# Supplementary material for: High-throughput SNP discovery through deep resequencing of a reduced representation library to anchor and orient scaffolds in the soybean whole genome sequence
Source: BMC Genomics. 2010 Jan 15;11:38. doi: 10.1186/1471-2164-11-38 (PMC2817691; doi:10.1186/1471-2164-11-38)
Supplement: Additional file 1 — SoyOPA-4 SNPs. The 1,536 SNPs along with the flanking sequence to design the GoldenGate assay SoyOPA-4. [file 1471-2164-11-38-S1.XLS]

## Sheet: GS0010405-OPA
Additional file 1: SoyOPA-4 SNPs.
dbSNP accession number for successful GoldenGate assays that mapped to the Williams82 x PI 468916 genetic map	Name	SNP	TopGenomicSeq
ss181799980	Gmax7x357_48104	[T/C]	CTGTCTTTCAATTTTATCGTATGTCCCTGAAGGGAAAAATTAAGTAAATTTTTTAAACTT[A/G]AGTACCAAATTCAAACCTAAAAGGTAGAGAAAAAAATTAAAATTCTATTTTAACCTCATT
ss181348689	Gmax7x32_2544359	[G/C]	TATTTGCTCAAGAGCTGTAAACTTTCCTCATCATAGTCCACTTGCTACTCCACTACACCA[C/G]CAGCAGCAGCATGAAAGTGATCACCACCACCATCACCTCCACAAACATAGCCAATGCCAT
	Gmax7x306_63087	[G/C]	TTTTTTTTATTTCTCAAGGTAAGTTTCCACGATTCTTAATTGCTTAAATTAATTTTTTAT[C/G]ACAAATTTATCCAATGAAATTATAACAGGGATATGATATATTATTGATTTATAAATTCAT
	Gmax7x480_4804	[A/G]	TCCGGGGTTTGCCTTTCCCGTCCTACTACTTATTGTATGCGGATGACATTCTGCTTTTCT[A/G]CGCGGCATCTATCTCTAATGCCAAGGAGATTCTTAAGATCTTAAAAGACTATGCTGCAAT
	Gmax7x279_180653	[A/G]	ACGATAAGAACCTAGGCAAAGAAGTCGAAAATATTCATCCAATAAACGCACCAGTGGAGT[A/G]GTGTTCTTAAATCTAGAAGGTCCTGATGCAAAAGCATAAAGATCCCATAGTCTTGTTGGC
	Gmax7x1716_1632	[A/G]	TTTTTCCCCTTTTTTCTTCCCGGTTTAATATTTGTTCTCGAAAGTCTTCGTTTCCGTGTA[A/G]AAGCAAACTCTCCAAATTGTTAACCAAGCAAGGTCGCTTACAACACTAACGGAACACTTT
ss181360719	Gmax7x201_151666	[T/C]	GTTACACCAAAATTATCAAACAGTCAATGTGGACTCTTACCTGTTTCTGGGGTTATCTCC[A/G]ACCTTAAGTCTGAGGGACATGGTAATGTTTTCACTTCTTTGTTCTATGCACAATCTGGTA
ss181361980	Gmax7x297_123704	[T/C]	TCCGAATGCAAGCGATACGCAATGGAAAAGAAACTAGAATCATTTATTAATAGCATGATG[A/G]TGCTAAACTAGTGATTATGGGAGCCCTGGAGGCTCAACGTAGGTTTCGTGCCAGGCATAA
	Gmax7x145_47640	[T/A]	AAGAGGCTTATGTTTGATCCAAAGTTAACAATGTAAAAATATTAATAAATAAAAAAGTTT[A/T]ATGGTGTCAGTGTGTACAAAAAATCTAAATTATCAAATAATCATAAATCATTAGTAATAC
ss181799940	Gmax7x274_88248	[C/G]	AAGCAAAGGTTAAATTCCCAATGTGCCCACTTTATTTTTATTGAGTTGGCATTCTGCATT[C/G]ACAGTAGACTTCTATAATTTTGACTCCAATTAACAATGTTGTGATAAGAGCATTATTGTG
ss181361258	Gmax7x222_352488	[A/G]	ACAAGGACCACCCACATACACATGGAATCCATCTCCATCATCACTTACTACTCAACTGGG[A/G]CAACTTCCTCACTCTCTTTCTGTGTATTTATAAGTGATCTTGGGGTTTGGTATGTGGAGA
ss181361927	Gmax7x280_126866	[A/C]	GTCATAGTAACCATTAGATCAATATAACATAAATGAGGCAGATTGATTGACTGACCCGTA[A/C]GACACTCAAATGAGAAAACAGCTGGAATATACAGAGGAAAACGAGTTATAGAGTCAGGAC
ss181350045	Gmax7x42_6747004	[A/G]	AACATATTATCATTAATAATCAAAACTCGTGGCCTGACACAATCACTGTCAATCGAAGGC[A/G]TAATTAACAAGCCAATAACAACAAGGAGAGAATGAGGCTGAGGTGCTGTGTTTGGTTGTT
ss181361177	Gmax7x219_47838	[T/C]	TGCCCTTGAATTGCCAGCTGACTGTTTGGTATGGAAGAATGTACTAATGCAGACTGCAGT[A/G]ACGTGATTTGGGTGATCATTGTTGTCCAGTTCATTGGTGGTTGTGTTACACCGAATATTT
ss181362047	Gmax7x659_3221	[A/G]	GTGGAATGCTTCATGAAAGAAAGCAGCCCCAATATCTGGGTGAGGCCTATCAGTGGACTC[A/G]CAATGGTGGTTGACCTTGAACTCATGAAGATCGTTCAGTATCACGACGGTGGCATTATAC
	Gmax7x164_11014	[A/G]	CATTCAATCTAGGAAGTGTATGAGGCTACTGCTAGGACTGAAATTCATATGTATGTTTGC[A/G]TTTAGTTGTAAGGGATGGATTAGAAGGAGATTAGGGATATTGATATATGCATGGTCACTT
ss181345505	Gmax7x13_5452785	[A/G]	TCTCCCCACCTTGTCCCTCGTGCACTTCACGCTGGAGAATTCCAACAAACACTATGTACA[A/G]CATGGTGGCTCAAACGGTGATGGTGTCAAGAGGGTTTAAGAAAAGGAGTTGGTCGAAGGG
ss181353172	Gmax7x69_4389848	[T/C]	ATGTGTTTTTTTTTCTAGTTCTATTTGCTTACATTTATTTTTCATAATTTATTAACCGTT[A/G]AAATTAAGTTTCACACCAAAATATTGATCAATAATTAATGGAAATGCAACAGAAATGTGG
ss181361919	Gmax7x279_174281	[T/C]	AATTGCTGCCTCTCCTTCTCACTAAAAAAAAAATTGCAAACAGAACAAAATACAACAACC[A/G]GCATCATGACAACAGCAATTCGTCCAATATTTATTTCACATTTCCCATACTTTAATCCCA
ss181361359	Gmax7x227_510768	[A/T]	TATCACTCATGCATAGGGTAAACTTTGAGGAACATGGCATACATATGCATAATGTTGCAA[A/T]GTAATGTGTGTATTGAGATTATGTGAAACATGTGTGTCATTCATTTCATGTTGTTGTATT
	Gmax7x133_1774684	[T/C]	GATATGAAGAAAAAGCAGAATCGAGCCTCCACTCTGCGCTGGAATTGGATTACCGTTTCC[A/G]CCCGCTGTGTCGCCTTGTACTCCTCTACACTTTAATTGCTTCACTCTGCTACTTCTAAAT
ss181799984	Gmax7x379_44549	[C/G]	ATCATCATTAGGGGATTAAAGGCAACCTCTAACGGTCGTCATTAGGATAACCTTGATAAT[C/G]AATCTGCTAGGTGTACATGTGTAATGATGAAAGTACTTGGGTATTCAACTAGGTCGAATA
ss181360097	Gmax7x179_1006626	[T/G]	tagaactatgtttAAACAATAAAAGGGTAAACTTGGTATAAAGGGATGGAGTGTACTTAG[A/C]AAACATGGTGTTGTAAATAGTAAATGCAACAAATAATAACTAATCTGCACTACGACTGCA
ss181799968	Gmax7x326_6700	[T/C]	AAGTTGGACATTTGATATCGTTTCTTGGTTGTCAACTAACTGCTAGTCTATAGATACCTG[A/G]CTCTTAAATATTTTCTGAAACTTTGGACAAATAAACAAAGAGCCCTGTTTCATTTACATA
ss181361851	Gmax7x271_103162	[C/G]	TGTATAATCACTTCAGAAAACCTAAGCAACGGAGTGAGGGAGGAAAGGTTTTGACCTTGT[C/G]TCCATTTAAAAATATTCCATGAGATCTATCTTCTGTTCTAAAAATGAAGTCAAGTGAGAC
ss181358454	Gmax7x141_1711038	[T/A]	CTTTGCCCAAGCCAAAACCTCTAAAATGAATCAAGAGGAACTGATGTAAACCCTTAGAAC[A/T]GACCCAATATTCTCCAAAAATCTCAAACAGCTTATTCCAAACAAAAATAACTGCAGGACA
ss181356965	Gmax7x115_1545735	[T/G]	CGACACAAATAAAAAATAATTCAGAGTTCAAACACATCCACACAAACTCCACCATTATGA[A/C]GGAACTAACACCAGCCACAACGTCAACCACTACTACTGTTGTTGTCTCTGGTACCATCTA
	Gmax7x235_415758	[A/C]	GGGGCAAGGATACAAACAGGTTTGTGGCCAAGCAGATGTATGGGGCGATGGTGTTGTACC[A/C]GAAGTATCAGCTCATCTTGAGGGTGCACTTAACATTAGCTTCCATGGAGTTTATCACTCG
ss181362042	Gmax7x461_22864	[T/G]	GAAGCTCGATGACTCCGGCCACACTCCGGTGTCGAGCACACCAATGATAACATCATGTGA[A/C]GCTTGGTTGAGATCTTGAGCTGTATGTCCCTCCCACAACTTTGTCTCCTTCTCCAACCCT
ss181361770	Gmax7x259_98606	[T/C]	AATTTTGTTGATGATAAAGGTAGCCAATTTGAGCACACAAAGTTGCAGACTTCAACAATG[A/G]CATTGAGTGTGGAAGTAATGCATCGTGCAAATGATTACACTTTAGCCATCTGGCCTATGA
ss181360537	Gmax7x193_736407	[T/A]	CTCATAACAGAATACAAAATATCTCCTAACTGAATATTATGGAATATCCTAGGTGGACAG[A/T]CAGGGTGAAGCAAGGTGTTTGCTTGTCAGGACACTACTCGTAGTCACAAAGGTACGCAGG
ss181355166	Gmax7x91_3049465	[A/G]	GAGGAGAATACACGTAGGTTTTGGATTCAACTGATCATCCTTCCGGACCAACAAGGACCG[A/G]ATTTCATTTTTGCAACAAAAATATTTTCAAAAATTTTGAATGACAAGAAAACCCCtactc
ss181344525	Gmax7x7_11243701	[A/C]	cattgatgcATCAATTGTTGGAATGCTAGATGACCGTAAGGAGGTACTATGGTTCACACT[A/C]TTTTATGTTAACATGAAATAGAGTATGCATATGCAATTACTAAGTGGCTTAACATTGCAA
ss181799987	Gmax7x461_23139	[A/G]	ATCCCACGTGCGGTCCCGCTCGCGTACCCTAACAGGCTCGCGTTCGTTACGTGCGACCCC[A/G]CCGTGGTGCTCGAGGTGTAGGTCTCATGCCCGTCCCTGTCACGTGCCGACACCGGTTCCT
ss181344558	Gmax7x8_287968	[T/C]	AGTAATTTATAGAGAATGATGGATATGTTCCTATTAACCTTGTGAATAGAACTTAAAACA[A/G]AAGATCAAAATAGCTGTATGAAATATTGGCACAGCAGTATTTTCTGATGGAAAACAAAGT
	Gmax7x1138_1740	[T/C]	AGGGGAGGGGGTGGGGGGTACATCAGCAATTAGCGTAATGGGACGGCCCAAGGAAAGAAA[A/G]GTCATGGTGAGGGCTGCGAAATCTGTGGTGACTGGGCCCAAATGTTTGAGCCACTGGACT
ss181348501	Gmax7x31_16895	[T/G]	GCTACTGCAACGGAAGGTTGCTGAATGAAGCCAGAGAATTGGCCTCACCAATAAGATATC[A/C]GTGGGAGTTGAAGCCATTAGATACGTGGATCAAAAGTATCACGTCTTCTGCATCATTGAC
ss181354071	Gmax7x80_3623299	[A/G]	aaaatagatGATCAATTAAATTCTTTAGGAACATTAATCATAAGCAAAAAGAAATATTTC[A/G]TATTAATGTCACGTTGATTAAAAAAAATTGTATTTATATTCTCTAACATTCTTAATAAAG
	Gmax7x85_2894128	[A/T]	atgagctggatccactatttcaggagTGAACACCCCAACCTTCAAATATAATATTAAAAA[A/T]TTGTCAAAAATAATTACACAACACTATCATTTTAATATTATTTTTTAGGGGTCTAACTGA
ss181799983	Gmax7x364_8605	[G/C]	gattaaaaaaatCTATCATTTAACCTCTAATAAGCCTGCCATAACTTTTACTGACACTTA[C/G]AAAGCATAATCTTACACATTAAAGTACTTTGTTACCATACTTTATGAGCAGATGTCTGTT
ss181799977	Gmax7x345_12821	[A/G]	AATGTCTTTGGAACTCCCCAGGCTTCCAAACTAGCACTGAGCCCTTTGCTAATGTGAATC[A/G]TATTTGTTGAATATGCATGTACAACTGTCTGCAAGCCTGTGACTGTGAGTTGCAGATTTT
ss181799982	Gmax7x364_30171	[T/C]	ATTAGTTGATGATGTCATGTAGCGACAATTGTTGTTACAAAACACACTTCCTTTTTTTTC[A/G]TAGTTGTGATAGCGACACCATACCCACAATAATTCCCCTCTTCATTTTTCTCATAATTAA
	Gmax7x256_322681	[T/A]	ATGTTTTTCTTTTTCAATTGGTCTATATAGTGACATACTATTTTAGTGGCCACTAGATTG[A/T]CATGAGAGTGGACATAAAATGGACCAAATCAGCCATATCAGGTATGTGGGAAGCGCACTC
ss181354663	Gmax7x86_3002177	[T/C]	TAAATCGGTTTGTAACAGATCATTGTATCGTACTATTTTATGCATAATAAATTGAAATAA[A/G]TAATGAAATTTACGATAGTGACGATGATAGCAACATCAGTGCTGCTGATAAGGAAAGCCC
ss181360776	Gmax7x202_726056	[A/T]	AGCTAAGCTACCTTCGGCAGAATATTGAATAACCCAAAAACCGCTTTGAGCAGTACTGCT[A/T]GCTGAAACTTGAAACTCACTCCAACGTGTTCGATCTTCATCAAGTGTAAACTGTAAAGTG
	Gmax7x194_66620	[C/G]	CATTTTTAAGAGAGCAAAAACATAGGGTACCAAGAATACACCGAAGAAGAAGAAGAAGAA[C/G]AACCAATGTTTACAGTAGGGAATACATGCAACACCCAACAGAATGCAAGCTGAGTTATAA
	Gmax7x270_185146	[A/G]	GATTGTGAGGCTGCCGCGCGCGCGCTGTATCCAGATCTGAAAACCAAAAAATCTCACATT[A/G]GTGTCCTAATTGTTTGTGGTGTACTGTCTCATTAGGAAGGGAGGGTGGTGCAGGATTGTC
ss181354860	Gmax7x88_2891104	[T/C]	TTAATCTAAGGCTGCATTTTCTGTGTTCAAGGGAACTCGAAAAGTCATCTGAAAAATGGT[A/G]GCCTCGTACTTTTTGTTATTGGGTGTTTGGAAGATAAATTATAGTATGGTCCGGGATCAT
ss181800017	Gmax7x884_5794	[T/C]	ATGAGAGACTCCAGTCTGGGATCGCACTTTAATTTGTGGTTCGAGTAAGGTTTGAGGTAA[A/G]AAAAATGGAGAGGCCGAAATATGTTGTGATTAAGTTTGTGCATGGTTCCAGCTAAAGAGG
ss181799913	Gmax7x233_579898	[T/A]	GCAACTTAGAGAGACATTTGGAAACTTGAGAAATATCATAGTCGTGAGATATAATTCACA[A/T]TCGTGACCATCAGCTTTGGAGCATGTTTTGGAATAAGTAGAATGGATCACAGGCGTGAGA
	Gmax7x27_8577386	[T/C]	CCAACTTAGGTGTGTACAAAATTACAACATGTACAAATTCATCACAGTTGTGATCAATTC[A/G]TGGAAATTGTGATGAAAGTTTGGAGCCAAATCGACACTCAACCTTGATGAAAGCATCATG
	Gmax7x256_371570	[A/G]	TGTGGAATGGCTCACTATCATTTATGGAAAAAGGAAACAACATACTTCAATGGGCTTGGA[A/G]AGGTGATCAAAGCCATTAATATGTTTTATCTATTCTCAGAGAAAGTTACATTATAACTAT
ss181799955	Gmax7x292_219197	[T/C]	ACAATGTACATCCTCAAAACTTGCATGGCTTTTCTTATGTCTGACTGAGTAACCTGACTA[A/G]CCTGCTTGACTTCCCAAATGTCAAATAAAAAGATTGTCAATTTCTTTTGAAAAGCTTCCT
ss181362031	Gmax7x345_50800	[C/G]	TGATGCATGCATGAGGCCACAGCAACACAGAAGTGAGTCAGCTGGCGCAACTGGAGTAAA[C/G]TAACATTTATCACTTTTGTCATTTTTTGTGACGTGCCTACAGTTTTTAAATTTTAGTCCC
	Gmax7x275_200814	[A/C]	AAATAAGACATTATGGTGTTGAGTAGTTGGGAACTTTACAAAATCATGAAGCTCAATATT[A/C]TATATCCATGAAAAATCTCATTCCAATAGGAAAATATGCTTCTGAATGCTTCTGATGAAG
ss181799971	Gmax7x328_115315	[A/G]	GTCCACGTCCCACTACTACGGTTAAAAATCGTGTGAAAGGATTAGGCCCATTAAGAGCTC[A/G]GGTGGTTGACTAGTTCGTTGTGGGTTGACCAAATCCAGTGCCACATTGACTATCCTCTCC
ss181800008	Gmax7x83_2208586	[T/A]	TCATTGaaaataaattttacacattaaattataaaGAAATTTACATCGTTAGATTTGATT[A/T]AATCGAAACTGCAGGTTGATCCTGTTCCACAAGTGAAAATTAAAGTGTAGCATCATACAC
	Gmax7x96_2401618	[T/G]	GTTATGAGGGTTAGGCCTTGATTGCAACACGAGTATATCAAAAGCTCACTGCAACGACCC[A/C]AAACCTCCAACAGCAATGCATTCCCATGCCACTATTCCAACCAAACCCTAACATCCTTTC
	Gmax7x364_14503	[T/C]	TTATGTGTTATGATTTTTTTTCTTTGCTTTTCTTTAACGGATCATATTATTTTATTAAGT[A/G]ACTTACCAAGATTTAACCATCCAATTCATAGTCCAACAGAGATTACTCATTGTTTTTTTA
ss181361504	Gmax7x236_224628	[A/T]	GCCACGGATGCTCTTCCATGCCTTCCAATATTACTTCTGCTGCCTTCTCCTTTCAACCAC[A/T]CCTAAATGGAAAACTGCATTGGGAAAATATACaaatcaattttttattttaaaattttat
	Gmax7x195_165435	[A/G]	GGCACTAGTTTTCTGGTATGCTGGAGTTTTCATCAGAAATGGACAAACAGATGGTGGCAA[A/G]GCGTTCACCGCTATTTTCTCGGCCATTGTTGGTGGCATGTGAGAGCCTAATTTGAGTAAC
ss181799951	Gmax7x287_235498	[T/G]	TGAATCAACTAAGATCTGGAATCCAACTGTGAGTAGAGAACCTCCAGATCCAACTTCATG[A/C]ATGGGCCCACCATTTAATGCAGGaggcccatcaggaagaatagcaaagcccgaGGGGAGC
ss181361747	Gmax7x256_331406	[A/G]	TGATATTGATACTTGTATGATATGCCAGCAATTGTATTTTGACATGGCTCTCTCTTGTGT[A/G]TATGAATACCCACAAATTATCTCTCTCAAAGCATATTATGACACTTATAATCTTGACCAG
ss181349937	Gmax7x41_2490672	[A/G]	CTGCACATTATAAGAATGTGGACCCAATGAAGGATGATGTGGGGCTCAAAACCTTATTCC[A/G]CTCTAATCAATCAACCTAATATTTGTTTTAGTAGTTGGAAGACCACCAATAGTTAGTCGA
ss181349311	Gmax7x36_149681	[A/G]	TGCCGAAGGGTCTTCTCTAATGGTCCCTTGTCGAAGTCTCCCGTGTGTGAGTCCAAAAGA[A/G]CGAGGATATATACAAAAGGTACTCCAACGTTCAAATAATGTTTCGGTTCAAAATTGTTGA
ss181799978	Gmax7x35_1586708	[A/G]	AGAAGCATTTATGTGCAATGAGAGTGATGCAAGTGGAAACATCATAAAATGTGGTCGGCC[A/G]TCAGATATCTGGTCCCTTGGCtgcattctttatcaaatggtatatggGAGAACACCATTT
ss181352798	Gmax7x67_374615	[A/C]	CCATTCCTCACTAGTTATAATGGTCAATATCAGAACTTGGTGATGCCAGCAATACTCAAT[A/C]TTCAGCAGTCTTTAGTGAAAGCAAATCTTGCTGGTTACATTAAACTAGTTGTCCCCTGCA
ss181360018	Gmax7x178_111301	[C/G]	TTTCAACAATTTGAAAGTATATTTTTTTCTTTTTCATGAAATTCCATTATTTTTTGTTTA[C/G]ATTCTATACTAGATGTACGTCTCGAACTTTCACTGTTCACACTTAATTTTGTTTGTTTGC
ss181347615	Gmax7x24_9190845	[T/C]	TGCTGGCTTGTCTAGAAGCAAGTCACTGGGAGACAAATATGCCCCAGAGACTAATGATTA[A/G]TCCCACACCACAATGCCCATTATTTGATTTTAAAGCACGAGACACCGATATATATCAAAT
ss181342684	Gmax7x1_19573935	[A/C]	AATCTGAACCACCCCATGCTATGATGATGAGGCCTAATGATGGACTTAGAACTCTAGACC[A/C]TGATCCTATTACTTCTGAGCTTAGCACTTTTGGTGCACACAGGTACTTCAACCAAGGGAC
	Gmax7x81_3545401	[A/G]	TGAAGATTCACCACCTGTAACTCACGAGGTACGACCATGAAGAAGCACCATGCGACCCAG[A/G]CACTTGAATTGGACGATTACGTATAAGACCCGAACACGTGATTGCATGCATGACCATGAG
ss181799989	Gmax7x534_6082	[A/G]	GAACATTGACATCACCTCGTCGTCGGTGCGCCTCGTGGCCCTATCCGCATGAGCGTTGTC[A/G]TGTGATATTATTGACATGTCTAAAGCTGATGAAACTGCGAAAACCATGAACAGAAGCACG
ss181800015	Gmax7x86_3475662	[A/T]	GAGGAGAGACTTCAGCGATGACTTGGTGGACATGATAATGCTCATTCTCGAAGGTTTGGA[A/T]GGGAAAGGAAAGGATTATTGATGCCTTGTTGGTGGTTACTGCTGTGGCAAGATCTCCCGA
ss181799959	Gmax7x297_43707	[A/G]	CCCTTTAATAATTTTTCTTTCAAGTATAAGTTTCTTTCACGTGGTATCTCCCCCTTAAGT[A/G]AAAGCTTTTTTTTCCATCCACAAGCATTCAATGGTCACACTTAGTGCTTAGCCATGGCCT
ss181799931	Gmax7x260_62401	[A/G]	TGAAACACTCTCCTTGCAGCTACATGGTTCAATAGGAAATGATCCAAGATTGAAACCACA[A/G]GAACCAATTTACACCAAAGTGCTTAATACCATCGGCAAGATGAAGGATTCATGGTGAAGC
ss181361887	Gmax7x276_81665	[T/C]	AAGTTTATTAAATCCCATTAAATTAGCTTAACAACGATGATGACAATAATAACAATATTG[A/G]TAGTGATGATAGCAATAGCGGTATCTATGATGACGGTGGCGATACTAGTGTAGATGGTGG
ss181344941	Gmax7x9_13864500	[T/C]	TTCCTCTTCCTAAAATTTTATCGAGGATTTCTTGAGTGATAGAGGTACAAAAGGTTTCTT[A/G]AGTGAGAGAGGGACAAAAGGGTTTCTTGACTGGGAGAGTGAGAGTGGTGAAACTGAGTGT
	Gmax7x242_302752	[T/C]	ACATTTCTTGTAAGAGACACTTTTGTTCAAATTTAAAATATTCATTGTATGATAGAGTTG[A/G]CTCTTCTACAAAACAATTTCTCCATATATAATTTGAATCCGGAAAACTTGCCTATAGAAA
	Gmax7x220_7264	[A/T]	ATCGGTTTCTTCTCATCAAATGGGTTTCCCTGATCACCACCACACTTCACCTGCTTCATC[A/T]GCTTTGTACCCTCCTCTTGATCCAAATTTGACCTACCAGGCTGGTAATTAAAATGCATGC
ss181350126	Gmax7x45_1392923	[A/C]	GACCTATTTGGTTGGTATTAGCTAGCTGTACTGCTGTAGCATCGATGCTTTGCTTGTGGG[A/C]AAATACTTGGATCTGCACCGTGTAGTTAATTGAAGGGAGGTGATCGTATTTAtttaatgt
ss181355494	Gmax7x96_2812360	[T/C]	GAGGTAGACGAACGATGGAGGTAGACGAACAATGAAAGTACGAGCTAGATCTGAACGACG[A/G]AGGTAGACGAAAAAAAACTGCACGTCAATATTTAATTAGGGTAACAAAGACGACAACGGT
	Gmax7x66_4477625	[A/G]	TAGAGACCACTGAAAAATCACTGGGTCAGAGATTAATCCCGCTCGTGGAGCGTGACTGTC[A/G]CTGGCCCCCAAAGGAAATTTTATACATGGTGAGAATTGAACGTAGGTTGTCCCGCTTAAT
	Gmax7x86_3063198	[C/G]	CGCCACCTCCGATGGCGACGGCCCCAGCTCCGACTCCGTTATCACCACATGCCCCATGTT[C/G]GCCAAGTTTGACCTCCGCGGTGTCATGTACTCAAACCCTGCACCGTTCACTTTCCCGAAT
ss181361940	Gmax7x287_188800	[A/G]	GAAGGGTCTCGAAAAAAGTGGGCCAAAAAAAATGACAATGGTAGTGGCCCATTGGATCAG[A/G]CCTATATATGGACCAAAGTTGGTCGGAGCCCCGATCTAGGCAGTGACTACTTTTGGTCTT
ss181800026	Gmax7x97_114617	[A/G]	TAGCTGTAACTCCTTTGAGGAGTGACATTATGCGTTGAAAGTTGGCTTTGCTTCTCCTTA[A/G]ACTCCACATGTGGTAGTCAACGTCGAGCATGTACTCAACTGCTTCACGCCTAAGGGGTGG
ss181351513	Gmax7x55_547280	[A/G]	AAGCTGACATAGCCTAGCTTAAGCCCACCCACATCTTCAATGCTGCCAGCATCATGGGTC[A/G]CCCCAATGTCAACTGGTGCGAGTCCCACAAAGTCGAGACCATCCAAACCAACGTCGTCAG
ss181344477	Gmax7x7_4756035	[A/G]	TACTAATATTATTTCAGAAGAATGCAGATACCATGGTTCATTTTCCTGGTTGCAGCACCG[A/G]CAGAGAACAAACACTGTTTGTGAAATATTTTGTAATGTGTGTTTTATTCACtattatata
ss181799979	Gmax7x35_7302469	[T/C]	GGCCTGACCTTCTCTTATCTCTCTGAGGTAAATTCGGACAGCCCTAGTTGCAAATGGATT[A/G]GACTCAGGACGGCCTCCATTTTCTTCGAAGGCCGCCCTGAGTCGTCCAATTAGGGCGTCC
ss181799891	Gmax7x209_208057	[A/G]	ggtcgaCGATCTCCGAGGCTCTCCCATGAGCGTCGGAAATCTCGAAGAGCTCATCGACGA[A/G]AATCACGCTATTGTTTCCTCCTCCGTCGGGCCTGAGTATTACGTCGGAATCTTGTCTTTC
ss181361667	Gmax7x249_337531	[T/C]	TGATATCATTTTAGAAATGGGGTCTCGACAAATTGGACTTTCAATGTTATAAGTAATTAA[A/G]CTATGTGGCTGAGCAAAACCAAAAGAAAAAAATGAGGTCATAAGGCAGTAAGCTTTAGGT
ss181799957	Gmax7x297_148494	[A/T]	GCTAAGGCCTTATAGAGTTATCTCAATTGGCCTTTTCTTTTTGGGGAAGAGCAGATAGAT[A/T]ACTGGGATTTTAAGCTTTCTCTGTGGAACTTCAGAATTGATATAGTTAAGGCCAGTGGGA
	Gmax7x256_194459	[T/G]	ATGCATGTACGTGCACACAAACAAACAGAATATGTCCGCTTGCGTACGTAAAAAACACGA[A/C]TCTTGGATTGACTGGAATTCGGATCATTAATTCACCTCAATTCTGGTTGGACCGCGTTAA
ss181360887	Gmax7x207_16593	[T/C]	CATGTAAGAAAGAAAGCGAGATGTGGCAAACTTTATGGTGTGCACTAATTTTCTGCATAC[A/G]GAGGGCGAGAAATAACAAGATTTTCAACAATATTGAAGTGGACATTCTGAAATTGATGGA
	Gmax7x151_545448	[A/G]	GTGTCCCGAATCGAAGCGTCTCGATCCGGGTTCCAACGCTCGCCGGCCTGGACACCGGAG[A/G]TCGGTATCCGCCGGAGCTCCGTTAATCTACTCCGGCGGAGCCACCTTACTCCCAAGCGGG
ss181359259	Gmax7x159_321401	[G/C]	CAGAGATTTTATTAAGGAATAGAAAGTTTTCAGTCGAAAAAGAATCATAATATTATTGTT[C/G]ATGTTGGTCATGAATTGTCATAAAGACTTACAACAATTGTCAAATGACATTTTGATTAGA
	Gmax7x327_83941	[T/C]	TGTGTTTAACCATATTAAAATGATTCATCAACATGACATATAGATATCCAAGTACTTAGT[A/G]GGATGTTTATCGCATGACCAAAATAAATTCGTAGGGTCTAACTCTATCAATACACTTAAG
	Gmax7x250_285949	[T/A]	TTGCATATTGAAACCACATGATCTCCACACTCTTTATGGGCATTATAATCCCAAACATGC[A/T]GGGAATGCTCTCATTCTGCAACTCTTCACAAAAAAAAAAAACCCTAACAACCCTTTGATA
ss181359772	Gmax7x169_1301932	[A/C]	ATTATATACTGTCTTGATACTTTTAACTAATAATTATGATTCTCGAATATTGAAGAGGAA[A/C]AAAATGGGCAGTAGGATAACATAAAAAGACCTTTGCTTTGACCTAAAAAAATAGGTTAGA
ss181361906	Gmax7x277_226269	[T/C]	TTTTTAAAAAATGAAAGAAGTAAAGAATCATCATTTTAGTTTGTATCATTTACATTACAT[A/G]GTAGTGCAACTATGTCTTATCAGCCACGCTTAAAGTATGAGTTATGTAAATTTAAAATGA
ss181343809	Gmax7x4_10909447	[T/C]	CTGGAACCAACTCAAAGCTGGTCCATCCATGTAGAACAAAGCCACTATAATGTGTTCCTC[A/G]TCTGGAGTCCCCTGATAATAAAAAAACTGAgagatctttaagatccatcccatggGGTCT
ss181361769	Gmax7x259_53391	[T/A]	AACAGGAGAAGTTGATGTAAAGATTAAAGTACATACATCTCATATTTCTGTAAATCTTAA[A/T]TACTAATTTTTCCTTCGCTGGTAAAAATAATCTTTTAGTAATGAAGCAAAGGCTCTATGT
ss181799935	Gmax7x271_11798	[T/C]	attttaactcaaaatcttaCATTAAGACTTCCAAATTTTTTTCTCATTTATGTGATATTT[A/G]ACCTTTTCATTTATTCGATCTGACACTTTATTTTACATTTCTACTCCAATAATCTCATTT
	Gmax7x186_739166	[T/G]	ATCAATGCAGCCATGCATCAAAAGAAAAAAAATGCACTTTAAGCAAATGCATGCTTTACA[A/C]AGTTATGGTGGTGAGAGAGATGGGTCATTCAACTACACGCAAGAAATGATGACGGGGACC
ss181799962	Gmax7x308_80099	[T/A]	cagaaacaagGATTAAAAGGGATCTCAGAAAGAAAGAATGTGCATTTTGATGTATAGAGA[A/T]GGAAAGGAAGAGTGGAGAATGACTCACATTTTGAGTTGGATCTGGAAAGAAAATAATGCA
	Gmax7x95_28430	[T/A]	ATTCTAGTTTGTTGGCCATTAGGAATATTGATGACCCACTCTTTGAATTATAATCATTAG[A/T]GATGGTTTCAGGTTTACATCAGATATATCCATCAGACCACTTAACTCAAAAGACACAGGA
ss181357918	Gmax7x132_35019	[A/G]	AAACTGGCCTAGTTGGTTGCAAGTAGTCTGGTTCGCTCTTACAATCTTATCTTGTTGGCA[A/G]TGGTCACGAAGTCTACTACTATTCGTACGCACTCCCGGCGCATTCTAGCATCGCCCCTCA
ss181799939	Gmax7x274_33147	[A/T]	GAAAAATGAATAAGTTAACAACAATACGTAAACTAATTTCCGTGTGGTTTTATGTTATAA[A/T]AATTAGTTTTCCTAAAGGGTAAATTTGACAAAATATACAAAAAATTAGCAGAGGTGCAAA
ss181361617	Gmax7x246_373861	[C/G]	GCTATTGGATTATTCAAGAAAACTAAAGACCAAGGAGTTCAAAACCGCCTATGTACACAT[C/G]CACGATACTTATGGATGGATTGTGCGAAGTGGAAGACTTCAGAATGCAAAAATGATTTTT
ss181355332	Gmax7x95_217370	[A/T]	TGTCTCCGCAGGCTTCGTGAAAATGTGAAAAATCTTCATGCAAAATATTTGGGGAATGAA[A/T]CGTGTAGGCTAATGTTACTGCAACCAATAAACTCCTCTGAAGACTATTGTAGAGGTCTGA
ss181361327	Gmax7x226_142360	[T/C]	TGCATACTTGTGCAATCTTGAGTGCGAATGAAAGAAAGGAACATGTATCAGTATTTTTTT[A/G]TGAATGAAGGCACACTTGCATAGAAAACTTTCTAGGAGGTGTGCAAGTAGAATATTCACC
ss181346234	Gmax7x17_9886686	[T/A]	TCAACACTATTTTGCTCTTCTCCTCCTTCAATGTAGTAAGCATCTCCCTCATATATTTTC[A/T]GCTCATCAAGTTGATTGAATGAGTACTTATCCTGTCCAATTAATTAATTAATATTAAATT
ss181360958	Gmax7x209_575732	[T/C]	CTCGATAAAGAGGAGAGCCAATTCCTAACCATGTGTACTCAGTAAAGCTTGCTGAGTATT[A/G]AGATACAGGTGCTATCTAGTTTCTGCATCTCAGAAGTTGAGTGGTCTCTTTTTGCTCTGG
	Gmax7x190_1042351	[A/G]	TTATACTCCTATGGTTCTTCCTGGTTTGCTTCTCTTATTTGCCCATCTCGCGCCACTTTA[A/G]TGAGTTCTTCCTCATCTAATGGATTAAAATCACTCTCCCACTATGCAGTCTACTCTTCCG
ss181361944	Gmax7x288_144429	[A/C]	GGAATATCCTTTTTCCTCATTCTATTCAAGCATTTCACACACTATGGGATTTTTTTCTTA[A/C]ATGCCTAGTGTGTTGAAGTACAAGTATCAAGTGAAATCTCACCtcgagtataagtgaaaa
ss181799932	Gmax7x262_316924	[A/G]	ATATGTAAATCTCTTGCTTTCTTATTAATGAATCCAATCGCTTCTTGTTTAACTCCTGCT[A/G]AGTACAAATTGTACGATTTTTATTTTTTTTTGTTTCAAAAGGCAAGCCAATGAAATTTAG
ss181359699	Gmax7x168_1129870	[T/C]	AAAATCTAAATCCAATTTAAGCTTATAAAATAAGGCCCAAACCTAGTAAAAACCCAATTT[A/G]TATGAACTTTGTGCGCTAAGCCCAAATGAGGATATGACTATATTAGGCTACAAAACCTTA
ss181361724	Gmax7x254_339409	[T/G]	CCTATTATAAATAGAGCAACAAAAATGCCAACACTGCCAGGAATTATAATAGATTACAGA[A/C]GATACTTCATACATCTTCAACACAAAGAAACATGGGCGGAATAAATCACGAAGAGGAAAA
ss181360301	Gmax7x185_714469	[A/C]	TAATAATAGTTATAAATCACAAACTCCACATACATGAACATGACACAGGCACTTTTGAAC[A/C]AAACACAAAGAAAAGTGGTGATGTAAGATTTATGTTTAGAAGAATAATTTATTAACGGAA
ss181358333	Gmax7x138_1820694	[A/G]	CACAGTTCATGTGTTCCCAAAATGTTGGGCCGCCATCATGTTGACATTCGACAATGCTGG[A/G]ATGTGGAACCTAAGATCGGATATTGCTGAAAGTCGCTATCTTGGCCAGCAGTTATACATT
ss181799963	Gmax7x317_112596	[A/C]	ACCAATATAACCTACGAGTATTAGGAACAGGGTCTATCTAAGCGCATTAGTTTTGTGTGC[A/C]ACACTCATAAACTTGTTTTATAAATACTACTATGCCCTTAAACTAGAAACTCGGAAAAAA
ss181799973	Gmax7x328_5376	[T/A]	GCAAACTTGGTCTTAACTCCTTATATCACTGAAATGTGAAACAGAGGTTGAAGATGATGA[A/T]GGAGCAGTGGGCTAGCTTCGCCTACTGGTGGGTGGTGTCGACCATTGGCTTGTACCTTGT
ss181362015	Gmax7x317_50880	[A/G]	AGATCGCAACGGTACTGTTGCTGGTACAGGGGAGGGTGTTGTGGAGCGAAAGGAAGGGGT[A/G]GAATTGGATTACGAGCTTGAATGGAATATTCGTCGTCCTCGTTGGGGAAATTCACCTTAG
ss181355372	Gmax7x95_1341993	[T/A]	TAAGATTTATCAGACAGTGTAGAATTGCACCAAAGAAGATTGAAAAATGAAAATGTCATA[A/T]GAGAGAATATTATGGCGCAGCCAGAAAGAAGCTAAGAAACCACCAACCCTCTTTAATGCC
ss181361441	Gmax7x232_11268	[C/G]	ACGAATCTAACAACTTTTTCGTTAAACGTCAAAGTCTTGCAAGGGTCACTATTGTAATTT[C/G]TGGTGAAATCACAGTAAAATATTTTCTTCAAAATTTATCATCAAATTAAAAATTATGTCC
	Gmax7x307_155795	[T/G]	AAAGAAATTAAAATTATAATGAAGACTTTTATCTTGATTTTTTTTTTAAAATGTTTAAAA[A/C]TATAATTTTAATTTTTCATTCCACCTTCAATATTTAATTATTATTTTAAGTACAAAACTA
	Gmax7x66_18631	[A/T]	CTAGGGGGCATTTGTTTCACCAATAAATATTGTAGTCCTTAGAATTTAGGAGGAAAAAAA[A/T]AATTCCATGTTTGTTAAGAATTAGTAAAATAATTAATCCCAACTATATTTTTTAATTAGT
ss181361195	Gmax7x219_490168	[A/G]	ACCACAACGGGATTCTAACACCAATATTATTGAATTTGATTCTTAGGGACGGGCCACTTA[A/G]AAACGGGACAACGATAAGTAAGAATGACAATGAGACGGATCAAAGGCAAGTTTACCTATC
ss181362051	Gmax7x1137_4203	[T/C]	GCTGCTAGAGGAAGGAGATGAATACGATGATCAGTGTCACGAACCGGTGGCAGAGTACTT[A/G]GGGGCTGGAACAGGGTGGTAAACTTGTTTAATAATTTGCGGGTTGCTATTAGGAGCTCTG
ss181343009	Gmax7x2_10852006	[T/A]	TCTCCATGTTTGGACCAATAGTCATAATTCCAAATTAGCAAAAAGGAAAATATTTCCTAC[A/T]GGGTCAAGCTTAGTGGAACCAATAGCAGCTCGGCAATCATAAACCGTTGGGCAAAGTCAG
ss181799972	Gmax7x328_22788	[A/C]	ATCTGGGAGATTATGGGCTGGCCTTGCTCTCTCACCATGGCCCAAGCATATTCTGGGCCC[A/C]AATACTAAAATCAAACATATGGGATTTCAGGTTGTTGCTACCTGCACCCTATTATGTTTT
	Gmax7x262_208393	[A/T]	ATGGATGATAAGCCTAAGCATTGAAGAACACTAGGTTTGCATTTGGGTTGGAGTTTTTCT[A/T]CACCAACATCTCTCCTTCGTATATTAGCTTGAATGGAGTATTAGCTTTACATTTTTTGAC
ss181799975	Gmax7x330_19981	[A/G]	TTCAAGGAGTACTAGCTCTGTACCCATCATAGTTACTTTAATGCCAAACAACCCCTCGAG[A/G]TGAAATTTTTGTTGTGTCACATAAGTGTCTCCCCTTTTGTGAACTTTCTTCACCAAAGCT
ss181361702	Gmax7x252_183753	[C/G]	TTGTATTCAAAGATCTTTTTCTCCGTGGTAAATGCTGGCTTGTACTCAATCAGCAACACA[C/G]CAAAAAACTCTCGAGATTATAGTGACACCTTAAAACCCCAGCGAAAATTTTCACATGAAG
	Gmax7x28_4896094	[T/C]	ATTGAATCAGTAACCAGTGCTGGAGGGCGGAAAGATCTATATCTAAGAGGAAGTAAGTGC[A/G]GGTATGGTCAAACTGCGCTGGAATAGTTGGACAAGTAGGTCATTGTCGATTCCCATGGGC
ss181362014	Gmax7x317_34965	[A/G]	CGATGGCTGAGCTCGATTCGTAACCATTTATTGTCCTCTTTCGTTCGTAAAATCTTTTGA[A/G]AAGGACCAACCATTAGTACACACTCTTTCGTATAATCTTTAAAGTTGAATTATGCTATTT
	Gmax7x251_65880	[T/C]	GAACAATTTCCCTTCGTTCAACAAAATGAACCGGTTCGTTTCCGGGTCGGCCGAGAAAAC[A/G]GTGGGTTCGCCGAACACGTGGGTGGTGAAGATTGGACCGTAGCGTTTCACGCGCTGGTCC
	Gmax7x307_142207	[T/C]	AAAACGAAAGATTGGAAGATGATATATAATTTCAAGTAATACAAATCCAACTGTCTTTTC[A/G]TGTTTCTTGGCCTAAACGAAATGAAATATGTTTTATGTGCACTTGCACTATTTTTTTTTT
	Gmax7x271_33526	[T/C]	ATCAGAATCCCGGGTTGGAGAATATTGAGGGGATACTCCGGTGCTATATGGCTTTGACGG[A/G]GAATTTTTCCGGCGACAGTCACTGATAATTTGCTTGAGGTCAAGCAATATTTGAAGCTGC
ss181361959	Gmax7x291_186773	[C/G]	CATCGACATGGCAACGGTCCCATGCATGCAACCTGAAGTGAATTACCATGTTAACACAGA[C/G]GTACAAACGAGGATAAAAAGTTAAATTTGTTCTGGAAGGTGTGatatcatgattaattaa
ss181799947	Gmax7x280_32392	[A/G]	ACTAATGAAGAAATCCAGAGTGTCTTAAAGTGCACAGGTAGTTATAAAGCTCTAGGTTGT[A/G]ATGTTTTATCAAACTCAATAGGGAAAGAGTTGGTTTCACCTTCTGTGAGATGATTAAACA
ss181799841	Gmax7x131_1577279	[A/G]	AAAATTAGAGATTTTTTGTTATTCTCATAGAACACTATGAACCTTTTTGTTATAAAAGGG[A/G]AAAAAACTAAAATTACAAAACATGGAAAGAATAAAAAGGACAAAAAGCACATCATACCTT
	Gmax7x147_1691457	[T/C]	GATTAGAAGCAGCTAAAGAATCCGCATCTGTTGAAGTAATGTCTGAAATAAGAATGTCAT[A/G]TGTAGTTGCTCTATCAGTCTCGGGCAACGCGTAAAGCCATTTAATGGTTCATGAATTGAG
ss181799887	Gmax7x2006_650	[A/C]	TCAATCACATCTCAAAGAATTTTCTTGAGATTCTTTTATTAATACGGATAATTGAATTGA[A/C]AATTTACAAACTTTTAATGTTAGTGCTTTTATGAGTTTttttttaatttctaaaaactat
ss181357778	Gmax7x130_176267	[A/G]	TTTGTCATTTGAGTACCAGTGGCTGAGCTCATGGCTTACATTTTCCGTGGGACAGAGGCC[A/G]TAGGAACTATGTCGTTTGCCAAATGGATAATCTGCATATTATTGAGATGCTTCAGAAGGG
ss181358085	Gmax7x134_759278	[A/G]	AATAGTGTCACCATTAGAAATTACCTTTGATCATAGCTCACAATGACTTGTGGTACGATG[A/G]TAGATTGTCACAAGAGGGGAATGACAATGATGGGTGGTGAGGAAGTTGTAGCCAAAAATT
ss181357005	Gmax7x117_361380	[G/C]	TCAAATGTGCGTTTAGCGCACATACACGATCCAACTGGTTTTTAGCTTGACTTTTTGCAC[C/G]GAGCGTGCACTAACATGTTGAGTGCGCTACTCCAATTCTTCGACATTTTCTAGATCTTTA
ss181361824	Gmax7x266_76801	[A/G]	AACAAAAGTCCAGATGAATTGGGTCCTAGGAGCTTTACCAACATCAGGACAAGATTCAAG[A/G]TTCAAAAAATACTTATAAAATACTCATCAACCAGATCATCACATGTAATtatgtgtcatg
ss181351518	Gmax7x55_611913	[A/G]	AAGGGCTCACAGGCAAAAATATTGTTCTTTTCAGCATAATTATGGTCATACAACTAAGGA[A/G]TCCACAAGATAAAATAGAAGACTTGATATGGGATGAACACTTGAAGGATTTTCTCCACAA
ss181342552	Gmax7x1_7308053	[T/G]	TAGTCCACTTAGGCCTTTCAGATTTCTTAGGATGTTCATGTAAATGGTGTGAGGTGGATC[A/C]AATGGGAGGTTTTCCATCAAGTGGATAAGCACAGACTTGTGAAGATCAGATAGAGTTATC
ss181360752	Gmax7x202_82078	[T/C]	ATCCACATTTGGTTCTGCTTTGAGAAGCAATTACAATTAATAATATTAAAAGTGTGAAAG[A/G]TGATTCATTCCCACCGCCTCATTAGCTTCTGAGAAAATGTAGAATGTAGAAGCCAAACAT
ss181350082	Gmax7x44_6685611	[T/C]	GGCAAGCTGAGAACCGGCATATGGCACAGTGCGTCCTTGAGCTGGTTAAAAGCTTTGTCG[A/G]TTGCATCATTCCAATGAAAGGAGTCCTTTGCCAAAAGGAGACTGAGGGGTACCGCAATGG
	Gmax7x214_532759	[A/C]	TGATGGAGAGGCTGGAGAGGATCCAGTCTTCCTCAAGCTGGGAAACAGTACTGGACTGGA[A/C]CACTAGGCACTAGGAGAGGGAAGAAAAAAATCGAGTATGAGTATGACCCTTCGTATCAGC
	Gmax7x147_668652	[T/A]	GCTGTTTATGTTCCAGATCTTCTCTTCTTTGGAGGCTCGGCGACCAATAAACCTAATCGG[A/T]CGCCGAGGTTCCAAGCGGAGTGTTTGGTGGCGGGGTTGAGGAAGCTCGGGGTGGAGAAGT
ss181362013	Gmax7x317_32828	[A/G]	CGCTTTAACAGTTCCTATAACTTCAACAATTATAGGTTTTGGGCTGGTACATGGCCCTGC[A/G]AACATAGTTTGTGCTGCACGAAATGTTCCCGCTGGGATCAAAACCTTTGCCTGAGTAGTA
ss181357600	Gmax7x127_263550	[T/G]	ATGAGTGATACATTTGTCAAAAGGCAGCTTTAATCGCTAGTTTGGCTATCTGATGGCTTT[A/C]AAATATTGATATTGCCTGCCCCCAATTATAGTGGTCGAGAtaaattattttacacacata
ss181352289	Gmax7x62_5212936	[A/T]	TAAATTTTTGTCTCTTTTAGTTTATTGTTGACAAAGGTTTGAGATCACATTAATTAATTA[A/T]TTTTATCAATTATAAATCATTACTTGTTTCTTAATTTTATATTAATTTACATACGTATTT
ss181360535	Gmax7x193_731864	[C/G]	CGGTTTCCTCAACATACTATCTTTGCCTATTACTCCTCTCCAGGTCATGATTGGAAATAG[C/G]GGAGTACTACAATGTCATAGCATCCACACCCAGGTACCTCTGCTCATTTAGGGTTTATCT
ss181362039	Gmax7x379_41886	[T/C]	CTCCCATTCAGGATGGTCTGCCCTTAATGCAGCTCCTTTGAAATCAGCTTTAAGATATTT[A/G]TCGTAGCACTGCAAGATTGCACATGTACGTAAATGAGTTTGACAATAGGAAGCCTTGTTT
	Gmax7x2220_1422	[A/C]	CTGGAACTTATGATCGGTTCCGTCTCGGTCGTGCCTTTGCTTCTGTTGCCTCTGCGTTTT[A/C]TCCTGAGTATCAGCAACCTGCCCATGGTACCGCCGTTCTCCAGGAAACTAACGGCTCGCA
	Gmax7x231_382152	[T/A]	AAATTTCATAAAATTGTTTGGAAGGTGGTTTTTCACTTTCTGTACTTCCTCTTGTCGCCA[A/T]GTGATGTCGTGTGGGAGAGCTAAGACCTTCACATTCAACATTCATATTTCATACTATGGT
ss181361643	Gmax7x248_34736	[T/C]	TTGAGGCTGGATTTCTCCTCAGTCTCGGATCCATGGCCATCACAACTTCTGCTTGTTTCA[A/G]CAACTGCATTGCCTGCATTTCATGCAAAACAAATCAACTTGGGGTTCATTGAAGGGTACT
ss181799925	Gmax7x256_112007	[A/G]	AATGGAGCTTACACTACTAAGTCGGGTTACATATGGTTCCTTAAGTAATGGTTGGGCAAT[A/G]AACTTAGGTACGAGGGGAATTGGATATGGATGTTGAAAGCTTAGGAGAACACCAAATTTT
ss181799958	Gmax7x297_187777	[A/T]	GATAGTTTATACATATCATTCAATGCCTTGTTTGTTTCGTTTCCAACGCCAATGAACGTA[A/T]GAGAAAATGAAAAAAATATTAATGTTGCTTCAAACGCTGCATTGAAAATACAAAATATGG
	Gmax7x297_12222	[A/G]	AAAGAAGGAAATTTAATCAGTCAACACGGCAGTGGACTATGGCAACTGATGATCATATCC[A/G]CGACAAACTCAATAATGTTCAAATTATTTATCATTAACAAATGAAAGTATAATAACCCTT
ss181357290	Gmax7x121_528251	[A/T]	AAAATAGATCGTCCATTTCAGAATTCAGAAACACTTACCAGAGTTGTGACGATGTCAAAA[A/T]TATAGTCCCACATTTATGTGCATGGGTAAACACCAGTGAATTGTGAATATATAATATTGT
	Gmax7x279_47571	[A/C]	AAAATAAGGCCAGATAAGAAGAAAGCTAAGGCAGTGAAGATGAGGTGGTCGTAGGAGGGA[A/C]GAGTGGCCATTTTAGGGAGAGAGGGAATGAGATGGTTTATTAAGTGAAGTGGATGAGGAT
	Gmax7x246_353089	[T/C]	attcatgactcaatttcaacAATTGTAGTATTTGTTACTCTTTTAATTCTTTTTCTTAAA[A/G]CAAATATTGATTTTACTGCCTTTGAAACATTTGATTTCTTTGTAATCAACTGAAGACTGA
ss181342406	Gmax7x1_1841068	[A/G]	ACCATCTGGTGGTTTCTCAAGCTAGTTGTACCATGCATGTGCATTCAACGCACACATGCA[A/G]GCTCAGCGCATTGTCACTTAAGCCAGATCTAGTATGCATGGCgctcaacgcgcacatgca
ss181800016	Gmax7x874_3366	[T/C]	GTAACATTACACAATACACACGATTAAAATGTTTGAAGTAAAAATGTTTGCATCTAGGTG[A/G]CCGTTTGGAACATCACAATACTGTAGTCGGATTTGGACCCGATTGAAGGAATCTTTATCT
	Gmax7x271_302944	[T/C]	ATGTACATGTATGTCAATTAAAGTTTTAGATCCTTGATGCATGAGAATTGTTAATGATGC[A/G]TGTACGGGTTGGATTAATCACATTGGGTTTGTTACATTCAGCTATATGATTGTGGGTTAT
ss181361813	Gmax7x265_148336	[T/C]	CACTACCAAAAATAACATAGCTTAGTGACCGCAAATTCGGTCACTAAATCTTTAGATTCG[A/G]TCGCTAAAAATATTAGCAACCGAAATAGAGACTGACATCTGTACGTCGCAAAAGCCAAGT
ss181356910	Gmax7x113_2242695	[A/G]	CACAAAAGTTTATACTGGTTTGTCTCAACGACTGAGGCTGCCTTCAGTTCTTGACAAAAT[A/G]CTACATTTCACTAACTTTAACATATTATAAGTATTATTCACCGTCACTTTATGCCTCTTA
	Gmax7x317_125375	[A/G]	GGGTATAAAGAAATCTGCAATTGATAGGCCCATTATGTATGGTTAAGGTAGTGGCGGGGG[A/G]GTGAGGTTAGGTCCATGAATAAGTGAGATTAGGCCCATTTTTGTATTACAACTTTATGGT
ss181359125	Gmax7x155_847362	[A/G]	AGTTAAGTGTTAAGACCACAAAACCTACGTGTGCTTTCAACATGACATTCCTCGCATGTT[A/G]TCCCCAACAGCATCTTTTAACGAAGAGCATGAAGATGGATGAAAATGAGGATACGACTCC
ss181358291	Gmax7x138_153761	[A/G]	CATTTATGGAGAAGCTCCTCAATCAGTCATGGCATGCATTGCTAGACACAATGCATCAAT[A/G]TATGTAGCTATCTAATATTTTGGTGTCCTTGTCAGCGTGTCACTATCTATTTCGTCTTAT
ss181799923	Gmax7x252_57281	[T/A]	TCATGTTTTGTGTGTTTAAATTAACTTATTGTAGATTTATATATCATTTGAAGCTTCATT[A/T]ACATTTTTTTTTCAAAAAAATATTTTCCCAAAAGTAATTGAATGCTCCTTTTGAATTTCG
ss181799910	Gmax7x232_534873	[A/G]	TTCTGGGGTGGTCGATGCTGAGCTTCTGGCCAAGGTGGTTCTGTTGGGAATTCGAGGGAA[A/G]AAGGTTCGGAGTGTGATTCACGCCCTCAACAAAGTTCAGGGTCGAAGAATTTCTTTGTCT
ss181352107	Gmax7x62_315221	[T/A]	GTGAACACAAAAGGAAATCCATTTAGATTCCTTATCCAAAAATTCATTTCAATAAGTACA[A/T]GTAAAATTCAGATTCTACCCGAAATCACCTAGCGAAGCAGAAAGCTAACAAGGAAATAAT
ss181361974	Gmax7x297_10355	[T/C]	TCGGAAGAAACTGCAGTGCGTAAAACCTACGGTGTGGGCCCCCAAGAGAGTAACCATTTC[A/G]TCCAACGACATGCCGTTTGCGCTGAAGACTTCCAACACCCGCGACACAGTGGATCGTGGC
ss181799946	Gmax7x280_167939	[A/G]	CATCGCCTTCATCGAGGAGGAGGCCGAGAGGCTTCTCGAAGAGCGCCTTAGCACCGACCT[A/G]TGCAATACTGACGCACTCTACACACTCATGGAGGTCAAAATCAAAGCGCGTAAGATGGAA
ss181353513	Gmax7x75_66323	[T/C]	ATcatcccaaaacagatggtcaaaccgaAGTACTCAACAAGACCTTGGAACAATATCTAC[A/G]GTGCTTCGTTCATGATTCTCCTTCCAAGTGGTCACAGTTCTTGTCACTAGCCGAATGGTG
ss181362040	Gmax7x379_45184	[A/C]	TCGATCAATATGCCAACCTCCTCCCTTTTTATTATAGAATGTTCATCAATTCAAATCAAT[A/C]TGATAAGTACGATTATATATTCAAACTGATCGAACTAATTTAATTGATTTGGATTTTTTT
ss181362030	Gmax7x345_27853	[T/G]	GCCTGAGCAACAATTTCCCAAACATCATGAGCGACAATGTCCTACTAGTTTTGATAGAAA[A/C]AAGTTTGGAAGCCATCAAGGGCTTTATAAAGATTCATTGAAAAGATTGCATTCTTCACCT
	Gmax7x287_238988	[A/G]	TTTCCAGACATTACTTCAAGGGCAATATTACTTGAAGCAGGCCAAATGCTTATTCGCGCA[A/G]GAACAATTGGAATACTTGGGGCACGtagtttccggcagaggggtcgaacctgaGCCTTCT
	Gmax7x49_464067	[T/A]	TTAGAAGTCATGAGAGTGGTGCTGCTAAGGTAGCATAGCTTCTTATAAATCGTCGATAGA[A/T]GCCAGGGAGACCCAGAAACCCACGGAGTGCTCGCGTCGTGCGTGACTGCGGCCACTATTG
ss181349526	Gmax7x38_6049672	[A/G]	GGCACCCACATATAGAACTACTAGAAGTGTAGTCATTTCAAACTGTGGATTCTAGTTGCA[A/G]TTGAGAAGTCACACCCATAAAAGAAAAGTACTCATGGGGCTAGGAAACTGCAGTTTATAC
ss181799917	Gmax7x241_255116	[T/C]	TGATGCATTTCGTTTTGCTCTTCCCACTGGAATTAGCTATAATAAGAATCCATGTGCACT[A/G]TAGTACGTTACCCACAGAACTTTTGTGCATTACtttgtgtttttttttttttgttgaaat
	Gmax7x136_1961683	[A/G]	ATAATACTGGCTAAAATTTAATTGTTGATCCATATGAATGTTCTTATTTTACGAGTGTGT[A/G]TCATATATTCATGTTAGATTTGATTTTTTTTTCTTAATAAAAGATATACTGTAATTAGTT
	Gmax7x153_535582	[A/G]	TAATTTTGTACTGTCGAGTATTCAATTGTACTACCTTTCTATGTTTAAGGCACTGATGAA[A/G]GTGATAAGGGAGTTGGAAGGTATACAGCGGCACATTTTGTGGAATGGAGTTTCGGACCAG
ss181357845	Gmax7x131_70095	[A/G]	CATATAATTAACATTAAAGAACCATTTTGGGTTGGGAAGATTCTTCAGTAATTTCATGGT[A/G]CTCTCTTTTATGTTGTACTCTTTACTGAAGTCCAAAGACCATCAAGATTAATTTGAAACC
	Gmax7x177_123076	[A/G]	ATCATCATCGCAATGGGGGTTGGCGTTTCCAAGATGATTGTTGAAAGCAACAGCCTGCAG[A/G]TGCAGATGCTAAGTACTCATCATGAAAATGGTCAACAATTCTATGTCATTGAGATAATGT
ss181351031	Gmax7x51_5668204	[T/C]	ATCAGATGAAAGAGGTTGAAACTTTGCAAGACAATGGTGAAGAATTGCTATCCCAATCAC[A/G]CCTTCGGCAACATCGGTCAAGAGGCTGTACAATGCTTGCCCTCTGTATGTAAGAGATTCC
ss181352624	Gmax7x64_4965551	[C/G]	CAGAGGCAGCACCTCTAGCTTCGAAGGATTCTTCTCGTTTTCGAAGTGCTTGGTTACTTT[C/G]GTAGTGCTAGTACTACTCTCCCCAACAAAGTGCTTAGGCTTAGTTGCTTCTAGCATTGGT
ss181342622	Gmax7x1_12516779	[A/T]	TTTAATTTCTCAATCTTGAACTTGGAGCTATTCTTGCACAAATTCCATTGTTCACCTTCA[A/T]TCTCATGAAGCTCATGTTTAAATTATTTAATGTTGTACTTAATTTAATTGGAATCACTAT
ss181361337	Gmax7x226_518604	[A/G]	ATAAATTGCAGTAATTAGTTTTATTGTTTCAAGTGAATTGTATAATGTTGTCTGTGATTG[A/G]GCATTACTTAAATATTTTCTTCTTTCCTCACTTTATCCAGTTCGGTTGTTTGAGAGAATG
	Gmax7x88_2907225	[T/G]	AAGTGGTCAGGAAGAATCTGGGGCAGGCAGGGTTGTAGCTTTGACAATGATGGACATGGC[A/C]ACTGTCTCACTGGTGATTGCAATGAGATGCTACATTGTAGAGGGCAAGGAGGGGTGCCAC
ss181361930	Gmax7x280_206619	[A/G]	AACCTTAGGAAAGTTGTGTGAAGTGTTGTAATGTGTAAGCCGCCAAAAAGTTGCCAATTA[A/G]AAATGTTATAATCCACACAATTCAAAATCACCATATATCTGGGCTTACAACAATGATTAT
ss181358216	Gmax7x137_295636	[T/C]	TATCCTCATCATTGAGTCATTGTTACTCACACAATATTTTACATTATTGGTTAATGACAA[A/G]AGAAAATTTAATGGTCAGAAATCACACTTTTCTGACTTTTACATTACAAACTTATCTATA
ss181361245	Gmax7x221_536218	[A/G]	CATGGCATTCACATCTGCGAGAGTAAAAACCAAGAGTTTGAGAACTTATGAAGACCCAAC[A/G]GAAGTGTTGTTACATAGTTGTTAAGGTACTATGTTAGTGTTGGCCAACTTAGGAGTAGTA
ss181354370	Gmax7x84_496555	[T/C]	tttcctctTACACGTACCATAGGTCCCTTTGTTCTCTCTCTCACACCTTGTGCCGGGGGT[A/G]TCGTTGGCGCCGTTACATTGGAGGCGGCCGCTGCAGTCTCCGCTGGCGCAGGAAAAGACG
ss181360791	Gmax7x204_443489	[T/C]	CCATGTGTCTTCTATTTTGAGCACTTTCACCTTTTAGCTGATGATTTGTGTTAAAGTAGT[A/G]CTACTTTTCTGGCCTCTGCAATTTTGCTAACACATTCTTATAATGTGGTAACAGGTGTGA
ss181351772	Gmax7x58_516254	[A/G]	AGCTCCCAGCTTTAACGCTATTATCAAGTGGTGCATGGCTACTGTGGGATCCAAGTTTCA[A/G]ATATTCAATGAAATCCTTTTGAAACATTCTATGAAGGTTCCTAATGGTTCTTTTGTCTCT
ss181799864	Gmax7x167_114913	[A/C]	AAGGTGCATTATGCATATTGCATTTAGATTATTAGCCACAATAATTATCAAAGTCATCCA[A/C]TAACATGAATCAAAATAGTAGAAATCTCCAAATATACAAGAGTGTGTGATAAGCATGGAA
	Gmax7x350_27046	[A/C]	CCCACCAATATTATCATTGTCACTATGTCATTATGATCGTTGTTGTAATTACCAACACCA[A/C]TGAAATCGTTATTATCATTATCACCACCATCACCAGAATCATCAACTACCACTAATATTG
ss181362016	Gmax7x317_61499	[T/C]	TTCACAACAGAAGGAAATTGATTATGAAAATGTGAATATTGATGAGATTTTAATGAAAAT[A/G]ATGGTGATTTAAGTCCAAGTGATAGGGGTGATAATGTAAACGTCGTAGAGGGTGATAATG
ss181361616	Gmax7x246_357177	[T/G]	CTGTACAATGGCCACTCTCACCGATCTCCCTCCTTCCCTGACCCAATCTCATTCTCACCC[A/C]TCAAGCTGAGTCAACTCGCTCTATTTCCGTACTCATCGAAACCTCAGATCTGGAAGCTAC
ss181361184	Gmax7x219_278576	[A/G]	GATGCCTTGCAATTTTTATTTTATTTTTGTAATTGATGCCTTGCATTTTCCACCCTTGAG[A/G]CCTTGACATCTATATAGACTATAGTTATAAGGTTCAACCTAACAATTCAGATAGTTCACT
ss181799883	Gmax7x195_1000395	[T/C]	CCGTTTGCATGAGAGATGTTGGCTTTCTCGTTGCCGTTGTCGCACGTCTCGCAGTCACTG[A/G]CCTTGTGGCCCTCGCACCACCACGTCGTGGCGGCTCAAGGTCACACAAGGTGGTTCCTTC
ss181352106	Gmax7x62_206384	[A/G]	CTGGCAAAATAAACGTAGTATTCTGCAAAGTGTACTATCCTAGTAGACATGGCTAAGGAC[A/G]AAGTAAAATACACCCAAGCATATATTATGCAGTGCACACAGCAAGATGCACTTCACTAGA
	Gmax7x100_10141	[A/G]	gaaccgcaCTCTTGAGCAGTACTTGCGTTCACTTGTTCATCAACAACCAACTGAGTGGCA[A/G]AAGTTCCTAGCCTTGGTTGAATGGTCTTATAACACTTCGCAACACTTAGGCACCAGCCTT
ss181799835	Gmax7x123_175983	[A/G]	tggtcacttaagccaaTTTATACTATGCATGTGCGCTCAACGCGCATATGCAGGCTTAGC[A/G]CACAGTGATTTTTCGAAAAACATAACAgtgcagcattttgaaggatataaaaagAGGCAT
	Gmax7x1138_1221	[C/G]	TCTTTCCCTTCCACCCCCGAAACTCCCTGTCAAGCGTCTCTCCGCCGAGGAGCTCGCCGT[C/G]CGCCGCGACCAGGGGCTCTGCTACCATTGTGATGATAAATGCTCCCCTGGCCACAGATGC
ss181353290	Gmax7x72_2744837	[A/G]	TCATCAAATCGATTGCCTCAAACCTCAACAAGTTCTTAATCACCCTCCACCTAAGCCTAT[A/G]TCCTGCTAGGTCATGAATATTATAGGAGAGCACAATCATAAATGTATCACCATTTCACCT
ss181799981	Gmax7x359_63892	[T/A]	TAATTTTCTTTTAGATATCTAATCATGTACTTATTATGGCAGAAATTACCGAATTTGAAA[A/T]GGTTGGACCTGCGTTATTCTGGGAAACTAATTCGAATACCGGACCTTTATCTGTCACCAG
ss181358400	Gmax7x141_8436	[A/G]	AATTGGTGGCGCTAGTCAATGTGGTACCACCTAGGTGATCAGTTGTTAACTGGCGCCATC[A/G]AAATTCAACGTGACTTGAATCGCCCACATTAGTATGTAAATACTTTGTAGACCAACCCAC
	Gmax7x326_72782	[A/G]	TGAATTTCAGTGGTCATTCTTCTCATAGTACACATAAATTGCTTCTGCAACCTCTTTACT[A/G]TTTGCTATGTATTTTGGAGTTAGTGATCTAAGCAGCAACAacattggaggaaatattcca
ss181799945	Gmax7x279_24284	[A/G]	TTACTACAAAAAACTTGAGTGCCATTATCATTTTATCAGTGGCTCTCTTAAGGAATCCCC[A/G]GGAAATAATAATAATATTCCTCAAATGCATCCAATATTTCTATTAAAGAAACAAATTTCT
	Gmax7x350_25879	[A/T]	CAAAGTTGCTATGAAGCAATGAACGTAAAAATGTACACAAGCTTGGAAGAAAACTTACGA[A/T]TCGACAATAGCTTACAATTTTGACCTAACCGGGAATTTCGAATTATGAGAAGTGCTTGTT
ss181799967	Gmax7x326_46436	[A/C]	TAGGAACAAAACTACTTCAGGAACCAACCGAATTCATTTCAAAATTCGAGGCTTACAGGA[A/C]ATTTACATGTGTAGTACATTCCTAGCAAAATGGCCCAACACAACAAATTTAGTTCAGTGT
ss181361778	Gmax7x260_128188	[A/C]	TTTTTTGAATCTGCTATTTGTTCCTAAGGAATATTTCTCAATGATGGAATGTTCACATAT[A/C]ATTACTTATGGAATTGAGTAATAAGAATATGGTTTGGATGTTTACCATTTGCATTGTAGT
	Gmax7x26_4619885	[G/C]	CTTCACTTCACCGTCGCTGGCGTCAAGATTTCCGCACTAGCGCTCCGGCGGCACCATCGA[C/G]GTCACTGGCCTGATGCAGGGCAAGACTGATGCCAACGCCATCATacgccttcgcccttcc
ss181799970	Gmax7x327_116199	[A/G]	TGGTTGTTTGGGGGGATTCTCCAAACAGTACTTATTATGCCAAATCCGCCTATGGTCGAC[A/G]CACAAAAGCTCGCATAACCACTAGTTACACTATGGGAAGAGGATCTTGGGTGTGTACCCT
ss181361864	Gmax7x273_199410	[A/C]	TTTCTGTTGAAATTCATGCACTACAAAGATTTTCGTCTTTGAAAAAAATGTTTTACGATA[A/C]AATATTAACAATCCCCTTGATGTAAAAATTTAATCCATTGTATAAGAATAGataaataat
ss181348004	Gmax7x26_7668737	[T/C]	AGACACAATGAAAGAAAAACTTGTTGCACTTATTTATAAACAAGCACCGACATTAGGATC[A/G]GGTTCTTCAGTGGTGACCACAGCCAGGGGGAGCCGTTCGACGGGAGCTTGGGGATGCTAG
ss181361562	Gmax7x241_342919	[A/G]	TAATGATAAAGATAAACTAAAGACAAAAGGATTAATTAACCATAAATTTCAACTCGCTTA[A/G]TATTTTCCCCTGTTAGAGTATCTTATAAATTATCAaatttaagtaaaatttatgaataaa
ss181341943	Gmax7x0_165343	[T/G]	TTGTAATGCTTTTGCTTTGTTTGCTCATTTGGACATGACTTTACCAATTTACATACATTT[A/C]TAAAGCAACTGAGGAATTGTTTGAGTTTAATATTAACTTTGAACTAAAGCAATTTAAAGT
ss181362002	Gmax7x308_103981	[T/A]	CACTATCTATTCTAATAATAATTTAATCGGCCGTCTGAGTTTAAGAAAATGTAGTGGTAT[A/T]CAAAATTAGGAGTGAGAACTTTGTTCTCTGCGGGCGCGTCGTAAATTTAATCATCCTAGG
ss181352769	Gmax7x66_4330618	[T/C]	TCAATTAATCGAACTCTGAGGAAACCATGCGACGAATTCAGCATTGTTAACCTCTCCCCA[A/G]TTCCGGCGACTGTGTTGCAAACAGAGCTAGGGCCTTTGCTTTCACATTTTCGTTCTCTCT
	Gmax7x119_2302523	[T/C]	AAAGGCAAGGGATGGCTGGTACCTACGACACGTGCGAACTCAGGCCACCAAACAGACGAC[A/G]TTGTCGGTGACATGGGCAACAGGCATGACGGACAACACTAGCTATAGGGTACTACAGAGG
	Gmax7x191_326052	[C/G]	TTTCGAACAATTTAAGCTAAAAAAAAAGAGTACCATTTTAAAAGTGCATTAGAATTTTAA[C/G]AGTTTTCAAGTACAATTTTTTGAGAAAAAAATAAAGAAAATTATGAAGGAGGACAGAAAA
ss181800003	Gmax7x8_13735570	[T/C]	aattcaaatTGACCCAAGTTAGGAAAAGTGTACCTGAGTCTGAAGAACAGTCTCAACCTC[A/G]ACCAGCATAGCCCCAGAGACAATAACCCTTCCACCCTTTGGGCCCTTCCTCCTCACTACC
ss181360554	Gmax7x194_564360	[A/G]	AGTGTCTGCCTTTAACGGCACGCAGTGCGATCTTTCCCAAGTTTGCTCTGTGTCTGTCTG[A/G]TTGTCTGTAAACCTGCAATCAGTACATGTAACTGAGAGTATTATATTTTGTTTCTCTACT
ss181361803	Gmax7x263_194664	[T/G]	ACTACATTTATGATGTTACTGACCAAATCAGTCAGGTACTTCATATGATATATAGCTTTC[A/C]AGATAATGCGTCTAATTCACTGTCATATGGTTTGTTTTCTAGGTTATGTTGGAATTCTGA
ss181799964	Gmax7x317_30999	[T/G]	GTGGATATATCAACTAGAGCTATTCGAGGATGAGATGAACTCATGCTTCAACTATTTGAC[A/C]ATCACAATGTCGACCAAGAGCAGTCCAATAAAAGAACTGGTCGACCTATCTCTCCCACAG
ss181361685	Gmax7x250_466706	[A/C]	AGAGATGGGGCCGGCAAGGAGGGAGGATGTGAGGAAGGAGAAGGTGAAGATCTCTGATCC[A/C]TGAGAGATGAATCATGAATGTGAGGAAGGAGGGATAACatgttgattttttatttttatt
	Gmax7x271_315809	[T/A]	AAATATTTCAAAAATTCAATAGACTAAAAAATGTAAATAATTATAATTTGAGAGATTGAA[A/T]AAGGCATATTCCAAATTTATGGGAACTTGAAACATATTTAAGACAAAAATGCTTATTTAC
ss181361964	Gmax7x292_46117	[T/C]	AAATACTTATTAGAAAATAGATTATCATCTATGGTTATAAGATGTATCACCTACATTATC[A/G]TACAATAAGATTAAAATGGTGTTAGTCCATTATCAACGTATTTCAAGTGTAGGAAATACA
	Gmax7x25_13616	[A/G]	tctCCCACTTCCATACATTGAAACACACCATTTCTTCTTGGCATTAGGAGCAAAATACTC[A/G]GCAACAAACTTTCTCCAGAACTCAATATTATTATCCTACATAAAATCAAAGTGTAAATAT
ss181348502	Gmax7x31_92892	[T/C]	CCATTTAGGTTCAGATGAGGTGAGCTTTTGAAATATTTAGGCAATCCCTACCTAATATTG[A/G]TGATGCACCTAAAAAAGAGGTAAATGAAGAAGAAGATGAACCTGTTTGTAATCAAGTATT
	Gmax7x279_212428	[T/A]	TTTGTAAAAGCTAACAAGCAATTTTTCCAATAAGAAAAATTCAAATCAATGTTGGTTTTT[A/T]AAGCAACGAAACCTATAGCCGTTAAATTAATATTGACATAAAACTAGAATTTATGATCAT
ss181799936	Gmax7x271_23723	[T/A]	AATTGAATAAGAAGATGTAATCTTAATGCTTAATATTCTTTTAATAAATGGTATTTTTTT[A/T]AAAAAGTGTTATGATACTATAGTGCAGCTTAAGGTATAGTTGTTACTTTAGCACAAAGGT
ss181799897	Gmax7x22_6621325	[T/C]	AAATTTGAAAGTGACGGTGATAAAAAAAATCAAATGTACACTCTATTTAAATGGAGGCAC[A/G]ACTCTTCGATAACTGGCGGGAGCTTAAATGGCAccctaaaattttgcaccataatgcagc
ss181358465	Gmax7x142_64131	[A/G]	CACTTGTTATTATTATAGTCCTATTAAAAGAGAACCTCAACAGCGTAGTGAATTGTTGTG[A/G]GTGAAGCACGATGGGTAGAATATTACAAGAGTATGTGGCTATGAAAACCGATGCTGTTGT
ss181360530	Gmax7x193_615468	[T/A]	CAACATCGATCTTTTGTGACCCAATTCTGTGTCGCGTATCACGTCATAATGACGAAACAC[A/T]CACAACCGTACCTTGGTGCATAAATTCTCTCGGCGTTAAAATTTTATGTGGATGTTTCAA
	Gmax7x167_3146	[T/A]	ataacaataataactacaTGTTTTTTGCGGAAAAAAATACTTTCATTTTAATAAATTAAT[A/T]AATTAATTAAATACAATGCCACATTTTTTTATAAAGACAATAATAAAGATAAAAACTATG
ss181799974	Gmax7x328_62844	[T/A]	CAGTGTAGCTAAGATTAGATTTCTTAGAGGAAATTAGTAATTGCCAAAGATAATAAAAAA[A/T]TGGTTGAGAATTGTAAACTCTACTAAAGATCGGTCAGTTATAAATTCttttggtaaaaat
ss181348056	Gmax7x27_3002648	[T/C]	TTCCTTGATGGAGGTCGAGCATTATGACAACTAGTAACTATCATACTATATATGGCACAC[A/G]CACATGCTTTTTTTCTTGCAAACATTATTCTTTTAAGAGCTAGAGAAGTAAATATTGAAA
ss181345455	Gmax7x13_4270273	[A/G]	TTGTATAGGGTACATTTTCCTTTATACAAGTACTATTTTTACTCATCAGACATCCCCATG[A/G]AATGTTGCAATATCCCAACCAGCCAATAGGGGTATCACAATTAATTGATCTGGGAGTCAT
ss181799969	Gmax7x327_113321	[A/G]	GAGTTTCTACCATGCAAGGATTGATCATCCCAATAGAAGAGGCTTGGGCCACCATCTCCT[A/G]CATATCATTGCTAACAATATGCCAATAGGTCTGAAAGAAAACGGCAGAAAATCATCTAGG
ss181361855	Gmax7x271_214982	[T/C]	ACCCACCAACCCACCTATAAGGGGGTGCAGGCCAAGGTGTCTAGCCCACCCTAACTAAAC[A/G]GGCTAGCTTGTCCAGTCCTGTTTTTGGCAGGCTGATGGCGGGATGGGCCAAAATGGGATG
	Gmax7x327_99774	[T/G]	taattaatcaagtaaattGCCTTGCTTGTAGGTAAAGAGATTGTTACATACGTGGGACCA[A/C]GACCACCCGTTGGAATACACTGCTACATCTTTGTGATGTTTAAATAGAAAGTACCCTTAG
ss181353197	Gmax7x71_84543	[T/C]	GGGATTTCATTTTAAGTACTAGTGTGGGCATATAATTTATAAGGTAAGCAGTAGTTTGTA[A/G]GGCATATGACCAAAATGGTAATGGTAGTGAAGCATGGTGTGGGAGGGTACTGGCAGTTTC
ss181348179	Gmax7x28_860901	[A/G]	GTTGTCCACAACGGAGTTCCCTCCTTCGAAACCCTTTGTTCTCTGCTCACGACATTTTGC[A/G]TTTTATGTACTTTGATTTTGCATTTGCGTTCTTCTACATTTCCATTTCATACAAACACAT
ss181352288	Gmax7x62_5170126	[A/C]	CAAAACGGTGTGTTGGTGTGTTGTGTACTACCGCGTACGTACCCTTCCTACGTACGCACG[A/C]ACGTATGTATCTATCTATGTTGGTGCCTCTTGCACTAGCAACACAACACTCTGGCTCGAT
ss181351834	Gmax7x59_464376	[A/C]	TGATAAAATCATGATAAATTTGTAACTTATCTCTTTCAACATGACATAATGCAAAAGTGG[A/C]AAGTTGGCATCTAACTTTCAAAGTACACACTTCTCTCTTTACATATACCTCACCAGATAA
ss181800021	Gmax7x90_55838	[T/C]	CCAAATTCTGCTAACTCTTCAGCTATTGCGTACCTAATTCACAATGAAAAAGAATAATTA[A/G]TAACAAACCATAATATGGAGGAATTAACATAACGAAACAAAAAACTAATTTCATAGTTAG
ss181345881	Gmax7x15_2621315	[A/G]	TGAATTAAACCAAATTAAGAAATATACATAACATCGGTACTCTATTGCCACTGATGTTGT[A/G]TATATTTATTAGCATCCATTTTGATGATATCACTGATGTTATTTTTCTCTCGTAAACATG
	Gmax7x1897_1979	[A/C]	TTTTTTTCTACAGATTCACCTTTATATTCTATAAGGTTTGGCCTAGTTGATGAAGATGCT[A/C]TACTTGAATCTCCCTAACTTCGATTAGTTCCCACATCGGCTAGTGGACCTTGGCGAAACA
ss181799976	Gmax7x34_11834	[T/C]	ATTCAATAGTTGCCTACACTGTACCGAATCACCTACCATATTCACAAGTTGGTTATGCAT[A/G]CACTGGATTAGCCATCCACATTTTTGTGGATACTTTGAAATCTGTCATTTTGCCGAATAT
ss181799902	Gmax7x227_164632	[A/G]	GCCTCATTGTATTCCTTCCTTGATTATTAATAACATGACATAAGTTTGTTTCCTTAGGGG[A/G]AAAAATATTGCTGGTAAAACAACGAAATATTCGCATAGTTttaattatttattttaaata
ss181799961	Gmax7x305_359	[A/G]	TCCCACTAGGTGACCCTGTAACACAAGTGCTGTCATAGAGTTTTGAGTCAGTGACACTGT[A/G]TGGTACTAGTTCTTTAATTTTTATCTTATAATAAAAAATAAAAAAGTTTGATTCTCCTCT
ss181360838	Gmax7x205_753762	[T/C]	ACAAGATGCTTTCAACTCTTACCATTTTCCACATCGCATGAAAGTACAAGAATCACAAAA[A/G]CACACGCGTCAAGATCGCCAGAATCACACGCGCCATCTCAGGGTGGAACTGTACGGAGGA
ss181800023	Gmax7x921_5211	[T/C]	ATGATTTCAAACGGTGTGAGGTCGGAGCTAGAGTGTAGTGATGTGTTATAACACCACTCA[A/G]CGAGCGATAAGAAGCGAAACCAGGAGGAAGGTTGAGAGTTGACAAAGCAGCGGAGGTATT
	Gmax7x28_4892060	[A/G]	GATGGGAAATAATAAGCTCGACTTAAAGGAGAGGAAGAATAAGAAGAGCAAGCTAGACGT[A/G]CAGGTACCATTCATTAATGTGTCAAAGAAGTCAGATAGTTCCACTTCTATAACTAGAATT
ss181799911	Gmax7x233_199752	[A/G]	CTCGAGGAGCTTGGTGGAGGCAAGTGGGTCGCTGTGGAGGCCAGTGACGACGAGGTGGGC[A/G]TGGAGTTGGGTGAGGTACCTTAAGGTAGAACATGACCTGAACAGCGGCATGTACAATGTC
ss181799919	Gmax7x247_405118	[T/A]	AACGAAATCAAAATGGGTAACAAAAAACAAAAAATTATCACAATAAAGATCTGCAAGTTA[A/T]AACCACTGCAAAAAATAAAAAAAATCAACGATCTGGTGGGAGCACGCGGTGGTCGTGGCT
ss181361982	Gmax7x297_156737	[T/C]	ATGTACACTTCCATCCAAAAACCTCTCCTTTCAAAGTTATTCCTTCTTGGATCTATGGCG[A/G]TGTGGATCCAGAATTCCAACCACAGGAGTGTCGAAGCTCCACCAAGAGAAAGTGGTGGGT
ss181343873	Gmax7x4_16022304	[A/G]	CATCAACACCATCCCTTGGTGATTTTGCAACAATAAGAGAACCATCCACATCATGATGCT[A/G]AGATGAAACTGGTGGTGTGGAATCTATAACAATCCCACCTTTTCCTTGACTTTTGCCTCT
ss181358715	Gmax7x147_784701	[A/T]	gcactcttcATTCCTGCACTAACAAATTAAAAATGAGTTTATTGGCCAGGTCTCGACAAT[A/T]GGATTTGGGTCAAGTCAGGCATCAAATTGGTCATGCAATTGGCCCAACTAAATCTGGTGT
ss181362046	Gmax7x534_6169	[T/C]	TCTCCTCATCTTCCTCTTTTTCTCAACCAAAAGGGGTTCAATTCTAGCTAGTTCTATTAC[A/G]TCGTCCGCGACCATGAACATGGCGATCGTGCTTCTGTTCATGGTTTTCGCAGTTTCATCA
ss181350092	Gmax7x45_29294	[A/G]	CCAACCTGCTTCATAACCTAGAAAGATGTAGCCTTTATGCTCAGCTCCAACATTTGCTTC[A/G]CCCATAAAATATGAGACATGTACAACAATCTCTAACTTGACAAATATTTAGCCCTATGGA
ss181799948	Gmax7x280_4943	[C/G]	CTCACATCCTTAACTAAGCACTGACTTAAGAGAAAACACAAATGCCCATATTTTCACTTT[C/G]TTGTTAGTTTGTTAATGAAAAACTTTGCTCTTTTATAAGAGCTTTATATATAAGGTCTAT
ss181357455	Gmax7x124_1642646	[A/G]	CTCCCTTCAGCGTTAGATATTTTTGCATTTTAATTATAAATAGGAGGGGAAAAGGGGAGA[A/G]AGATTATCTTTGATTCATTTTCAAACAACAAAGGTTTCCTAAGCTTAGGTCGATTGTGGA
	Gmax7x262_248444	[T/C]	ATGCATGTTCCAAATCACATTGCATTGGCATGATTATGAATCATAGGGTATAATATGCGA[A/G]CTGCTTTCGAGTTGAATAACTGGATTTTGCACTTACAACAATTAACACCAGGGTTTTATT
ss181360778	Gmax7x202_753238	[T/A]	ATGAACCAAAGATAAACTGTTACTTGGAATAGTACCATGCTTAGTGTCATTCATCAGGTA[A/T]GCATGACCCAACACAAAACTCAGACTAATACCTTTGTTAAGGACTTAAAGCTAATCTAGG
ss181799928	Gmax7x256_70279	[A/G]	TTACAATTTATTTATAAATATAGCTAATCGTGCAAATGACAAGGTTTCATGAAAATTTAT[A/G]TCAGCTTGAGTATGTAGAATAAAAATCAAGGAAACTCGGACCTAAAAATTAAAATAGTCA
ss181355361	Gmax7x95_1128866	[A/C]	TCATATTGTTCTTTCATACCTCTGTTATTGGACGAGTTCCACTCCACACCTTTTGGGGGG[A/C]CACATGGACATTCCCAAAACCTTTCGCCGTTGACATGCCAATTTCGTCTGGGAAGGCATG
ss181799904	Gmax7x227_598849	[A/C]	TATCTTCCAAAGTTCTTTTGAAATGTTATTTCATGAAATATTGGAGTTTATTAAGTCCTA[A/C]ATCATTGTTTCTTAAGTCATTGTTTTATTAGAATTTCTCCTTATGTTTAAAAATCCTTAA
ss181344412	Gmax7x7_377037	[T/C]	actaacatagtctcttgatcccaaTTTGGGAATCACTATGTTGAATAGAAGGTTGTGGAT[A/G]AGTCTTCACATATATGTGAGGTTCGCAGTACTCAAGAAACTGACCAAAGCCTTCTTGTTA
ss181359927	Gmax7x175_842685	[A/G]	GTTGAAGAAATTCAGTTTATCAATAACATTCCGAATAAAATATGCCAACCTGACCAACAG[A/G]ACAACGTTACCAATGTTGCATTCCACGATAGTGGAACCCTAGTTGACTCATGAGTGACAC
ss181355613	Gmax7x98_707188	[A/G]	TGTGAACTTAGTGACATTGATCTCATTTTCAATGGTGTTCCTACAATGGCTGCATGTACT[A/G]ATGTTAAAGTCCACAATTTTGGGGAAAACATCTACTAGTAACACATAGACAACTAGAAGT
ss181342470	Gmax7x1_3276886	[T/C]	TACAGCGCCTATGTCCTTTATGAGGAGGAAGAGAATGGCCAAGCTGAAGAGCATGGCTAC[A/G]ATTCGGCAAGGGGGCATGAGAGGTAGCCAAGCTTTCCTCAGCATACACATCAGTTGAAAT
ss181361084	Gmax7x214_496983	[T/G]	CACATTCCTTCACCAAACTCAACAAATAAAGTAAAAAGGGGGATAACTTCACTTATAATA[A/C]AAACATCTCAGTAATGTAATGTCAACCACCAGGCGGTAGAACTTCCTTGAATTAGGGTAC
ss181361140	Gmax7x217_185885	[T/G]	CAACGCCATTTCGAAAAATGTTTTCCCTATTGCGGTACATCTAGCTAGAGGGAGTAAAAT[A/C]GCTCTTGCACCAGCTGTTTTAGCAGGCATTTATAGGGATTTGAGATTGTTGAACAACAAG
	Gmax7x218_724186	[T/A]	TCATAATTATGTTTTTTTCCTTTCAAAATATTTAAACTCTAGATTTTATGTAAAAAAAAA[A/T]TTGAATTTGATACCTTGAATCAATAATTTATTGGTAAACTTTCAATTCATCCTTATCAAA
ss181347270	Gmax7x22_7274792	[A/G]	CACCCAACCAATCTTCCCGGTCAGCTTCATTTAAAATAAGTAGAGGAACACTGGCATGCT[A/G]GGTCTGATAGTGAAGGATGAACATAGGACCTCATAGGTCCTCACCATCACCCAGTTGTTG
ss181349477	Gmax7x38_1596137	[T/C]	GAGAAGGGACCCATTCATGTTGAGGATTCTCTTTTTGCTTCCCTTTGTCTTTCTCCACCC[A/G]GGCTTTCTCGGCCTTGGCCTTTTCAACCTTCTTGGCTTAAGCCTTCCTAAAGGAGCGACA
ss181362034	Gmax7x363_49172	[T/C]	GATTAGTGGAAGCCTTCTCTTGGTCGCTAGCAATGTTTCCTCAACCTCAATTCAATAATT[A/G]CCACAAAGAAATCACCAAAGTGGGGATACTAATCACATTCTTAGATGATGTATATGACAT
ss181348019	Gmax7x27_1421013	[A/G]	ATCTTAAAATCTTAAAGTTTAGATTTACGAGTCTTTCTTTCACTTATGTGGTAGCTCAAG[A/G]TCCATTGGTATAAATTTTCTCATTGTTATCCTCCGTCAATTGCACAATAATTGGTATAAG
ss181350386	Gmax7x47_179567	[T/G]	AGTGTGCCTTCAGTGACCTTACTGTCTCCATCACTGACCGATCGTGGTACGGGTTTTACG[A/C]GCCACCCCTCATCGTGGTGGTACTATTCCGACTTTGAAGTCTGGCGTCGTCGTTGTCTAC
ss181355672	Gmax7x99_14041	[T/G]	TTCTTCAAAATTTTGTAACAAAACATTACTTCTGGCACTCTGGTAAACAGGAATCCACCA[A/C]GTCGGCGGCCGCAACTCCATGAGCATCTAACACATAAAGTCGATTAACCAAAACATATAC
ss181361859	Gmax7x271_278367	[A/T]	CTTGGATCCTTTTTTTTTTCTCCCACAAGATTTCTCTATAGTCGATTTCTTGATTTAGCA[A/T]GAGACTCTCTCCTTTTCAATTATTGTACAATCACCAATTAACGACTAAGATATTTGTAAG
ss181360549	Gmax7x194_407991	[T/C]	AGTAAAGTACATGGCAAGCTCTGTCCCAATGCTCAATCATTTAAGATTGCGTACATGATG[A/G]CAACCTCTAGCTAGCTGGGCTTTTTAGAGCTAGACCTTCCCCTCCAAGGAAATCTCACAT
ss181799899	Gmax7x22_9479431	[T/C]	ATTTATTACAAGAAAAATCGTTATCACTGATAAAATATTTTTCATAGAATATATTCCGTC[A/G]AAAATGTTTACATTACCGACGAATCATATTCTGTGGGAAGATAATAAAATTTCCAACAGA
	Gmax7x189_973078	[A/T]	TCATTATATCAACATCAAGGTCTACCTAAGAAGGTCGTTATAATTTGAAGGACCAAACAT[A/T]AGTGGTAGCTTTTTTCTAATTAACAGTTTTGTTTTCTGGTTCCGTCCATGTTTACACGCA
ss181342475	Gmax7x1_3679128	[T/C]	CCTAGGTTTGAAAGAATGAGAAAAAGGCAAAGTACATTGTCAGATATCAAGGGCTCAATT[A/G]ATAGGGAATGGAATTCACTCAGTTAAAACTTACAATTTATGTTTAATTTGTTGAGCACTT
ss181351411	Gmax7x54_1915877	[A/C]	AAAGGGATCCATAATAGTTGTCCACAAGTCAGTATTGCTTTGATTAAGAAATGTTGACTT[A/C]AGAGATAGAGTGAATATTTTCTCCATAGCAATTGCTCCAAAGTCAATATTATTTTGATTA
ss181345558	Gmax7x13_10968968	[T/C]	CTCATTGGAAGATGGAGACTTGAAACACACATTTTTCAACTTCTAGTGGGAGAATGCACA[A/G]TAACATTAGATGACGTGGCACTTCAACTAGGACTGCGTGTGGATGGAAAACAAATGACTG
	Gmax7x182_449121	[T/C]	ATTTTCTATAATAATATCCCAAATTCAGTACTGAAAAAGTAATTAAGCCAAAAAAAATAT[A/G]TTAAGAGTATTATAGACCACGGACCATCTCTGATCTAAAGAGAACAACCTCCCATTTATC
ss181799966	Gmax7x317_77436	[T/C]	ACTTAAAAGACCTTACATGAGAAATTGATTTAAAAATAAAGACAAATTGTTTTAGAAAAT[A/G]GTTTTTAAAAAATGAGAAGGAAATCCGACCCTAAATATTTATTTCTCGAGAATAATCAAG
	Gmax7x227_344120	[T/G]	CATACTCATAATTCATGTATGAATGAATGAATATTCATTACGCTTACGCTTCTTCATATG[A/C]TTTGCTGCGCAAGCAAAATAATTGGGCTCAACCAAACAAAACCCAGCATTTTTATGAATT
ss181359711	Gmax7x169_87827	[A/T]	AAAGCCGCAAAGTGTGAATCCAACGTTAGGTTGGTGGCCCCGCATTATGTGGGTCCCTTT[A/T]TCTTCCTGTATATCCGCGTGGGCCCCACCTCAACTCCTTTTCACATGAGAACCGTGAAAG
ss181359108	Gmax7x154_1552387	[T/C]	TTACCGTTCCCGAATTTTGGGTCTGCAGAGGCAATAAATAGGATTAAGAGGGGATGGACA[A/G]GTTTAGGCTCCACCTTTGTGCGTTTTTCGATTGTTCGTGTGTTGTCCTTTGAAAATTACg
ss181361189	Gmax7x219_340827	[A/G]	GATTTCATCTAATTAAAATTTTTTGTTGTTCGCGAGTGTTTGTAAAATTTATTTTAAATG[A/G]AATTTATTTTGAAAGTACTTATAACACCAACATATAAATTTTTTCTCAAAATCATATTAG
	Gmax7x262_314991	[A/C]	CTATCTTGTTTGATCTCTTTAATGTTAGCTTTTAACCGTTTTGATCTCCAGTTATTGGTT[A/C]GGTGTGGAGTACCTACAAAAAGACTTCGATGTATAGATGTTTAAGAAGTGTATGTCTAAG
ss181351827	Gmax7x59_197864	[T/A]	AAGAAGAAACAAAGGCAAATGTTTCATAGTTCATTATACCAAAATTTCTTTCGATCACCA[A/T]GGTACGGTGCCCTCACGACAAACACTTAAATATTTTCAAGTGCATCCCTTTTTctcttac
ss181799938	Gmax7x274_15961	[A/G]	AATGGACCAACTTTCCTGTCAAAAACAAAATGGGGCAACTTTAATTTTGCCATAGCGATG[A/G]TTTCATTAAAGTGGTGATCTAGAAGAGTTGTAAAAATAAAAGTGATGATATAGAATAAAA
ss181349903	Gmax7x41_358236	[T/C]	CACAAACTGATATACAAACACTGCCACGATTTCCCACTACCTAGAGCACTCACACAAATA[A/G]CTAACCCATATTCATGGAATGACACGATACCTTTTAATTATATTTCATTTTTCCTCATGA
ss181799872	Gmax7x176_1272497	[A/G]	CCAAATGTTTTTTATCTGTTAGTACTAGGTACCAGTGTGGCTATAAGGTAGTGCATGCGC[A/G]GGTGTTGTTTGGTGAATAGAGGTTGTGAATTTGAGTTGTTTGTTGATGATGAGTGTAATG
ss181799954	Gmax7x292_12512	[A/G]	TAATTCTATTATATCCCATAATTATATTTAGCCATCTTATAACTCCCAATCCGTGAAGCT[A/G]GCATGCCAACCTTCTCGTATAAACCACTGCCACCTCATAATAAACACACCTTAATGACCT
ss181361745	Gmax7x256_296820	[A/G]	AGGCTCAATAGCATAGAGGATATGACTAGGTTGAGATTCATTTTAGGTATGCATGCACTG[A/G]CCTATATAACTGGGTCAACGTACACACACCTAGAGTCAACACTAACTCACAACACATTGT
	Gmax7x262_238828	[T/C]	TTCAAAATACAATAGTTCTCAACAAATTGTTATTTACTGTCAAAGTACATGCAAAACAAA[A/G]TCACAGTTGGCAAAGATTTTCAAACACTCTTAGCTTGTATACAGCACGAGTaaaaaaaat
ss181349531	Gmax7x38_7189639	[A/G]	TAGTTGGCGCTATTTTTTTACTGGCGTCAACCAAAAAATATTACTGGCCTACAATGTCCA[A/G]AAAAATCAAAGCTTCAGTCTGCCGAAAAATTGCCCCAACCGTCAACCAATAAAAAATAGT
ss181359462	Gmax7x163_123653	[A/T]	CTTTGGTGAATGATGATTCATTCCTTGCGTGACGGGAGTTGCGAATTGACCCCAATTCTT[A/T]TGTTATTAACTCCTAACAAGGGACGGGTACTTTTTTATTTAAAAAAAAGTATCTTTTGTA
ss181350488	Gmax7x48_519237	[G/C]	TTGTGCTATTTATATGTGTTGCATGAGATGTGGCCATACGCTACAAAATAACACAATTCA[C/G]GGTTGGTCCTTAGTGGTCACACCCTTCTAATTGCAACTAGCACAATACACATAGAAAACC
ss181799852	Gmax7x152_256179	[T/C]	AACCACTCTGGAATCTCTTGTAAGAAGTCCTTCCTGTCTCAAAGGTACTCTATGATCTTC[A/G]CTCACCTTCAGCAAGGCACGAGCAATGCCAAGAGAGATTGCCTGAGCCTGACCAGACAGG
ss181355280	Gmax7x94_92640	[A/C]	tatctcGACTATCGTTAACCCATCATCACCATTATGATTGTCATTGCCCCGCTACCATGA[A/C]TATCATCATCAACCTTGCTACCACCACTACCGCCATCGGCGGTGGGGCAGTAACAATGAT
ss181799998	Gmax7x68_141722	[A/T]	TCTTCAGCAAGACCAGACCCATCATCCGTTAGTTACTGCAGCCACAATCCCTACTAAAAA[A/T]TTTCTATTCGACTCAATATTCATTGTTGTGCAAGGCATGCTTTTCTCCACATTTCAGTCA
ss181799985	Gmax7x38_1671443	[T/C]	CATCTGCCCAAGAAATCCTTATAAAAATTTGGTCTTCACACTGACATGACATTATTTTTC[A/G]TGTAGAATTGGTTTTGATTTGTTGAACATGATCGAGATGTGTGCCCAAATTAAGCTCATG
ss181356944	Gmax7x115_1032145	[T/C]	AAGAGCCATTGTTGCTCCCCCTCCTCAACCTGCAGAACCCTAAGTCTACCATGCTATGCT[A/G]TTGCAGCAGATCCTGCCACCCACTCTTCATACTCATGTTGTTGTCTCTGACCAATCCTCG
ss181360913	Gmax7x208_280102	[A/C]	ACATAAAATAAATAAATATAGCGATAAAAGGTCACCTTGATGGATCCCCTTACCATAAAA[A/C]TCTATGGGACAAAGTAGAGTGACAACCTACCAGCAAAAGACAACACTTTGGCCTTCGAAG
ss181346267	Gmax7x18_4416892	[A/G]	AAATATTGTTCCAGCACCCTATTAATGGCCTCTATCTGACCATCCGACTGAGGATGGTAA[A/G]CCGTACTAAAGCGGAGCTTGGTACCACTGACCCTGAATAATTCACGCCAGAATGCACTGA
ss181351582	Gmax7x56_410097	[A/C]	CGAATACATGAGCACGAAGAGACTAGGAGTGAAACGAGGTCATCCCCTGTCAACCAAAAA[A/C]GACTGAGGAGTACAAAGAATAAATTTATGCTTTATTTAATGGTCTTGTTGTAAAATATGC
ss181799876	Gmax7x182_331971	[A/G]	tcgattatcaggggatCCCAGAGCATGAGCACTTAATCATTGCCTCCTTTTACATGGATG[A/G]CCCTGCATTATCTTGGTACCAGTGGATGTCCCGAAATGGTTTTTCCCCCTCCTGGCCAAC
ss181361892	Gmax7x276_136301	[A/T]	TCTCGGAACTCAGTTCACAAACTTTTAACGCAGAAAAAAAAACGGCAGGATTTAATTCAG[A/T]GGGAATCAGTTTTGGCATAATTATAAAGCGCTTTTAATAATTTTCAAATTAGTTTGTCAG
ss181359452	Gmax7x162_1365688	[T/C]	AGCTTGTGATGAAAACATGAGTATCTGCTCGAATGGAGACCCACGTGAAGCTTTCTTGTA[A/G]ACGATGCAACGTTTTCTGAATGcccatatgaccacctgtaggtgattgatggaattcttc
	Gmax7x20_9640824	[G/C]	TGAAACTTTGTTCATCTTTTTGGGTTTATTTATTATAACTACATGTAATGAATTTGTGTT[C/G]TGAATGTGCATAATCGTAGGTTGCAAGCTTTGGAGCTTCTCTGATGGACTATGGTATCTT
ss181799903	Gmax7x227_55811	[A/G]	TACATCCATGAGGAATACTTGAAAAAAAGAAAGATAAAGAAAATGGCATGAGGCAAATAA[A/G]AATAAATATTTATGACCACAATGTTACAGGAAAACACCACAAAACTAATTATTCCATCCT
ss181361662	Gmax7x249_86958	[A/C]	ACCATGGAAGGTAAACCCTACATGTGTATTATACTTGCTATAGCAATAGTGATGGAAAAG[A/C]AGTTTTTGCATTGGCAATATTATTATCTGTGACCTTCATTATTAGCTTTTCTCTAATTCC
ss181799840	Gmax7x131_11053	[A/G]	CACAGAAATTGGTGAATTTTCCATTAAGTTCCACTCTCAGCATGCAGCATAGTTCGGCAG[A/G]AGTAGCACTTTCACATTCTGGCCTTAGCAACCACAATACTGCCTCTATCAATGTTTACAG
ss181799871	Gmax7x173_467828	[T/A]	TCTCCAATGATTGGTGGGGGATTGGGTATACCAACCAAAGCCATGATAAGCCATGATATA[A/T]TTTTGAATTCTTGCATTTTTAGTGTTATAAGATTATTATATTTTACTGTAAAAAAATATT
ss181361787	Gmax7x262_38490	[T/C]	AGGATACAATATCTAAACTTTAGATCCATTATTATTATTGCATAGAGTACACTAGTCCTT[A/G]AGCAGTAGTTTTGTGCATTATGTCTCACCCTCTTCTCCCCTTGCTTTGCCTTCAACATTG
	Gmax7x274_216575	[A/C]	CTCCCGAGTGGCATTGGAAGCAGATGCCCTCGGCTCCAGTGCCTCGGCTAGATGGGTACT[A/C]TATACAGATTAAGAATATGTTTTATGTGTTTGCAGGATATGCCAATCTTGACCATGTGAG
ss181799965	Gmax7x317_40146	[T/C]	TGTGGCCTTATAGAAATGATTGTATTTTCAAAGGAAAGTATTTTGAGAAGCATGTAAATG[A/G]GTGCATCTGATCTTGTTTTTGTCATGGTCGTGGCTCACTGGTATAGGAAAGGATTTGAAT
ss181361929	Gmax7x280_178486	[A/G]	ATTTCACATAAGACCAGAAGCAATGAACGAGGGCTAATAAACCTCATGGTCATGAGTCAC[A/G]ACATGATCCTCTACATGAAAACAGTAGAGGGACCACGTGGGATTTGTCGGCATTGTTACA
ss181360911	Gmax7x208_275591	[A/T]	TGTCAAGTCTACTTTTTCTATGCAAGTTTTTAAGGTTTAGCCGCTTAAGGTGCCTTTGTT[A/T]CAACTTATTTTGAAATGGGAAAGGCCAAAAAAGATGAGAAAGCTACTTTGGAAAATGTGG
ss181799942	Gmax7x275_232718	[C/G]	TGACCATAACCAGAGGTGGAAGTGTTGTGTGAGTTTTTTAGCTCCTTGACAAAGTGGATT[C/G]CTATCAACCTGTACAAGATGAGGAACAACAAGCATATAGGACCAACAACTTTTAGTTAGA
	Gmax7x262_48333	[T/C]	CTTCAGCCCGCGAAACTCCACAAACCGTTACGTTGGGATTTGGTACGACAAAATCTCGGA[A/G]CAAACGTCGTGTGGGTTGCCAACAGAGACACTCCTCTATACGACACTTCCGGTGTTCTCA
	Gmax7x307_47743	[T/G]	CAACAAACCCGACTCTATTTCAACCCCAACAAACTGTAATAATTAATAAACTATTATTAT[A/C]TTAGAAATTATCAGAAGCGGACAATAAGTTTATAACAGACAATAAATCTCATAAATTAAA
ss181799901	Gmax7x223_425978	[A/G]	GTGCCACTAGTTCACTACTATGCTCTCCCATTTTCAATTCTGTTAAGCTTTGTCACCACA[A/G]AATTATAAATTTTGTTATTTCACCATAgtataaatataagtataatgtaataaggTAGAT
ss181345568	Gmax7x14_157530	[A/G]	CTGAGTTTCGtacttggtgacctggcagtcaacgcAATTTGCCACGAAGCGTTTGACATC[A/G]TCAAGGTGAGTGTGAGAAGCACCATTGTGGGACTCAGACATGGTGGAATGCAACGAGAGC
ss181347329	Gmax7x23_4424742	[T/G]	AATTCACCCCGGATGTAGGAAGCATTGATGGTACAAAACCTTGATTTGGTAATGTCATAC[A/C]ACCAGGATGAGAACTTTGATACCCAAGGGCTGGGACATCTGGGTTTATTTCTTCCGCTTC
ss181353930	Gmax7x79_96496	[A/G]	AAATCTGTTACATGCTCTACATAGCAAGTCTTGAGAGTTTTGCAGGAATCTGAACCTCAG[A/G]CTCCCTTATAATAAGACTTGGATTACAGACGAATTAAGAACCAGTGGTGGTCAAGGCTGA
ss181360636	Gmax7x198_174690	[T/C]	CCCCTTCTGCATTCAACACAAATTAACCTCCAAGTGTACACAACTTCGTCGCAATGTCCT[A/G]ATGGTCCAGATACGTGTGAAGGAACTAAGAGAAATTGGGGTACCGCTCCCCCTCCGGAAA
	Gmax7x133_1971833	[A/G]	TCCATAAAATTCCTTATAGACTTGGGCAACCCTTCCCCCTTTATAAGCCTTTGAGAGTGA[A/G]TTGAGCTAAGTCCATTTCTAATATTGTATCAAAGCCTATCCAGTTTTAATATTGGACCAC
ss181344486	Gmax7x7_6024208	[T/C]	AATGTAGTTAGCAAGTATATATTTTATAATTATAAGGGAGTAAAAGAAAATTAAGTAAAT[A/G]GACATGGTAAGGAAAAAAAACTCAATTATCAATGTATTTTCCTTAATTTCACACAAGATA
ss181358344	Gmax7x140_91969	[T/A]	ATATGTTTCACACTCTTTTATATTTTATTTTTGTATGTATGATAATGAATATTATTTTTT[A/T]AAAATAATTTACTCCCACTAACCCTGAGATAAGATAAGAGCACGATAAATCATAAACTAG
ss181345428	Gmax7x13_436896	[G/C]	TTACCCTAACAAATAGCTCATATACCACACTTTAGAATTAATTTTTTTAACCATGAAAAT[C/G]AATTCTCAATGGTGAAAGATTGTTCTGTAAATTGAGAATAATAATTTTACCTGAACTACT
ss181344398	Gmax7x6_15505795	[T/G]	GAGAAAATGCAAAGGCTAAATTGACATCTAGTAATAAATATTGTGCAAAGTTACTTCAGG[A/C]AATGCAAAAAATTCAACAAGAAGAATGCTCTCATATTCTATGTCGATATGACATCGAAAG
ss181345415	Gmax7x12_10766511	[A/G]	AAAAAGTGGGCGAACACCAAAAATGTATGGGCCAAGACAAGACAATGGCAGTGGCCCATT[A/G]GATCTGCCGTATATATAGACCAAAGTTGGTCGGAGCCCCGATCTAGGCAGTGACTACTTT
ss181799862	Gmax7x163_132160	[A/G]	GAGACCATTGTTGCTACGTGAATCACTGCATGAAGTGGCCAAGGACCTTGCGTCTCTTAG[A/G]GAAACGGAGGAAGCCTCTGCAGGGAGCTTCTTCATTGGCGTCAAAGGTGGGGTACATGGT
ss181355757	Gmax7x100_844274	[A/G]	TGTTTTAGGTTAAGGTTACCATGTGGTGTGTTCATGCATAACAAATATAATTCATTCCAC[A/G]TAGCATTACCAATATCTTTTGCATTTTAATATTGAATTAGATAAAATGAATCCATTTGCC
ss181799943	Gmax7x275_279083	[T/G]	TCACTTACTAAGTTTTCTATTAGCATATAAGGTGAGGCCACGTTGATCTCCCTATCTATC[A/C]AAGATGAAAGTCATGGCTGTCTCAAGCAGCAATGGCTTAATATTTGTAATGTTATTTGCA
ss181799950	Gmax7x286_231343	[G/C]	TTGTCCTGTACCAACAACTCCACTCCTTATTACCCTTTAATACTCGCACTAATCATTCAA[C/G]CCTTCCATTCCCTTGTTAGAAAGTGCTACCTAAAATCACCTTTTCTCACCAAAATAATCA
ss181361987	Gmax7x299_104368	[A/G]	CTGTGTGACCGGTTAACGATCACGTAAGCCGTTAATAATTACGGACAGACTAACGACATG[A/G]ACTTAAGGCAACGTTTTGAAAATATTAGGGACTCaatatattttttattttcttttattG
ss181799819	Gmax7x100_1230105	[T/C]	TGTCATGGAGTTAACTGGTTAATTGAATGGTGCACCTGAAAATTCTCCTATATGATTGTG[A/G]TACATGTGTAACACTGGAAAAACCTGTTGGTTTTGCAGAGTCAAGAGAACGAAAGCATTG
ss181359050	Gmax7x153_1501182	[A/G]	CAATGTCTTCATACATATAGATACCTCATAGGTGTACTGAACCCCTATCCTCCCCCTCCA[A/G]CAATTCGATTTCTACTTACATTCTCAGCAGATTTATATAAGTAATTATGGTTAAGGAATA
	Gmax7x293_97995	[G/C]	AATTTTGCAGCAGATTGCGGAGGGAGATCCTGATGATAAGAAGTGTGTGGTGAAGCTTTT[C/G]GACCATTTCAAGCATTCTGGTCCCAATGGACAGCATGTTTGCATGGTGTTTGAGTACCTT
ss181355069	Gmax7x90_3120288	[T/C]	TGTGCCTAACTAAACTGACTACTCTTTTGCCTGATTTTTCTATCATAAAATTTCTTCGAT[A/G]ATATTCTGTTTTGCTTGGATGCTCTCTGAAAATGAAAGAGAAGAGAAAAAGGAAAAATAT
ss181354059	Gmax7x80_3133831	[A/T]	TTGTGACTAGTGATAACAAGATGTTTCTTTTATGTAACTTCTACTGATGATGATGTCGAT[A/T]CTATGACAATATCTACCTTCTTCGGTACTAACACCTTAGGCTAAAGAAGAAGAGTGTGTG
ss181799858	Gmax7x16_10693072	[A/G]	GAGATGCCCGAAAGGACAACTCAGAAGGCAAACTCGTGTTCGATTGGGAAGGCCCATTTC[A/G]TGTTGTAGAATCTTTGCAGAACGACGCCTACAGGTTTGAAGAAATAGCAAGGGTCATCCC
ss181356297	Gmax7x106_2459515	[A/T]	GAAATTGTATCATTCTATTCTAACATGTAAGAATGAGTTAAATTCAATTTGAATAGGAAG[A/T]GTCAATAAGAACATTGAGTACAActacataataataaacttagcaaccatttacagttct
ss181348853	Gmax7x33_7422436	[A/C]	CCGGTTAACACCAAACTATGCAAGCATGTGCTAGGTAAGAAATTTTTGCAACTCCATAAA[A/C]GTAAAACAAATATTTAGCCTAAAAAAAACCCTTTGGCTATGTTTTAGTCTACAATATTCT
ss181360997	Gmax7x210_728060	[T/C]	GTTGATGTCTCGAGAAAGACCATCTACATAGAGTTCTAATCAACAAGAAAATTAAGTAAA[A/G]TATTTTCATAATAGAGTGTGAACCACTATAAAAAAGTTGACAATCAAAaaaattatacaa
ss181359625	Gmax7x166_977395	[T/C]	TATACTTTATTTTGAATTTTGAGAATTTTAATATGTGATTGTGAATATGCTAGCATTATG[A/G]TGCACTTAATCCTTTGGAGATGACTGGATATTGaaataagggggtgcaagtgcaccccct
ss181799992	Gmax7x60_1352884	[T/C]	TTTGTCTGAACCTCAATAGCCCATGATATTTTGTGATAGCAACCTGAATGTTAATCGTGA[A/G]CTCTTGCTTACATGGTACAGTGCCACTGCCATCACTACACCAGCTTTTTATTACAAAAAC
	Gmax7x83_2856143	[A/G]	CCCTTCTTTCGTGTATTCCTCTTGCTCCATCTTAAACACATGCTGCAGCACATCATTGAC[A/G]TCAGATTAATATTAAGAGAAAAGTCTCACAACTGAAGTTGTCAAATATATGAAAAACTAA
ss181799927	Gmax7x256_403115	[T/A]	TGCCCCCACTTCCACCATAAGGAGCAGGAGTTGTTGAAAACAGAGAGTATTACCTTTTAA[A/T]TGATAAGTTACTTGGCCTTTCTTGATTTGTTTGAAACATGAATAACTATAAACTTAGATA
ss181350069	Gmax7x44_2580568	[A/G]	AGGTCTAATTCGTAAAACAAGAACTTTGGAGATGATCTTCAAGAGAGCTTTGCAAAGACT[A/G]ATAGGTCTGAAATCTCTCATACATGTGGTATTATCCACCTTAGGAATAGGTACAATGAAA
ss181354321	Gmax7x83_2348125	[T/C]	TGTTTGTTTACATGCTGGAGACCTCAACCAGACTTGTATTTTCTTTAGTAGTTATTGCTG[A/G]ATATTTTCATGTACTCACTTGTTTGACAATTTGCATTATGTAAATAGCTCTAGATTCAAA
ss181361737	Gmax7x256_71604	[A/C]	AGTACCAGTAGTAGTTTGCTTGTAATTCATCTTGCTCCTTACCCAGAGTCACTTTTAAGG[A/C]TCTGTATACAGGCAGCATCCTTTTACCGGCCATTTTCATTGGAAAGTTCTCTTAGACACC
ss181361914	Gmax7x278_180070	[T/C]	ATGATATGAAGGTGACTTGTTGAATTTATTGGCTATGTCGTCTACTCTCATCCACGCTAT[A/G]CACGCCATGAGTACACGACCTAATTTATTTATTCTgttttttattttcttaaaatatttt
ss181799878	Gmax7x185_340770	[A/C]	TTTTTCAAAACATAAAAAATTTAAATCTTAAGCAATTTTTCATTTCCTGGTTCCAACAAT[A/C]TTTTGTTTACCATCTCTTTCAAATTATTATCAAGCTAGCTATTAATTGTACGAAAAAAAT
ss181361638	Gmax7x247_441003	[A/G]	AACTCAAAGTCTTTATTATCGTTTTTAACGATTTCATGAAACTTGTTTGACTCGTCTTTT[A/G]TAAGTTTAAAATTTTCATTATTATCTTTAACAATTTCATTGAATTTGAGTACATGTGTTT
ss181349930	Gmax7x41_2067814	[A/G]	TCCTAGatgcactggcctcgtctttgtcctagatgccttggCCTATGTCCCAACTATGCT[A/G]GCCCTTGTCTATGCCCTAGGTGCACTAGTCCTGACAACTTGTCCTTGATGCATTGGCCTC
	Gmax7x290_120374	[A/G]	TTGGCTTCTCCCTTCTTCTCTGTTCAACACTCAGATGGAAAAAGCCAGGGAGATAAGGGA[A/G]AGCAGAAACAGAAGGCTGATATTGCTTCACTTTATGTATTCTATTGTTTGACTTTTTTAC
ss181358681	Gmax7x145_1596321	[T/C]	TTTTTTCagctaacattggttgagactatttttTATCAACATGAGTTAGGATTTTATTTC[A/G]GTTGATGTCTTTCGTGGCCATTTTTTGGCCGGTGTTGATTAGGGCTTTTGGTCgacatcg
ss181799993	Gmax7x60_3839492	[A/C]	GAAAAAATTCCTCTCCTGCCTGTTATATTAGTACACATGTTGCCGCATCGGAATAGTAAC[A/C]AATCCAATCCACAATTATACTGCAAGATTATGTGTTTCTCAGATAACATAAGTACAACCC
ss181361829	Gmax7x267_32155	[A/T]	CCACACCACAAGTTGAAGTAGAGCCACCACCACAACAGAAGCAAACAATTCCCCAATCGC[A/T]GCCTCCAATATTAATGCCAAACAATAATTTCGAGGTCAAGAAAATAAATAATGGTCACAG
ss181352571	Gmax7x64_3490640	[T/A]	CTCCCTACCTCTCAAAGTAAAATATTTGTCACAGATACTTGTACTAAAATTGTAAAATGT[A/T]GCCAGCAAGGAACGAAATGTTGTAAAACAAACCTGACAGTTTTATGTATGGAACAatctc
ss181344307	Gmax7x6_10282260	[A/G]	GGTCTGGATGCAcccccctgacacgtcatcttccttataGATGAGGCCTCTGTCTGCATG[A/G]TCCAGAGGTGATGTCTTATTTGCATTCCTGGTTGTCTCAGCAAACTTAGTGTGGCCCGAA
ss181350486	Gmax7x48_354115	[A/G]	GTCGCATTTTTTATCGTGCCAGATGCATTGAGAATGAGGACGCTAACATGGTCACGATGC[A/G]CAACGTCAAGGATGGTCTCCATGACATCCATACCTGGAACAACATTGATGGTGACAAGCT
	Gmax7x232_3361	[T/G]	aatgaaatGTGCATGAAAGTGGGTAGGTATACGTGGAACGTGCATGAATCTTCTTGCACC[A/C]AAAACAGCCACGTTACCACGTAGACATTATAAAGTTCGAAACTTCCCTTTTCTCGAAACA
ss181361276	Gmax7x222_527811	[A/G]	GCACCAGTGTATGGCTATGTCGTCACTGCATCTGGCGACACTGGCCTGGCCAACTCGCCA[A/G]TCAAGCTAGCGTGACCAGCTGGCACGAAATTGTCATTGGTGCTAGCGAGTCCACTAccat
ss181799960	Gmax7x300_135386	[A/C]	CAGAACCACACTCCGCAGGCTCTCCCTCTGTACTTAGATACAAATCCCAATGCTTGGTTT[A/C]TGACAATACCACTTTCTTACGTGTATGGTGTCCCAGGACAAGTTACAACGTTTGACGCTG
ss181360937	Gmax7x209_55573	[T/G]	tctctttattGGATAAAAAAATTATAAAAGTACTACAATTTCTTTTTGCGTGTTAATACA[A/C]CGCTTTGTATCCGTGTGGAGAGTTGAAACTTCCACAATTGATGGTCCATAGTGAGAAACT
ss181361874	Gmax7x274_257421	[A/C]	AACATTCACTATATATAGAACATGATACTAACCAAACCTTTTCAATAACATTCATTCCTT[A/C]TTTAGAAATGTGTAACTCTAATTTTTGGTACATTTCTAAATTTTAATAAGCAGGAGAACC
ss181359025	Gmax7x153_491835	[T/C]	ACTGAGGATTTCAGTGATGAGTGCCATCAGTCACCATCAAGAAGCAGATACGTCTCGGAG[A/G]CTTCATCATGGTGGTGGAGAACACCGACGGTTGCGCCATCTGCGCGGCGGTAGAGGTTAG
	Gmax7x251_434771	[A/C]	TAAAATAAATACAAAGCAAATATAGTAGTAATTTTGGCCCCATGCTGCTGTCGCGATTTG[A/C]CCGCTGTGGAGTACATAACCAGATATCTGGGACAAAAAAGGGCCCAATATGTGGAGTGGA
ss181349945	Gmax7x41_2817241	[A/G]	CGTTACATATGTGCATAGACCACAACGTTAATTTCTCTCTCCATGTAGGTGATGGGATTG[A/G]ACGGGAATAGTAAAATTTTCAGAAAAAGACATTCTTAACCCTACTTTTACTCTTTTCGAG
	Gmax7x130_1470078	[A/G]	TTCTATTCTACTCATTTCTGATCCTGTTCTCTTGTATTGCAGCACTGAAAACAAATGCTC[A/G]CTTGGGTTGCAAACCAAATATTTACAACCCAAGTTTATTAGGTCCATATAGGTATTAGGG
ss181799860	Gmax7x161_59067	[A/T]	TCCTTATCTGCTCGCCCAACCCTTCCACGCAACTATCAACATTGAACAAATGAAAAAATT[A/T]CCAATATTAGTGAAACAGTAATAGATGATCTTGTGTGGTCTGACTTACTGTGTTCCAACA
	Gmax7x271_27995	[T/A]	ACTTAAGTGTTGGCCAACAAATTTTTATACCTAAAGTAAGTTTTGAAATGATTTTTTTTT[A/T]AAATTAACATTTCCACACATTTTGTTGTGTGAGAATTTCCACACATGTGACATGAAATAA
ss181345092	Gmax7x12_297967	[C/G]	AATGTAGTCCATGCTCATCACTGTTACTCAACCTTGCTTGAATCACTTGATGTTGCGAAT[C/G]TGAACCTAGATGTCCTCCAAAATATTGAGAACCATTTCATCCTTCCAACCATTAAGAAGA
	Gmax7x326_96334	[A/G]	AATGAATGCCATACATAAACTAATCCATCAAGCATGTCCAAACCTCATGTAAATGTTGTC[A/G]TCTCATATCACTATAGGCAACAAGGGTCGTCAATCGTCATCTACTTTGAAAAACTCCAAT
ss181351503	Gmax7x54_5802417	[A/G]	TCTGTTCGATATATAGAGGTACTAGCAGACAACACAAACATGGTGATCCAAAGGAGTTTT[A/G]TAGGTATGAGGGAGGTAATGGTGACAAGATTCAGGAAGTCTGTGTCAAGTTTGGGGTGCT
ss181344696	Gmax7x8_4776711	[A/G]	ATACGACTTCCAAGTGGGGAAACCCAATGGCACAAGAATGGTAAGACCAAAGCAGTGACG[A/G]TGAATTGGGAAACAAAAAGGTTGCAAGAAGATTCAAGTGTTGTACACTAATTTCGGGAAG
	Gmax7x292_130951	[T/C]	GAAAAAAGGAAGGGGAGAACGAGAAAGAGCGTGGAATAATGAGATTTCACTTATTTAATA[A/G]CACTTAAATGCATGTGAAATGTTTGAAAAACATTTGTTTCATGTTGGTTTCCACTAATGG
ss181799949	Gmax7x286_220301	[A/T]	TGTCTGTTTCATTTATTATCACACTATTTTATTAATATAATGTGGTGGCACCTTAAATTT[A/T]ATTTGATTCTAAAAATAATTTACACCGTGTATATAAATTAAACTTAAAAAAAATAATTGG
ss181799915	Gmax7x240_184810	[T/G]	ATGCATTTTGACTTAGGCTTCTTGTGTTGTTTAAGGTGAGTTTTCTCATCTTTCAACTTA[A/C]CCAAGTTAGTTCCATCAAAATGAACTTTGGGTTTACATTTCCTTTTCCCTATTTGTTTCT
ss181799934	Gmax7x2628_522	[A/C]	TGTTCCCGTGCTCCCAGAATAATCAACATGATGCTGACCCTGATGAAAACCTAAATGCAT[A/C]GGATTAGGATTGGGTACTTGGTTGGTGCATTTGAAATTTAGCATTAAATGTGtttgaaaa
	Gmax7x28_3702755	[T/C]	GTATTGGAACCATATCAGCCGTATTTATCCACAATTTACCATGATATTAACAAATTCAAC[A/G]AAACCCACAACAAAACCACCGCAACCAATATTTAAAACTTGACCGTGTATACCATATTAA
ss181346245	Gmax7x18_1712387	[T/G]	ACTCTAGCAATCAAACTTTCAGGATGATGACTATCTTTACTTCAAACAACTACACACACC[A/C]GGATGTCACCTTTGCACTTTAGTAGCTTAGTCAGTTTCTTGCAAAGCCAACAATGACTAA
ss181355635	Gmax7x98_1281121	[G/C]	TCATTTCTGTTGCAGATCGATAAACGAAAAACAGAGTTCTATTAGAAGCATTGCATTAGT[C/G]GTAAAAAGCATAAGCATTGGCCAAATAGGAATCAATAATCATTCATCAAATATGACAAGT
ss181359817	Gmax7x171_199423	[T/C]	AGTTTAGGTGAAGTTAGCCCTATTAAATGCATCATATCCATGTCCTGATATTTATAACAA[A/G]CAAGGTTTAGTTCATAGTGTGCTTGATACTTTGATATACATATCTTTGAGAATATACGCA
ss181351176	Gmax7x52_5305597	[T/C]	CGGGCAATGACTCGGGTAGGGTCGGAGGGTTCTGGGCCCCAGGAAGGGTGCCAGAAGCGC[A/G]TACTGGAGACGCGACGCAGAATCGAGGAGGCTGGAAGGTTGAGGAGGATTTGTAGTTGCT
ss181361176	Gmax7x219_35092	[A/C]	TTAATTATTTTTAAACACATTCTTCCTAATTTTGGGAATGACCTTTCCAACTATTAATAT[A/C]ATTGTTTACACTTATATCACCACAATTAATATTGCTATCAACGTCGTAATCACCATCATT
	Gmax7x296_3390	[A/C]	CCCATCAGTGTCATCACCATAACCATAAGGCAAATGAAAACGACCCGCTTATCCTATCTT[A/C]TTACAACAACTTATAATATTACTATAAAAAGGGTAAAAAAAGGAAAAAGAAGCCTTGCCT
ss181357581	Gmax7x126_1925663	[T/C]	tataattaaatgataatatatagTATTTATTTGTTATAAAATCAATGTTTAAAAAAATTG[A/G]TTCAAAGATAGTGTGACGACAGGTGTGCCGTTGCGCGACAAGGAGCTACAGTACGGGCAC
ss181351344	Gmax7x53_4327093	[T/C]	ATATTCTGGGGTAGTGGAAAGGATCACACAAAGTCTTGGAGGTGGGTAGACTTCCTTAGT[A/G]CCCTCCTGGGCCTGCTGCTGTGTTCTTGGGTCGTGTCACTAACAACACTCCCCCCTGGAA
ss181361965	Gmax7x292_84106	[A/C]	TATAAATATTTTCAACTTTTTTCTGACATTTCAGCTGCATCTCCCCCTGATTCGAACCCC[A/C]ACGGAAGAACGAGTCGAGCAAAACCGGCCATAATAGGTATGAACTGTTAAGTGGTTAATA
ss181349976	Gmax7x42_2281866	[T/C]	TTAGCCTGAAGACATCCACATAGGAGGACCGCCAATCTTGCTAACAACAATCAAGCTACA[A/G]CTGGCTGGTTCTACACCGTCTTCAATATTGACAACCCTCTCCCTCTTCAAAGGAGGCAGA
ss181358464	Gmax7x142_50370	[A/G]	TGGCCAAGTTGGCAAAATGCCCACAAACAGGACAAACTCCAAATATCAAGCAGTCATTTA[A/G]AAATTTTCTTAGGATTTATAACTATGTATAACTTagtaaatgacaaccaaatctaataag
ss181361614	Gmax7x246_355374	[T/C]	CTATTAGGAAGATCAGGACGAGTGGATGAGGCCTATAATATCATCAAACAGATGCCAATG[A/G]AGCCTAATGAAAGAGTTTGGGGGGCACTGCTTAGTTCGTGTCGGGTGTACTCCAACATGG
ss181799821	Gmax7x102_1939334	[T/C]	ACAAACTTgccattgcttccttctacatggaagcTGCGCCCTCGCATGGTTCTAGTGGAT[A/G]AACACCAATGGCCAGTTCACTTCATGGCCGATGTTCCTCCAAGCTCTGCGCACTCGTTTC
ss181361922	Gmax7x279_245469	[A/G]	TTACTTGAATCACGGTTTTTGGTAGACAGGAAGAAAACAATTGATCTGGATGTCAACAAG[A/G]TAAAAAGTGATTGGTAGTACACATTACACAAATGACAAAATAATTTGAATGAGTGGGGCT
	Gmax7x123_39960	[T/G]	TTTTGTTGCGTAAAACACATGTAAAACTATTCTTTAGCCAGCAATATATTGTTGAGAATA[A/C]AAATGTTCAGGTTATAAGGTAAGACAGCTAGCATTTTTGTCACGGTTCCATGTTAAAACA
ss181800013	Gmax7x85_52283	[A/T]	ATATCATTATACACCACATTAATAAAAATGATGTCATCACATACACATCAACATAATATC[A/T]CATCAATATTAACCTCATATGAACTAAAATAAATAAAAAACttacaataagtaaaatgaa
ss181357730	Gmax7x129_157550	[A/G]	GTTCATCTTCATCTTCTTCTGAGCGTTCTTCAGCTGCCGACGACGTGGTTGTTGTTGCAC[A/G]TTCTTCTTCAATATTGTTGATGTGcgttcttcttcatcacctcaactttgcgcgttcttc
	Gmax7x220_402806	[A/C]	GGAACTATTCCAATGTAACTTACCATTGCTAGTTTTTTTTTCACTCAAATGACCATCGAT[A/C]TGACTATTTTTTCTATACAAGAAAAAAATGGCACTTCCTGAAGAACTTTCAAAATCATTA
ss181353185	Gmax7x70_2721013	[T/C]	TTTAAGCTAAACTTGCACGTAAACTCTATGAGCATATGATGAGGAAAACACCTTCTATCA[A/G]GATACAGAAACATATGCGTGCACACATAGCAAGAATAAATTATAAAACGTTACAagcatc
ss181345006	Gmax7x10_7853470	[A/G]	GTTATCATCATAATTGATAGTCGGACTGACTGGTCTAAGTTATTGTGTGGGTCCTTAACA[A/G]TACACAAACCTTATAAGATTCGTGTTTGATGAGATCGAAAGAGTTTGAAAGCTAAGGTTT
ss181345012	Gmax7x10_8151948	[T/G]	TGGCACTTAAAAGATTTCAGTGAAGGCCTCAATGGTAGTATCTGATTCTGACGAGCGAGT[A/C]AAAAATGAAATCGAAGAGAATGCCATCATGGTGGAAGTAGAGGGAGACAAAATTGACCAT
ss181346134	Gmax7x16_10168636	[T/C]	GTGTGGCCACGAAAAAGAGTTTGAAAACTACTTCACCAAAGTGGTGGGAGGTTAGTTTTA[A/G]TTTTGTCGACAATTGGACGTCGACAGAAAAGGACATGACAAAGTTATTTGGCTACTAGAT
ss181361357	Gmax7x227_433916	[A/G]	CATTACATAATGATCCGAGAATTAAGCAGTCAAAGTGCAACTTTGCTCAAACCTCGGAGT[A/G]GCCTATTCTCATTTTCTTTTACAGATATTTTTTTTCCTTGATCATAGAGTACGGGTATTC
ss181347351	Gmax7x23_8045720	[T/A]	AAGCATTTGAACCTTCTCCAATGCAATTTGGTACAATGTAGATGGCTAGGTGTCTACTAA[A/T]TTCTCGAGTGTTATTGGACTGTCATCATTACCCTCAACGACTTCTATACCAACGTTTCAG
ss181356594	Gmax7x110_268884	[T/C]	GAATATGGAGGAAGAGTGTTGAAGACAGCTTAATAGAAAATAGATGGTCTAGACCAAAAT[A/G]TAATGAGGTGAACAACTACTAAAAGGATAATGAGGAAAGCACGGACTGAATAAGCTTCAG
	Gmax7x438_895	[T/C]	ttttgaaaaaacaatATTGATCACTTACAAATTATGAATCCGTATTAGACTTATGAATTT[A/G]CAGTCCGTATTAGCTTTATGGAAGAACAATATTGAAATTATTCATCATATGCTGGGTATA
ss181357991	Gmax7x133_86702	[T/C]	ACCACGAGTCCATGACAGAATTAGGATAATATTTCGGTCAACATTCCTTTTCAAGTTCGT[A/G]TGGAGGTGATTCTGGGGGATGATGTAGCATTAACATTAACATTGTGCATCAATACAACTT
ss181361885	Gmax7x275_227251	[T/A]	TGTTTTCACAATAAACGGTCAAAATAAACAAAAAAAAAAATCCTGTCCAAATATTTTTTT[A/T]AAGGTTGAGGTAAGCCATTGCTCAAGGACCTCATTTTTAGAGGACACCAATTTTTTATTA
ss181799941	Gmax7x275_113009	[A/T]	TAGGAAGGGACCCATGGTGAGGTCTTGAGGGCACCGATTGTGAGAATCCGAAGTTAGGAT[A/T]GTACCTTGGATGTCAAGATGATCAAGTAATCGACTTCTTAACCCTAATAATTTTTTAGTC
ss181351612	Gmax7x57_500100	[G/C]	AGAAACGACAGTACGAAAAATCCCATTTTCAGTTTTGATTTGGCTTAGGATTCAACAAAT[C/G]ATCATGGACTTGTTTTGAACGCTCCATGTCGGTGTGTGTAAAGGAGTAATAGTATCAACA
	Gmax7x52_269819	[T/A]	TGAATATGTTACTTAGGATTATTATTTTTTATCTAATGTACATGCGTATAATTATTTTTT[A/T]AAAGAAATTACATTCCCTTCGATTATTTTCCTATCTGGAAAGAAATTATTTGTTGATGGT
ss181344537	Gmax7x7_15206206	[T/C]	TGATAGATATGTAGAAATAGAGATTCCTGATGAATTCTCATTACTGACTACAATGATCCT[A/G]TACATGCCATTGTTGAGAATACTTATCCAAATTTAACCCATGAATATGCCAATCCAAATT
ss181356964	Gmax7x115_1538711	[T/C]	AGTCGACCCCAACCTGAATTCGGTAGACTTTGGCCTCGGACATTTTTTACTGGCTTCAGC[A/G]AAGGTTGCTTTTGGTTGACCTTAGCCTACACTTTTTTATCTGGCCTTGATAGGGACAATT
ss181361579	Gmax7x243_117426	[T/C]	TGCTCGTATTGGATTTGTTCTCGGCGACATGTTCATGTTCTTCATCGGTTCTCAATCCTG[A/G]CGGCTGGTTAGTGCCTCATCACATCAGATTGCATATCTTTGTGCACCAAGTGTTTGGTGA
ss181361710	Gmax7x252_360877	[T/C]	TTTGAAAAGGGTGGCATCTCTTGTGGTTAGGATCTGACTAGTTAGTTGTTGCAACTTTTC[A/G]CAACTTGGATACCGTGCCTTGGTACTTTAGAAATTGCTGGTTAAATTGTATTTCTCTTAC
ss181356498	Gmax7x108_2363312	[T/C]	GAACATCCTGATGAATGTTAGCCCAAGTAAAATTATCGTTTAGGCGAGCCAGAGTTTTGC[A/G]GACCCCCATATGGCCTCTCGTCGGTGACTGGTGAAATTCAGACAATAGAGTTTGAATAAA
ss181361831	Gmax7x267_120936	[A/G]	AGAATGACCATGAAAAGAGAGCACTCACTTTTTTTTCTTGGCATCAAGAGAAAATTTCTG[A/G]CATATTCAAAACAGTAATCTTATAAAAGACACCACATATTAAAGAAAAAGCAACACCTTT
ss181345044	Gmax7x11_1106633	[T/G]	ATCATTTTGTTTTGAGGAGCCCTGTCCTCGTCACCACTCTAGGTGAATATTGTCATTCGA[A/C]CTTTGTTTCACAATCATCAACATCTCACAGTCAAAACACCCCACACAACTCCTTTTATCT
ss181356847	Gmax7x113_54227	[A/G]	AAATACCGTAAGGATTGCTCCTACCAATACACCCCAGCAATGCTAGTTCCAAGTATTCTT[A/G]AAAATGTTCATTCTTGTGAGGTTTGTTCAAATAATCTTTTCTTTGTTCAGTTGATTCAGT
	Gmax7x98_1135104	[T/C]	CAGAGCCAGAAAGATGGTGGGAGGCACGTTGAACTCGAGGTTATCGAGGCAGAAACGACG[A/G]CAATGGTGGAAATGGTGGCCAATCAGCGTGCCCCGGGAAAGGGAGGCCAACACCAGTTGT
ss181359553	Gmax7x165_115567	[C/G]	ttATATCCTTCCACGCTCAAACTTTGAAGTTGTTGGGCTTAGATTCAAGCACTTCAAGAA[C/G]CCCTCCTCAATATTTTCTTGTAATTCCCACTCTTTTTTATTATATATTTGCCATGACAAC
ss181353040	Gmax7x68_4455530	[G/C]	CCATTCCACTGTCCTAGAGTCCTATGCTCATTCATACGTGGTGAGCAAAATATTTATCTT[C/G]TCAGAAGAGTCAAAACATCTTTGGTTTGTATGGCTCCCATTGGGAAACAAGTAACAACGA
ss181355267	Gmax7x92_3016945	[A/G]	TGCAACCCCGGTTGTCCCCAAACCTCTCCCACTAACACTGCACACGGGTCATCCCTTGTT[A/G]GTTTCTGATAATAGACTGCCATCCATAATATTATATTTAGGTTTTTTGGGTTTTTTTCTC
ss181361917	Gmax7x278_219525	[T/G]	TTCTTAAAGGAGAAAAAAAAACAGAAAATAAAGCATGGGACTCACTAATATTTACAGTCC[A/C]TATGATTTTGGATGATAAAGAAAGGAAAATGTGATTTATATAATTAAATTAAAATACTAA
ss181357702	Gmax7x128_1381785	[A/G]	TGTTCCCGTCCGTGTCATGCTCGTGAGAAAATATTTATCCCCATCTCTGTTCCCGCATGG[A/G]AAAATATCTCTGTCTGTAGGGTTTCAAACAAAACAATCCTCGTAGAAATTCATGTTTATG
ss181346948	Gmax7x20_9480712	[T/C]	TTCTTTGAATGCCTTCATGACTTACAAATGATCTAGCAACAACCTACACATGAATTTAGC[A/G]TAATGTGCCCAACACCAACTTGCAGATCCATCTACATCTTGAAAAAAATATGTCCTAATA
ss181361645	Gmax7x248_73719	[A/G]	GGGCTATCGGGTGGGTCTGGGGGAGTTAATTGTGGTGGGTCATGGGTTATAACATTGGGC[A/G]GGTCAGAAGCGGGTATATGAAGAGGGGGTGGGTCGTCTTCTTCTGAAATGAAGAGGAAAA
ss181358582	Gmax7x143_1711306	[A/G]	ATTCTCCTTTTCGATGATGGTGGAAGGTCATGAATATCGAAGCATTCCCCTCACACAACG[A/G]CACAATGGTGTTGGTGATGGGGTGTTGACATCAGGGTGAAGTAGAGGTGTGGAGTGATAA
ss181360558	Gmax7x194_669862	[T/C]	AAGATTAGTTGTTTTCTCTAGCTACTAGCTAGTCACATTAGGTTAGACTAAACTATTTAT[A/G]TAACAAAAATATTACTACTTGGCCAAGCTTTTCTGACCGCTCCAGCGAATATCGTAGTTC
	Gmax7x256_142067	[T/G]	TCCAAAGTCCATTAGACACATATGCAACACACACCCCCCAAGACCAAAATATATACAACA[A/C]ATTGTACGACCAGCTGAGGCAGAAACACCCAGAGACAATTGAACTCCTTTAATTTCTCGG
ss181360007	Gmax7x177_1121572	[A/G]	AACATCAACATAAGGTCTCACACACACAGATACACATCTAGATCAATGATAGCCTAATCT[A/G]TTATATATTACTGTTTCTACTCGGTCACAAAAGTGAGAACAATTGAGACTATTTTTGCAG
ss181361842	Gmax7x270_180609	[T/C]	atagaaatattcaGTATACCTATGGCACGGCTCACTGTACTCTAGTTATTATTTACATAT[A/G]TAATAAAATGCAATTTCAACACAACAGACTTTGCAAGCTATTAAATATGGGTTCCGCATA
	Gmax7x0_16044201	[A/G]	GGAGAAGGGAATGAGGTAATAGGGCATGATATTGGTCCGGTTCTAGAGAATTTACAGGTC[A/G]ATGATCTAGGTTTTATTATTGTACTTTCCAAGTCTCAATGTAAAAAGTTAAAGAAAAATC
ss181361768	Gmax7x259_44054	[T/G]	GTTCTAGGCAATGGTGCACTGCTGTGCTTAGAGGAGTTGTACCAGTACTCAGCCCAATGA[A/C]TAATGGAGGACCAACGCTTTGGATCATCGCCGACGATGCAACAGAGATCAATTTATTCAG
	Gmax7x82_3426081	[A/G]	TAGTTGATGCTTGATTCACAATAGTTGAGAATAACAAGTTGTTGCTGGATGCATGTTAGT[A/G]TTATCTATGTTGGATGCATGTTAGTGCTAGCTCTTTGTTTTGCAATTGTTCAGCTTGAAT
ss181360450	Gmax7x190_178667	[A/C]	GAGTTCCATAGTTTTTCTGAGGTGCACAACCAACTTCGAATGCTGGCCCGAGGAAGGTAT[A/C]TGGGAGAGAGCACTCTTCGCTTGCAACTGCCCTATAAACTCTGTTCAAGTTGGTTAGGAT
ss181354558	Gmax7x86_177744	[T/A]	TTCTTCTTCTGACTTCTTCTTATGGTGTTTATGCTTTGCTTAAGCTTAATTGAAGAAAAT[A/T]GCATTGCTAGCTACCTATGTACCAGGTATGAAGAAAATAGACACTCTCAATCGGTACACT
ss181799869	Gmax7x170_5956	[A/C]	AGAAACCACAGTTTGTAAACAATGTTTCAGAAGAAGAAAACCTTCATGATCTGTCACAAT[A/C]AAATATTGTCAAAATTTGAAAAGCAGCTATATAATTTACATAAATAAGTTGGACAATTAC
ss181347382	Gmax7x24_418567	[A/G]	TTGAAATGGAGTAGTAAGAACAATATATCTGCATTACTCGCCAAATTATAGGTCAATAGG[A/G]CATATATATTACTACCTTGAATACACAATATTTGAACCTCCAAATTCTTTGAATACAAAT
	Gmax7x442_6328	[A/C]	ccattgtagcacgtgtgtggcccagCCCATAAGGGCCATGCGGACTTGACGTCATCCCCC[A/C]CCTTCCTCCAGTATATCACTGGCAGTCCCTCGTGAGTGCGGCATGCACCTTTTCGTTTGT
ss181799896	Gmax7x218_10033	[T/C]	GAGCGAAGAATATTAGTTTATATCTCACGCCTCCACCTTTTTTCAGGAAAATCACACTCA[A/G]GGTAGTATGGTCCCTTCACAGtggtgaaagtattcccatatggagtacttgaGTTAAAAA
	Gmax7x55_481829	[A/C]	ACCAGGATGAGCCTCTGCTCTAGGAACTGGTGAGCCAACCGTAGATTTTCCTCTTGACGA[A/C]ACAAACCTATTATAAGGTGAGCAAGGACAATTTCTTTAAGGGTGTGGATGATGCCGTTAA
	Gmax7x240_343864	[T/A]	ACATGCGATCAATCTAGCTGTCTTTTCCTATCTAAATCTTGTAATTGCAACAGAATTTTT[A/T]TCCTTTCTGGTACTTCCCTCCAATGCCCACCTTTTTAATATTATTTTCCTTATCTATTCT
ss181799892	Gmax7x209_524988	[A/G]	ATATAGCCTCTTCTTCGCCAACTGTGCCCCTGAAACCTCCATCACCGTGACCGTCCACAC[A/G]GAGTTCTACAACCTCAACCCCGACGGTTCCCGCAACTATCTCTCCTTCGGCCAGATCAAC
ss181359385	Gmax7x161_885287	[T/C]	CCTTGGTTTACCCTCCTTAATTACACAACAGTTATAAGATTGACTTGGTTATTGAGAATG[A/G]AGGTTTAAGGGTTGAATAAAGGGGGAGGAAGGGGAGAGATCGTGCATTCGAATCACCCCA
ss181352919	Gmax7x67_4457694	[A/G]	AAGTCCTTCTTCCCTTGAGATTTTGACCTTAGTACTCTTGTCTTTGAGGTTGTTGACACT[A/G]TGGCAGCGCCTCCCAAACCACTACTAGACCCCTCGAGTCCTTTAGAAACCCTAGAACTCC
ss181361477	Gmax7x234_201136	[A/T]	CATTTGTTGGTTGAGTGGATGATTTTTGCTTTCGTTGCTATGCTTTCATGGAACATGGTA[A/T]GGTAACATAGAGATGTATTGGTAATGGTCAAAATTAACTGCTCTTGTGCCTCTTTGAAGG
	Gmax7x189_120872	[G/C]	AGCATCTGGGGTTAGTGTTAAGGCCTTCACTGGGGAGTACTTGGCGTGTAATGTTACTGT[C/G]AGAGAATGAGGCTGGTCATGGCTGCAAAAATTTCTACGCCAAACTCTCACCGTGGCATCA
ss181351168	Gmax7x52_4940704	[A/C]	ATGCATGTCAAGACGACACCCATAAAATGGCACCGATGTCGTTTACATTCTTTGCTGGCA[A/C]GTAGGTGCAGTAATAGTACGGTACGGGTAGGAAACGTCAACTCCCCTATTGTCGTTAACA
ss181361003	Gmax7x211_121887	[A/G]	TCTCCATTTCGATAATTTCTAAAAATGTGACTTATTTAGGGCATTGGTTGAAATGGACAC[A/G]AGCATTATTTTATGTGCGGGTTGTTAATATTAATCAACTATCCAGCAAAGGTTGAAGTGC
ss181358637	Gmax7x144_1658392	[T/C]	attgagtttcttcctccGATTCCTCTCGGAAACAATGTTCTTTGATGCTGCAGATGAAGC[A/G]GCACCATCCGGGGAACTCGAATCGTAGTACCCTGATAAAGCCTCATCCAATCCCCAACTA
ss181361972	Gmax7x297_7207	[T/G]	GGCCAGTTGCTGGTCAATGTAAAGCACCCCTCTCTTCAAACGAATCTGGTTATAGAACTC[A/C]TTATCAAACGCCATCCACGTGTATTGATCCAAATACACCCTTGATTCTGGATCTGTGAAA
	Gmax7x194_990164	[T/C]	TTAAATTCGCTTTTATTTTTTGTCTCTGAATTTGGATTCTTTCAAATATTAGCAAGTATC[A/G]TGACAATGTCTTATTTTTTTTATGAATCGCGACAATGTCTTATGAAAACACAAATACATC
ss181347240	Gmax7x22_1565018	[A/C]	GGGACCGCATCGGTTGCATTTGTCTGTGATATCAAAAAACACAATAAAATCGCAACGCAA[A/C]TGCGATCAATATTTAAAACCTTGATTAGGAATATCAAGCCATCCACTTTCAAAGTTATCA
ss181350078	Gmax7x44_5567879	[C/G]	TTAACATCTCCTAATGCAACTCCATAAACCACTAGCTTTGCAAGGGGTCAGCATTGACAT[C/G]AGATGCTCCATGGTCATAATTCAGCGTTGTCGCCGTTTCTTCGGGCGGTGCCACAGGTGG
ss181361651	Gmax7x248_278260	[T/C]	ATAATTTTTTTGTGGTGGATTATCACCACCAAAAAAATTTCTCTAATATTAATGGCAGAG[A/G]CCAAAAGTTAACTTTTATGCATGTGTTGAgactaaaacttacaattttctcgtataggAA
	Gmax7x251_381885	[T/C]	GTTCATTAGAGACATGAACAGATTCATATGATCCTAACCTGTAACCAGCAACCACCAATG[A/G]CCAAGGCCATGGGCTACCATTCTCAATTCCAATTAGAATTAGAATGTTGGTCGCATCTTG
ss181355778	Gmax7x100_1509043	[T/G]	ATTTAGTTACACTACAAGAGAGACTAAATTTAATTTAAGCATCAATAATTAATTAATTAT[A/C]AGGAAATGAAGGTTTATGGTATTTGTATGTTTGTTTGTGATTACATATGCTTAAAACCTT
ss181359504	Gmax7x164_14786	[T/C]	TAATCAAACATTACATTCCACTGGATTGCACATTAGAATAATCAGCACAATTATGATATG[A/G]GATGAATGTCTAAAAGAGATTAAAATTGAAATCATGTGATTTGAGTTGTCCCTAGGCTGC
ss181799851	Gmax7x151_233693	[T/G]	TTAACTAGGGTTATCATTGTCAACTTTAAAGAGGTTTTATAGCCATTCTAATTTAGACTT[A/C]ATTTTTGTGTAATCATTCAGAAGCACAAATGTGTTCCCTTGGAAGATCTTGCTGCAGAAT
	Gmax7x101_2774957	[T/G]	TAGAAATATGATTGAAGAATAGATTCATAATTATGATTAAAGTTTGATTTAATTCCTTGA[A/C]AATCAACCCTTTTCCATTAGAAACCCTAATTCCTTAGAATTCCCTATTAGAGCAAGCATT
	Gmax7x276_121009	[T/C]	TATGTATTTATAAAAAATATTTGGTTTGTAAACATTATTAGTCTAAAATATTTTTACATA[A/G]ACATCCCATAAAAATATGATTTATCCACATCGTATTAATGAATAAGGTTATGTGATACAA
	Gmax7x30_5232385	[A/G]	CCCATGGAGATAACAAGATTAACAAAAGATTTTCTCGGTGCGAAGAATAGCCCTACTCCT[A/G]TATCCTCAAATATTCTATTTTAGTTAGCTACTCACTCAGTCCACAGATTCGGATTAGTCA
ss181354978	Gmax7x90_99033	[G/C]	ATGAGATAGAACTTGCACACATTGAAATCTCTCACATTTTTAATATTATGGGTTCCTTAG[C/G]CCGGGGACACACAACAAACAACGAGAGCTAATGTTAGGCTGTTATTCGAAAGTAATGTGT
ss181360523	Gmax7x193_567419	[T/A]	TTGTACAACTGTGTTCAGAGGCTAGCCCATTAAGTAAGTCAGGAACAATGAACTTATCAT[A/T]CTCAGGCTTAGATGAACCATATTCATGTAGGTCTAATTTAGAAGAACTCTCTAAGGAGGA
ss181361801	Gmax7x262_309188	[G/C]	CATTCATTAAAGAAGCAGCAAAACCAGTCAATCTTTTTGCCTCATTATTTTGGCTAAGTT[C/G]TTGGCCGTTGCATTCTTTTAATCTTTCTATTCGCTGAGAATTTGTATAATAACAGATAAA
ss181353049	Gmax7x69_303161	[T/C]	CGTAAATATCATGTAATGCACACCATATATTTGATAAAAAAAAAAAGCATTATTATAATT[A/G]AACACCTATGACACGAATTTTTACGGATAAAAAAATTATTACCTTGAATTTAACCAGGTT
ss181360360	Gmax7x187_144038	[A/C]	TGTATATCAACACTAAATTGTCATTTATCTACATATTCAGCGTCAAACCAAATATATATT[A/C]TTTTAATAATTTTTATAATGAGACCAACAAGGATTAATAATATAATATATCAAAGTTTGA
ss181361633	Gmax7x247_262596	[T/A]	ttttagcctaaaaAGTATTTATTGTTGAGTTTAATTGTTATACATTTTCTGAGTAAATTA[A/T]GTTGTCAATCAATTATAATCCATGATATGTGACTTTTAGTGTAATTAGAACAAGAAATTA
ss181361939	Gmax7x287_130972	[T/C]	TTGTTTGCAGGGTGAATTCAGCTGCCTGACAACCATAATCAATCACTACTCCCTGAATTG[A/G]CTGTTTTATGGTACAGTCATTTGCATGCTCAATCCATCTCCTTTAATTCTGTGTTCATTT
ss181359935	Gmax7x176_51459	[T/C]	ATTCTTGACCTAGTAAGAAAACAATTTATTACAAAATGTACTCTTTGGTTTACACCCTTT[A/G]TCCCTAACACTAGTTTGGATGAGAGGGGAAACAAGGAAGAAAAAAATAAGCAGAAAATAA
ss181356924	Gmax7x115_40957	[T/C]	GTGTTGTTGGGAGCATGATCTTTCTCTTTAGGTGATCCAATTCAAATTTCAAATTCCTCA[A/G]GAGGCAACACAATTGTGCCTTAGGCAACACAATCGATCTTGGAAATTGGTGACATTGGCA
ss181356052	Gmax7x103_2751344	[A/G]	TGTCGAAGGATCATCTACTTAGTGTTCCTCGCCGAAGTCTTGGGGTGTGTATAATCAACA[A/G]GATGAAAGGGAAATATCTACAAAATACATTGTGATGCTTATGTGAGGATTTGACTCAGAA
	Gmax7x117_1632722	[A/G]	AAAATGACGAAAAGAAATCTAACTTATTATAATTTTTCACTTAACTTGACAAAAAAAAAA[A/G]GATTTTGTGCTATTAATTAATTAACGTAGAAAAAATATTTGATTTAATTTTTCAAAATTT
ss181359407	Gmax7x162_205091	[A/G]	GTCAAAACGCTCTTTGCAAAGTATCAGTGTGAGGAAAAGGTCATTCCCAACGTGTAGCCT[A/G]AGAGGGAATATTCATTGTGGTAACATGACAAAGTATTTTAAAATGGGGTCGTTGGTTGAT
	Gmax7x1_5621623	[T/G]	GTTCAGAGAACGTTAACATGACAGAACACCCAACAAGCACAACAGTAAAACAGTACATAC[A/C]CAGGTTTCAGAATGTTGGAAAAATCTGAAATTTATAAGCTTTTTGAAGGTGGGGGATGTA
ss181799884	Gmax7x196_374306	[T/G]	TGATGTCGGAGTTGGCCATTGGATGATAGCCTGAATCTTGGACGGCTCGAGAGCTACACC[A/C]TTGCCAAAAACGACATGCCCAAGGTACTCTAGCTGGGTTTGAGCAAATAAACACTTTGTT
ss181349343	Gmax7x36_3851041	[A/G]	ATTAGTTAAGGAAAATTATTCTAAACACATTGCTAGATTATTGTGAGGCCTCAGTAACAC[A/G]AGAGTTACTGTGAGACAAAACATGTATACTTATGCACCCTCACCATGCCACTAAATCATC
ss181343875	Gmax7x4_16073661	[G/C]	TTTGTTCAAAAAATTAGACAAGCGCTAAATATTGAAATTTCTGATATTTATGAACCACAA[C/G]CAGACATTGTTACAGCTTCTTTGTCAACATGTAATTGGACTTTGCAACTATCCAATCAAT
	Gmax7x227_26173	[T/C]	AACAAAATATATAATTATTTCCCCTCTCTCGCGTTGTGTTGTGTGTTTTCTCTCTGACTC[A/G]TAGCCCGTCCACACATTTTTTATGTCACTCTTGTGTCTTTATATGCTTTGTTGCTTCTCA
ss181361092	Gmax7x214_656902	[T/C]	GCTTCAGGCAAGTACCATTAAGTTTAGAGAAACGATTTATGTTATGAAATATTTTATAAA[A/G]AATTGTCTATAAATTGATAAAGGTTGGCAACTAATGTTGATATAATCAGCTGTTTTTTCA
ss181799863	Gmax7x1636_2823	[A/G]	GGACGCTTCTTCCTCAAACTCACTAAGTGCACCTTTGCCCAACTACAGGTTAAGTACCCG[A/G]GTCATATCATATCCCGGCATGGTGTTGAACTTGTTCCCACCAAAGTTTAGGCGATTCAAG
ss181347283	Gmax7x22_8948263	[A/C]	CTACTGGCTATGATGCCCATGGTTAGGTTTGGTCACCATATTTGGGTTGGGATGTGAGCC[A/C]AACCCACTCCTACTCAGGCCAGTAACCTTTGGATTCTTAGTATTAGATTTTGGAAAGGTT
ss181361895	Gmax7x276_163472	[T/C]	TGGTTGAAATGCTAAAATAGTCCCACGAGCCTAGTTTGGTTAATTTTGTATTGTTGTACA[A/G]CAATTTGCTATAATTCACAACAAAGCCAAATTGTCTTCTATTGTCATTcacctcaaggat
ss181799933	Gmax7x262_88475	[A/G]	CACTGTTAGCTTGACTAATTGCCTCACTCTTATTTTTGCACTGTAAGGATGAGAGTGTGT[A/G]GAGGATATATACCTCTTATGAGTATGATCACAATCACAAAGCCATACCCACGACACATAT
	Gmax7x13_2933258	[A/G]	CCAATTTAATTATTATACTAATTTGTCTAAAATGTGGTCATATTTTTGGACAAAAAATAA[A/G]TATTTTTTTTCATAAAAAAATGAAAATAAATCACAAAAATGAAACCTTTTAAGAAGTTAT
ss181360017	Gmax7x178_90125	[T/C]	ATCTCTAAGGACTAATTTGTTAACAAATTTCCCCACTAAGATTGTCCTTTACAAGTTTGT[A/G]TGGGCTCCTCTATTAATGGTACCAGACGACAGTCAACTAAACGATATAAGCTCATCAACA
ss181800022	Gmax7x91_2401	[T/C]	TCATCGCCTCATAAATTGTTGTTGGTCAAGTTACTTGCGATTACATTACATACACATGCA[A/G]CTTATTGCAATTGCGATGTAGTTCTGAAAGTATCTATAACCGTGATATTGCGGTTGTAAT
ss181357391	Gmax7x123_2157527	[C/G]	CAACTTTTGGTTCGTGCTTGCTGCTTTTGATTTTTGCTTTTAGCTTCCAAACAATTTACT[C/G]CTTTATAAACCAAAACAAAGAAAGGTGATTATTTCTTCCTAATAAAATAAGAAAAATCTT
ss181356957	Gmax7x115_1348506	[A/T]	CAAGGAGATGTGATGTTGTAAAGCTCTTTTGGTGGTGTGTGGTGAAAGTTGTTGAATTCT[A/T]GGCATTCTTTACATTTCTTAACGTATCTAGTACAATCTTCCCTCAATGTTGGCCAATAGT
	Gmax7x30_5218833	[A/C]	TCTGTTTAGTACTTCAGGTGCTTCTGTTGCGTATAATGTAAATCCCGTAGCGGATCAATT[A/C]CAACGAGCCTTTCAAACAAGTACTTTTTGTAATCGACTCTATAGCTTCTTCAATAAACGC
ss181361512	Gmax7x236_517063	[A/G]	AATCATTTAAATGGTTGTTTGAGATATATATTCTTATAAATACACAGTCGTAAAAAACTC[A/G]AACGAAGTCATGACTAGGCAATGGTTGAGACACTTATTGAGGCAATGCCTAAGACTCGAC
ss181353627	Gmax7x76_37923	[A/G]	GCAGCATTAACGTTTTTAACTATTTGAATAATAATGCCCTTCGTCACAACATTATGCCAT[A/G]AGAAATTTCTAGTACACTGCGAACCAGAATACAACATAATGCCAAAAGAGTCCCGAATCA
	Gmax7x256_340275	[A/C]	CCCTATATGAAATTTTTTTACACTTCATTCATAGGTAAACAGAATCCTATATTTTGGTCC[A/C]TACACTTCACCTATCATTTTTTTTTAACTTTTGTCCTTATATAAAAAAATCATAGCACTT
ss181799895	Gmax7x217_743551	[T/G]	ATCATATATTCCAATAAAAAAAAACGGTTCGAGAGTAATATTGCTGAAAGATTACAGCTC[A/C]GCACATAACTAAACTACCACCTGGTTATCTTCTACAAAATTGGGAAGTGCCTTGTTTTGA
ss181348714	Gmax7x33_2200452	[T/C]	CTAACGACATTAGTAGCAAGCCAGCAATGACGAAATCATGGAGTGGCAGCGAACAACTGA[A/G]TGAAGCACATTGGCCGTGATGAAACCATCGTAGAAGGACCGTCACAACAAGCTAGACGGA
	Gmax7x125_1858771	[A/G]	TGCCAACAAATGTTAATTTCAATATCTTTGAGGGAGTTACCTCTAGAATATGGCTTTCTG[A/G]TTGACTATATGCACAATTATAATATAAAATAAGTACATAGAATTTTCTTTCCAAAATGAT
	Gmax7x28_4893600	[T/A]	GCAAATTAGGCAATTACCGATTCGCAAGTCAGGTACAGGTTGAACTGCTAATAGAAGGCT[A/T]GCACGAGGAGAGAGCTAGCCATCAAAGGTGTTAGGGGAATGTGGCAAAGGCTGCTGCTTC
ss181348443	Gmax7x30_48353	[T/G]	AAATTAAAAATTAGTGAAGATTTGTTAGTTACTCACAAAAGTTATCATATCAGCAGTACT[A/C]TGTTTGGTGTCTTCTGCATCTAGTCCACTCTGACAAAAGCAAAAACAGTTCCAAAAGAAT
ss181362022	Gmax7x327_93732	[T/G]	TAGAGAAATCAATAAATTGACCGTATCATTGGTGAGGAAATTTGGAAGTACTGGAGTTGG[A/C]GCTAGTTCTTCCAAGGCTTCAAAGGATAGCTCGACTCTTATAAAGACCACAACTAAGGTA
ss181799907	Gmax7x23_7859893	[T/A]	AATGCAAGTTCTAGCCAGAATTTCATTTTCAGAGATGTACTTCTCAACCTTAGAACATAT[A/T]GGAACATTACAAGCATGCATGAGTCTCCTGTTTCCTACCACAACTGTTCTATCACCAACC
ss181348026	Gmax7x27_1837762	[A/G]	GGCCACAGCCATGTAAACTACATGGTGGGGGCACCACCGTCCGAGGAGGAGGTTCAAAGC[A/G]GTGTGAGGACTCAACAGGCCGATGGGGCCGCATGTTTTCAGCAGAACCCAAATGCCCGAT
ss181360699	Gmax7x199_899260	[A/G]	AAGATGCCACTTATAGTATGAGAACATATAATATTGGGTGATTAGGCATCATTAATGTGT[A/G]ATACTATCAGAGTTAGTAAAAGGGATGTCAACGAGGACCAAAAACTAACATTGGTTAAAG
ss181361731	Gmax7x255_81166	[T/C]	CGGAAACTGCAACTCAATTAATGATCTGAATCATGAAGTTTAATTAAGGAGATCAGCATT[A/G]GAAGCTAATGAAAAACATGTATGTGACAGGATAAATTGACACACCACATTTAAATTTGAC
ss181361875	Gmax7x274_265521	[C/G]	TTCTCATGGCTTTCTGGTTTGCATTCTGGAAAGACATGGGCATGAAACAATAATGGGAGT[C/G]CAGAAAACAACAACCCCTTATAATTCTCTCACAACTATACATTTGATTGATGTTGGGTCC
ss181361573	Gmax7x241_490669	[A/C]	AAAGAGACAGTAAAAGAGATAGGGTGAAGGGGAAATTGCAACACATTTATGAATTCATCT[A/C]TTTTAAAGTTGAACTTTGAAAAAATAAAGGATAAAGCGGTAATCGTTAAttaaaatataa
ss181360193	Gmax7x182_293974	[A/C]	GTAATATCATTGCAAAATAAGCTTTGCAGCCTGCTTTTTGGTCAATCTTGAGGAACTTAT[A/C]TACTTATAAACTATTCAATAGACTTTCAACTGAAAATGGCCTGACCAAAGAGCAAGTAAA
ss181359600	Gmax7x166_228272	[A/G]	GGACCACATATGAGGTGATGCATAATTTACATAGGGCCATGTCAGTATCATATCAGTGCA[A/G]TAAACAAAGAAAAACCTCCTCACTCCTCAGTTACGGTCCTGACTCACTCCTCCGAACAAA
ss181361836	Gmax7x267_168894	[T/A]	TAGCACTTGCTTAGACCGTGTCCCATTAGTTTAGATTTCATGTTCTAGATTGAGTAGATT[A/T]TGGAGAATGAAGACTCTGGTCATGCAGATGTTATGTTTTTGTGAATTAATGTCTTTGGCT
ss181799926	Gmax7x256_174169	[A/G]	AATATTGGAATTAGCACTTTCCAGCAATGGTAATCTTATAATGAACAGCAATACTGCACC[A/G]CTTTTCTCAATTTCACAATAAACAACTTTGCTTGCCAAAACCATTGCTTCTTCATATGCT
ss181799874	Gmax7x178_8749	[A/G]	ACAGTTCGTTTGCCAACACACGCAGCCTGCTAGGTAGAAGTCATCATATTACCGGATAAC[A/G]TTTTATTTTATGTTTTTATGTACATGGAGAACATTTTAGAGAACATTTTATTAATTAGAC
ss181361056	Gmax7x213_290666	[G/C]	ACGGGCCTCGACAGGCCCACAATTGAATCGTACCCAAAAATAGTGTTAGGTGAGAACAGA[C/G]GCTTACCAAAGAAGGGTGACAAGACCTGCTCAATATGCCTATCAGAGTACATACCCAAAG
ss181361127	Gmax7x216_441314	[T/G]	CATCTTCATCTGGAATGACAAAACTCTCTTGCATGGGCCATGCATTGGGATATCTATTAG[A/C]ATACTGATACTGCTGCTGATACTGATGATACTGCAGTGATTTTCTTTTGGATCCTGAGAA
ss181359509	Gmax7x164_112774	[T/A]	TTGTCAATATCTAATTAGTTCTACAGCTACATTTTCTTTAATTGAAATGTACATACATTT[A/T]GCGATTAAAATTCTTTCTTGTTCAAAGAGAAAGTATTAATATACACTTGTTTTTTTTTTT
ss181347886	Gmax7x26_20507	[T/A]	TGGCCAATACAGCCTCGACCCACACCTGGTTTTGGTATTAGACCAATTCTTCCATTTGCA[A/T]GTACTTGGTCTCTCTCGTTCGCAATTCATCCAGGTCAGATGCCGACTTCTTGCATAAGCT
ss181360141	Gmax7x181_210466	[T/C]	GTTTAGTAGAATGGACTAATTTTTCACATTATGATGAATTAAGGTTTAAACTCCACTAAG[A/G]GGGATACTACCTTTAGTATCGAATGGTGCCTCGAAAAAAATAACCTTCTAGGAGGTTACA
ss181355325	Gmax7x94_2790287	[T/A]	CAAAAGTTTTTTCCTCCATATTCATCCATCCCTTATCACAAGGTGTAGAATATCTTTCCT[A/T]GTACCGCATCGTATCCCAATTTGCCTTTATTTAAAATAAATATTAAATACGCGCCCACCG
ss181359378	Gmax7x161_787316	[A/G]	CCATATTCACACGAGTGTGTTACCCACGCAAGTGAAGACGACTTCATGTGCTTCCATATC[A/G]TGTTTTCTTCACCTTCAACATCATCATCATGAACCATCGACAACATCATCACTACATTGC
ss181799986	Gmax7x46_116649	[T/C]	TCATATGAAAATAGGCTTACAGATTCACAATCTGTATCTTCTTTATAGAAGGATAATATT[A/G]GAATTGTCCATCTTGTATTGGGTGCATAAGAAAAGTGTTGGGTGCACAAAACAATTGCCA
ss181361347	Gmax7x227_113775	[T/C]	ATTTTGGAAGAAGTTTATTTGTATAAATTCATTTTTCTTTTTTTATCGAGTGAGGATGTT[A/G]GCCGACAGCTGATGGTTTCATTCAATTAAACGTGGTACTTTCGACAATACTTCAAGATAG
	Gmax7x38_3993074	[T/G]	TCTTAtgctacaacctctgtccaaatcttcacaGAATACTAATATTCACTAAACTCGGTC[A/C]TATGACATTATCCTGGATGAGCTGCATCCACAAAAAAATTTTACGTCGACATTACAAATT
ss181345521	Gmax7x13_8784999	[T/A]	CATGTTGAGGttcgtgccaggattggcattgttggTAGGGCGAGGTAGTGCTGGAGTCGA[A/T]GTATGTGCAGGGGCCCATTGTGATTGTGTGGACGCCCTTTGCTGAATGGGCGCCACGTTG
	Gmax7x171_1046225	[A/G]	TAGAGGACGCATGGAAGGGGTGGTGTTTTGGTTTCGAGGACCAAAGGCCTCCTTGCAAAC[A/G]AAGATTCAAGAAAACTTTCTTTCATGCTTTATTCAACACTTAATGATGCTTTTATACACA
ss181799890	Gmax7x204_345023	[T/C]	ATGGGGTGGTGCCCAAAGGGGTCCTAGGCCGTGGTCGAGCCAAGTACCTAAGGTTTCTTT[A/G]TGCTTGAGGGGGTTAGAGGTATTCAAGCTAGTTGAATACTTTATGTCTCACctttgtcaa
ss181799825	Gmax7x105_1516923	[T/C]	TGGAATGCAGAAATCAGCTAATCCATCAGACACAAACCTGCTGTCAAAGATGGAAGGTTG[A/G]TTCACTGGCTGGGGCCTGTGAAGCTCAGAGGGAGAAGTCATTGGAAAtgaaaaactggac
ss181359779	Gmax7x170_121946	[T/C]	GTTGGGCAAAGTTGGGTCGGGTAAATACAATATTTCCCATCTAACATTTTCAAACAGGTT[A/G]GTCAAAGACGAGCAATGCAAAGAGGGATCaaatggtgtgtttcattggaagatgattctg
ss181362049	Gmax7x884_1045	[T/C]	TTTATTATATTTTCATTCATCAATGTGCAGCACTGAATATAATTTATAATTATCGTATTT[A/G]TTTGTGTCTTCTCGGATTGGAAAAGTAGTGATAGTACTACATTAACaacataaaaaataa
ss181360542	Gmax7x194_150497	[A/C]	CAATAAAAATTGTGACAATATCATTTGCCTTCAAATTCCCAAATATTCCTAACTTGCTCA[A/C]CTCTATCTGATCTCCAAAATTTCCAATTTGTGTCATGCTTTTGGCACACAAGAGGACCCA
ss181361722	Gmax7x254_304314	[A/C]	AACTGTTGTTATGCTTATTGATTTTATGGATAGACTAATGGTAGTCATCTTTGTTTGCAT[A/C]TGTAATAAAAAATATTGTATTACATGCAACAAATGACTGTTATCACTCTTTATGAAAAAA
ss181356839	Gmax7x112_2176499	[T/C]	TCGCGTTGCATATTATTATCAATAAAGCAAAAGAGATCAAACTCGAATATTAACGAGTTC[A/G]AAAAGCCAACATGATACGAAACAACGATTAACGTGAAAGTGAAACCTGAGAATGGCGCGT
ss181359875	Gmax7x173_470981	[T/G]	AGTGTGGGTTAGAAGTTATGTTGTTAGTAGTCCTCTTGTCAATATATAAATGTAATATTA[A/C]ATGGATCCTTTGGCAACAGGTTTGGGGAAGAAGCAGGGGAGGCTACTGAGCATGTGTTTG
ss181361636	Gmax7x247_366996	[A/G]	CTGCAACCCCATTCCCTTACCCTGGACCGAAAAACTGAAGGGAAAAAAAATGGGAGGGGG[A/G]ATGCAATATTTACTCACTTAAAGCCTATCAGGAGGCTTAACCAATTGGATATTATAAAAA
ss181799916	Gmax7x240_62158	[A/C]	TACTTGTTACTTTTGAGGTGTTTCCTGTTTTTTCATTTTACGTTTTAGGCAGATAACCAA[A/C]TGTCAAAATAATCCTTGTCAAGTAACACATAAACATGAGAAGTTCATCATAGTGAATTTC
ss181799906	Gmax7x23_2577681	[A/G]	tcttaaagcagatgtatgtaCTGGACGAAGCAATTGCTTATCCCCCTAAACTCCACATCA[A/G]CAGATGTACTGACATCAAGATGGTGTCTGATAGAGTTTGCCCAAGACTTCCCATCTGTAA
ss181361308	Gmax7x224_567124	[T/G]	CCTGTTTTTCTGTATTATTATTAACTTGTTATTATTATATGTAATATGTTTGTACGTGAT[A/C]AGTCTCGTGAGCAAAGATGCTAGCATGTCCTAGCTCTGAAATTTTGGACAGTGTGATAAA
ss181360630	Gmax7x197_788990	[T/G]	GTCATGAAGCCTTATATATAAAGTGGACATATGCTTGATTCCATGGAATTTGTACCAGTA[A/C]CAATGACATGATTGCAGTGATTCTCAACGAGTTGGAATTCATTTATCTGTATTTacataa
ss181353913	Gmax7x77_3770481	[A/G]	TTATAGTACGCTCCACGCTATTGGTCCATGATACAAAGTGTTGTCTTAGGATCGTAGCAA[A/G]TATATCGATTGTACAAGAGATAAAGTAAGAAAGTAAAAATTGTCAAAATTAATTACTCTA
ss181342328	Gmax7x1_25281	[G/C]	TGATGCCTAAAGCATCAACTAACATCAAGTCACTCAGGGTACCCTTCTTGGCTAGCCAAT[C/G]TGCACATGCATTTGCATCTCGCAATGTATGTTGAAAGGAAATTGTCCAAGCAAAGTTGAA
ss181799956	Gmax7x293_9096	[A/T]	GGTTTTCATAAACATATTAGCATAAATTGATATGGTGGTCGTGTTTATGGAAAATATTTT[A/T]TTAGGAGAGATAAATACACTTTGATTATGGGAATACTTTTTAAGCATGTAATGGATATGT
ss181354078	Gmax7x81_389076	[A/G]	AGCTTTGCTATGTGCACTTCTTTTTTTCTCTTCCCACTCTTAGAGGCCCGAAGCCCATAT[A/G]GTATTTCTGCCTTGTATCCAAAGCTCATCATGAGTCAACAataggatatgctaggtgcac
ss181361104	Gmax7x215_326644	[A/G]	GGTTATGAACGAAAAGTGACAATATTTTGCTTAACCAAGGAAAATATCATGCAAAATATT[A/G]AAAATCTACCAACTTCCATTTATCAAAGCCAATGGGTGGCCTTTACCGCATAGATTGTAA
ss181361463	Gmax7x233_54731	[A/T]	ACAAGAACAATTTTGAAACCTAAACGCTAACACATGAAAGTGGACTTGGATCGTGAAATT[A/T]GGGTGTTATGATGATTATGAACCCGAAGCTTGAAGAGTTAAATAACCAGGCCAATCTTGG
ss181361951	Gmax7x291_60682	[A/T]	CACCCCAATAAAACCTTTGGGATACTAAAGCATACCCTGAGATGGTACCCGGTATTCGGT[A/T]CGGTCATGCCGAATACTGGAAGACTACAACTCCATTATCCCGTAGGGCTTACCCTGAGAA
ss181361342	Gmax7x227_47356	[T/C]	TCTGGTGAACAAGCAATTTGCATTAAGCTCACTCAGTTATGTATTATGGTTTAGTATGGC[A/G]TTGCAGCTTTACAAGTAATATTGTGGTAGCATAAACTTTTGGAATctactacctctggtc
ss181345066	Gmax7x11_6694468	[A/C]	tgtactgCTTACCACGGGCATGTTGAATGTACCATGGTCGTCGCCAAGTGACAGAGTCTT[A/C]AAATCTTTAGATAAAAATGCAAACCAACTCTTTTCACTCAATTGAACGGCTATGCTTCTT
ss181357388	Gmax7x123_2111300	[T/C]	CAGCGTCACGTTCCCCACCTTATCATATGGTACAATACAAAAACTTTGTGAATAAATGAG[A/G]GAACCAAATCTCAATCTGTGCACGGTTCTCGACATGATGAGACTTGGGCAGTTTTTGGTC
ss181352564	Gmax7x64_3274270	[T/C]	ATTCCATAATAGATTTCCGTGCATGTAGTAATAGTAATATAGTACCAAAGTAAGGTCTGC[A/G]TGTATTCCTCCGCTGCACGTATATCCATTGATGGCAAGACAGTAAAAGCTAATGCACAGT
ss181361994	Gmax7x306_45089	[T/G]	AGCATTGCTCTACCAATTGCAATTCATCTAGGTCTTTCATTTTGTTTGTGTCAATGCTGT[A/C]TTGGCATTGCCATGTTCATCCTCAGCAAGAGAAGGGAATTACAAATAGTAGAAAGGAAAG
ss181356940	Gmax7x115_806807	[T/C]	CTTCCAAAAATTCATTTCCAATAGTATGTAAAATAGTTTCGAAATAATCATGTGTACAAG[A/G]ACATGATTGAAATAAAATTTGACAAACAAAAAGTGGGGAGTGCTTAAAAAAGGGATGCGA
ss181800027	Gmax7x99_2559329	[A/G]	TTTTGGCTTACTCGGTTCTTTCATATCCATTTCGGTGTGTGTACAAGAGGATACTGGACG[A/G]CCTTAACATTTTTGGGTTAGGATAGAGTGGTGGTTCATGACATTGTGACCAATATGCTTT
ss181362019	Gmax7x326_10136	[A/G]	AAAAAATACCTCACTTGCGAAATAAAATGTCGAAAAAGGTTTCTTTGGGTGCTCGTCTCA[A/G]TATATCATCAACGTGGTTGGAAGGAAGCATCATGAAGTTGTGCGTGTAGTCGTGGTTTCT
ss181361346	Gmax7x227_111528	[T/C]	AAATATTTCCTTCTACCATTTTTTGTAAAAAAAATAAATGGCCACAACACTAGTACTTTG[A/G]TCCTGTGATTAAGGAAGGGTGGATCTTGAGTCTTGTCACTACTTGTAAATAGTGAGTCCT
ss181361081	Gmax7x214_437609	[A/G]	AGGAATTATATGTGGCAACAGATGGATTCTACGACGTTCTTGGTGAAGGTGGTTTTGGCC[A/G]TGTCTACAAAGGACGTCTCCCAAATGGGAAATTTGTTGCAGTTAAGAAATTGAAGTCTGG
ss181799820	Gmax7x101_389641	[T/C]	CTAGGCAGGAGAAGAAGAGACCCACCTTGTAAGACATGATGATGGAGCACATGACTAATA[A/G]TGATGAGAGGTTCGAAACCTTGGAATCCataatgtcaaaccttgtcactcttatgtcCTA
ss181361882	Gmax7x275_150847	[T/C]	TTGTACATATACAATCAAAAATAGGTTTTTATTATTTAAATTTATAATAGAAAACTGAAA[A/G]TGAGATTCATTTTTGCTCATACTTTCATACAATTTTTATTATGTTTGACGTTTAATTTTA
	Gmax7x279_156446	[T/G]	ATTGTCACCCTAGCCCACCTCACCATGCCATAAAACTCTAAGCATTCCTATTAAACTAAT[A/C]ATCAAGCAAGTTGTTTCACATGTGTGTGTGTCACTGTCGCATATACCATTCAAAATCATC
ss181351182	Gmax7x52_5742747	[A/G]	ttttttcctTTCAGTGCTGGGTGTATGAGGAAATTTTCTGGGTGCAGGAAGAAAATACCT[A/G]GTTATAGGCCTCACAGTCACAGTCCATAGTTGTGCTTGTGTATGAAATAAAAGAAGCCCA
ss181361758	Gmax7x258_7466	[T/C]	TCGCATTTCACAGAATTGATTAAGAAAAACGTTACTCAACCATTATCAGTTCAACATGGC[A/G]TGGAAATGGCAAAAATACTGACAAGCAACGTGTGCTTAGTTAACACTTAACATTATGTGA
	Gmax7x209_203114	[T/G]	TATGTGAGTCCCATGAATGTGAGTGCTGAGGTCATAGCCATGATCAAGATCCACATCATG[A/C]GCTTGTTCTCGAGGCGAAACCCGCTTATGAGAAGCAGCACCACACTGAGAGAGGAGAAGA
	Gmax7x311_57960	[A/G]	CTTCGCCGAGTCCATGCTCCTCCCCCAACCCTACGTCAAATTCCTCGCCTTCCTTGTCAA[A/G]CAGTACCTCCTCGACCGCAGGTCCCTCATGCCCCACACCGCCACCCTCGTCGCATTCTAC
ss181361754	Gmax7x257_155821	[T/A]	AAAAAGGAGAAACCAATAATGATAATGGTGTACATTTTTGTCAAATTGTTGGCCTAAAAT[A/T]GGAGTTGTCACTCTGAATGCCAACTCCGAATAAGGACGTCTGGTATTACTCACTCTGAAA
ss181361609	Gmax7x245_240099	[A/C]	GAGTTATCCTCCCTATGTAAGCCATTTACCCTAAGGTCCACCCAAATAGAAAAATGTAAT[A/C]AGAATGTGGTCATAGGCTCATAACTCCAATATTGTGATTTGTGGCCCAAATATAAAGACC
ss181357596	Gmax7x127_78984	[G/C]	CTCGGAAGCTATCTTTACGTAAAACAATCCTAAGTGAAGAGTGATTAGGCCATGGAAATT[C/G]ACTGCACAAAACCAATTCCCTGCCAACTAAAAtgaatgtttggtttgcaattggaaatgt
ss181353626	Gmax7x76_33653	[T/A]	TTTTTAGTTTTTCTTTTTTGGTAGTTTTCTCTTTGATAACTTGTCTTCTTGAGTGGTATA[A/T]AAACGTAAGAGTATTTCCTCATGGGTATGTTGCAGTAGAGTGTGGTCCCATTCATGTGAT
ss181356399	Gmax7x107_2529619	[A/C]	TGCCTCCTCCTCAAACTGTTGCATGGGCGCAGAATTTATATCACCTTCCCAATCGGCTCC[A/C]TCTATTGTCACCTTCAATATTGTTCGCACTTTGCCACCAAGATGGAAAAGTTTCGTGCTG
	Gmax7x365_58790	[T/G]	CTTATAACTCCTCTGAATCCATATGTAGTTCCAGTTCCATGCAATTATGCTAAAAGAAGC[A/C]CTTCATATGCTCCCCACCGCTCTGGTACATATGCAGTAGCTACGCCAATGAATTTAGTGA
ss181346285	Gmax7x18_5284610	[A/G]	AAGCTGAACACGATTGTGATGAACGCGGTGGTGGAGGCTTGTGTTCGATGCGGTGACATC[A/G]ATTCGGCGATTAGAATATTTGATGGGATGAAAAAACGCGATGGTTGTGGTGTGGATACTG
ss181361640	Gmax7x248_9615	[C/G]	TAAATTTGTTGTTTCTAAAAGCAATAGTTAGTGAATGTTGCTATTTTATCGAATATTACA[C/G]GAGTTCTTGTAAATAGGTATGATACTTGATCTTTCATTCTATATAATTTGCTCGACTTGG
	Gmax7x105_217251	[A/G]	TAAAAGATTAAGTTAATAGTTCTAAAATTTTATTCAAATTTTTTGTTTTAATTTATGTGT[A/G]TTTTTCCTTTTTTAAGCATAGTAATATTATACTTTGcaataattaaaaaaaaattatatt
ss181799944	Gmax7x278_64559	[T/G]	GTGATCCAATGGAAGGAGAAGTTACAAGGTTGTTTGACAACTCTGATGATCATGATGATG[A/C]TGGTGGAACTGAAGCAGAAGACAAAAGTCAACACCATATAAAGACCGACATGGATAGCAT
	Gmax7x311_43840	[T/C]	AGATTCATCCAACGGTTAAAAATCATGTTACATAATGGACCACTTATTAAGTGGTCCACC[A/G]TAACCTTGGCCAAGTTCAATTTTATTAAAATATTTTAAACATTTTATTAAATATCAACCA
ss181360103	Gmax7x180_135543	[T/C]	TGATTGGTTTAACTTATTGCTATTTAGTACCTCAAATCTCAAAACGTGATATTCTGAGAG[A/G]GACCGGGTTAAATTTCAGAGACAAGCGTCGTCTTCCTCAACCATGTTTCTTATAAGTCAT
ss181799868	Gmax7x170_1297906	[A/T]	ttttttgtaaaagatgtCATTGTGATAAATTTTCAATTGAACCAATAGACAAATCTATAA[A/T]ATTACCAAATAACGAAGATAATAAATTCAAACATGAGTGTCATTGAGAATATGTTAATAC
ss181361876	Gmax7x275_30801	[T/C]	ATGCTACAACTAAGAGACTACTAAAGCTGAAGTTAACTCAGAAACACATAGGAGTGAAGT[A/G]GAACAAATATGAGACAAGCTGGTGCATATTCAGGGTTACTGTGTGGTGGGGTATCAGGAA
ss181351771	Gmax7x58_506704	[T/C]	AAGTGTGACATGGTTCACGATTGTATTTGATGTACAAAGTACAATATCCACGCACTTATT[A/G]GCCTTGTATGGATTAGATTGGGGGACCTACCAATAAGTAAATGACAACAAAATCTTGTTC
ss181352290	Gmax7x62_5215906	[T/C]	CTTACATTATCTATATTGTTTGTGTGTGTGCTCATTTTCAAGTTAATCCTAAGAAATTAC[A/G]CCCTATGATTGTTAAAAGAATCCTCAAATATTTGGTAGGCATCACACCTATCTTTGGATA
ss181356949	Gmax7x115_1244365	[A/G]	TCTGTTGTCATTCCTCTTGTTGGAGAATAGGGTCAACCTGCCATTGAGGTTGGCCCTACT[A/G]CTGATGTTGTTGAGGTCTCCCCCATGTTCTATCCTCTGTTTTGGCTAAAAGGAAGAGGGA
ss181361474	Gmax7x234_147761	[T/A]	ATTTGGTGACCAAAAAAAAATTGAATATAATATTGAATAATTTAAAAAATGTTTGAAGTT[A/T]GATGTTTATGACATTTTCAGGCAATTAAAATTGCAAGTATGTATCTTTATATTCTTTGTT
ss181361925	Gmax7x280_69387	[T/C]	AACCGAGCAAATGATAGTAGTTGGGGATAATCAAGCACTATAATATGAAAGAGTCATGTT[A/G]GTGCAATGGTCTGTATGCTAAGTGTTGTCTTTTTTGGGTTATTTGTTCGAATTGACACTG
ss181799888	Gmax7x202_154034	[T/G]	TTGAGGAACGCTGAGTGTATACAATCTTCCTTTTGCATGCTGTGTCTGAAAGTTTCTGAC[A/C]ATGCAAATGAGACGTAGGGTTTATAATCACTCCTGTTTATGAACAGAAGGATTTTATTGT
ss181361371	Gmax7x229_87903	[T/G]	AAGCTCCTCAATGTTCTGAAATTGAGGAGGTACAACAAGAGCCAGTTCAGACTCCTAAGA[A/C]AAGCAATGTCCAAGAAAGTGACATTCAATTTAGGTGCTTAGACCAAGTGGATTCTTTAGG
ss181361961	Gmax7x291_206982	[T/C]	TTCTTACATGACGATTATTATGGGATGGAGAGAGTACCATGGTCATAGTTATAAGACTTA[A/G]ATTAATTCGGTTGGGTCAACTCGTAAGCCCTAAACTCAAGAGTCCCATCTGTCTGTACCA
ss181354803	Gmax7x87_3405551	[T/C]	GGATGCTTGCTTGGGTCCCTCCCTCCCCCCTCCAACAGCTATCTTTTAAGTTTTAAGTGC[A/G]CACAAGAATGAAGGGATGTCTGGAATCTTTAGAGAAAAGTGAGTCATTGAGGAAGGAGAT
ss181361807	Gmax7x263_327155	[T/G]	TCACAAATACATGGCGTCAATCGTGGAAGGTATCAGCAGAGATTAAGTGTGGGAATGAAC[A/C]TGTTCTTCATTTCCATGATTAGCGATGAGCAGCACCATGTGAATTTTCTTCGTGCTACGG
	Gmax7x255_57374	[T/G]	CGGAGGCGAAACGTGCTTTCTTTCGAATTCTTCGTCACCGGGCACTGGCAGAGCCCGTTG[A/C]GCCTACAATAATAAACGATGAACACAGATATGTAAAGAAGAAACCCTAATCTAATATGAA
	Gmax7x216_647914	[T/C]	TTTACACGTGCATTTCAATAACATATATACTATATCATTGTATTGCATATTGTGTAACCA[A/G]AACACAAACCATTTACGGGTAATTATAAATTTACAACACAAGCAACAACCATATCTCTAG
	Gmax7x218_260177	[T/C]	AGCAAGAAAGAGGCAACGGTGGAGACAGTGCGGTAGCAGCTGGAGAACTGCTACCTCCTG[A/G]CTCGTCTACAAGGCGGTGGAGGGCACGCCCTGGGAGACCCTGAAGCCCTGCATGAAGGGC
ss181360327	Gmax7x186_363330	[A/G]	CTACTTTGTGTTTGAGAATTGATGGTTGTGTATCCTCTAGGTCGGATCTCAATCTGATCT[A/G]ACACATACTTAACATCTATGTACTTAGTGTttgaggctcgagggttgtgtatcctTTCGA
ss181361618	Gmax7x246_377515	[T/A]	GAAGGTTCTATATTCTGGATATATGGCAGTTGGAAACTGATTTGCCTAACTGTCAAATTC[A/T]CCCCAATGTCCCCATCCCTTCCATCATTACTGTGATAGCCTTAGAAAAGAGTTATATTTT
ss181360805	Gmax7x204_837763	[T/G]	AGAACTTCCTCATCATTGCACCAAATCCCATCAATATTTAAACCAGAAATCTTATTCCTC[A/C]TCCTACGGATAACTGCTCGTCATTGCAACCGGAGGCACCGTCACATACCATAATAGTGGA
ss181353929	Gmax7x79_94344	[A/G]	CTCCTGGTTTGTTGCCAAGGATCTTGATCTTAGTACGAGAAATAATATTTTGGGTGCTCC[A/G]TTTTTCAAAGATATGATTACAGCCCCATCTGCCAGCACCAAAATTCTCGTAAGCATAGGC
ss181347236	Gmax7x21_9324183	[T/A]	TTTGCAAGTACATTCACTACTTGGTTGGCCTCTCGTAGAGTGTGGCCGAACTTGTTAATT[A/T]CTAACACTGGTGCATCGCAAAGGTGGGCACCATGACAAGACTCCCAAATGAGTTGCAATG
ss181348444	Gmax7x30_51419	[T/C]	GTTCCAAGAAACCAAGTCCCTCGCAACCATGGTGGAAAACACAGAATATGCATATGCAAT[A/G]CATCCACGGATCGAGTACATATGAATAAGCGCATTATAAACCGGAATCACACCACTGAAA
ss181799995	Gmax7x630_756	[T/A]	TTATTCACATATGTTCGGATAAAAACACTTATGTGTCAACAATTCAACATTATGTGTTTA[A/T]GATACACGCACGTTTAACTTGATGTTTCAGTTCACAATTTAGCTGCGCAACTGACTTCAA
ss181360965	Gmax7x209_751386	[A/C]	aactttttTATTTTCAACAACGTTACACTAAAAAACGATCGACTACCATTTTTGAATATT[A/C]ATTTCGATCGATATAAAAAACGTATTTTTTAGTAGTGGATATTAGACTGCATGAATGATG
ss181350856	Gmax7x50_4241354	[T/C]	aattaaaatttatatttttaagTTTCTCAAATTTAAAAAAATATTTTTTTAGTCTCTTGT[A/G]AACCACCATAGATTATACATTCAAACCGTAAAAAATCAGACATAGACATTAAGGGACTAA
ss181355592	Gmax7x97_2819156	[T/C]	GATACGTGACAAAACAGGCTTTGATTACGTGCTTAGCCCAATGAGCAACGAACACGTGTA[A/G]CTCCGTACGTGTGGGTGCTTCTTGCTTACTGCTTCCTACCCCACttttctttttcttttt
ss181361868	Gmax7x273_245694	[A/G]	CGTGATTTGACCGATCAGACCAATCGGGTTGGTTCGAGTCTTAAAACTTTACCTTAATTA[A/G]TTAGCTTGATCTTAATACTTGAATATTCTTTTGTCAGTTTTGGATGCTTTAAGTAATTTA
ss181358095	Gmax7x134_1780550	[T/G]	TCAAAAATTTGTCCTGTGTGCTGTCGAATTGTACCATATATGCAGCAAGAAATTTGCATT[A/C]AGAGGGTCCATCTGTTGGATGTGACTTTCACAGTCACACGCACAAATAAAAAAGAAACTC
	Gmax7x3_14038802	[A/T]	GCATCATCGTTTCTTGCTAATCACATCACCCTTCCCTTTTATGCACTTTCAAAAAAAAAA[A/T]ATATTTCAGAATGTATCAAACTCTTTCATTATTAGAAGGCTAaaatataattttggttat
ss181361713	Gmax7x252_389194	[G/C]	TAACAGGAAATTATCTATTTATGCAGTCTCAGTATACGACACAACCAAGCATGTTACAGC[C/G]CGTCTCCAATAGGCCAGTGAACCTTTGTGTGAATGATGTTTTTAAGTAGTAACTAGTTCC
ss181346289	Gmax7x18_5487425	[A/T]	ATTTGGCCTAAGGGCAGATAGCCAATTTGTGGCAAGTCATATGGCTTCCAGGCGAACAAA[A/T]CTGCATTCCTTCGTAGGACTTCAGCTACATGTCTATGCTTGTGGTTAGTGAGGTCGTTGT
	Gmax7x449_21447	[T/C]	ATCACTTGATCCTTTTGCAAGAGATTCAGTTCCTATCTTAATGAACCAAGAAAAGAAATT[A/G]TCAGACACAAAAATGAATCAATGATAAATATTTAAGAAATTAATGTCCTACAGTCCTGCT
ss181360218	Gmax7x183_71365	[T/C]	GCAGGCGGTAAACTGACATCTTGGTCTTCTGCTGAACCAAAGACTTTGTTGTGAGAATGG[A/G]TAATGGCCTCCCTGCTCTGCTTCCACGCCAATGCGATATTAAACCCTACTTAACCCTTTT
ss181353264	Gmax7x71_3391480	[A/G]	GGGGCATAACTCAGCCATGGAATCTATTACCACTCTTTCCAGCTCGTGGAACAAGTTCGC[A/G]AGTACCCACTTTAGCTTCTTCATGTGTTGGAACATCGAAGACAACACCTTGGGCATGCTT
ss181344410	Gmax7x7_278548	[A/G]	GGAAATGTGCCTCCTTGTTGGCCAATCAGAGCATGCCTGTGCGCTTAGCGCGGTGCTCGC[A/G]CGAAGTGCATATGTTCGTTGGATGGCAAGTGGATCCATGCGAAGTCTCAAGTTTGAGTGC
ss181351037	Gmax7x52_17615	[T/C]	atataaaaAATGTATAGACACTACCTGCGCGTACGCATGGATATTGTACTAATGGTTTAT[A/G]AAAAGTGGTTCTGTGTCAGATGACGGTGGAATTGACACACGTAAAAACAACGTCCAAAGG
ss181355420	Gmax7x96_475643	[T/C]	tATATTTGTTAACAGTAATTACTTTAAGAATTACATTTACTAGAATATTCTTAATGCATA[A/G]AATTAAATTGAACTCGTAAAGGTGACTTACATAATAGGCAGTTACTGTTCCAGCAGAGTT
ss181345870	Gmax7x15_1405545	[T/C]	TTCATTTGTTGACAAACAACACAGGTCGTGACAAATTGTTGGACATCTTTCTTCATTGTT[A/G]GCCAAACAAAATTCTCACCGACACGCGCTAAGGTCTTCACAATCCCCATATGGCCTCCTG
ss181360904	Gmax7x207_761777	[A/G]	AATAAAACAACTAAGGAGGAACGGCAGGGCAAGGCCAATAATGCGGTTAACTAGCCATTC[A/G]AAGTCTGTCAAGTAGTCGCTGTTGGAGTTTGAAAAGGACGTCGTGGGAGTCGTCATAATA
ss181361909	Gmax7x278_31539	[A/G]	TCAGGAGTTTACTTCCTTCTTTCGGGAGGGGTGTTATATTGCACTGATTTCATTTGTCTC[A/G]TGATTTCTATGTCTGTATATTCTGTACTCTTTCAACTTTTACACTCCCTCTTAAACAAAC
ss181355282	Gmax7x94_115451	[T/C]	ATAAAACTGAAGCTAGAGGTAAGAAAAAATTATGAGTGAGAACAGAAAAAAAAGTACTAA[A/G]AGTGAGATTGAGAAGAGTGAGAACGCGAATCGTTTCGTTCCCTTTTTGTGCTTCCTGGGT
	Gmax7x182_464182	[T/G]	TATCCCTAATTCTAAATGAAACAAAGTTGAGTAATATATATTTTTATTAACTTTGGTCCA[A/C]AAGTGTTATGATGACAACACAAATATTTTGTTAAGGGATAAAGACATTTCATTCGTGGAT
ss181354031	Gmax7x80_2245794	[A/G]	ATTCTTAATGAAAAGGTCGTGCGGAAGTACGTGGAGCTTCTGCAGAGTGCACAACTCACT[A/G]TGTTATTCTTCAGCAACGCAAGTTCAATTCGTACCAAAACGGAACAATGGAGGGGAAGCC
ss181361324	Gmax7x226_117586	[A/G]	gtgaagcttctagaaggaaggggattgcGCGGGAAGAAAGCCACAGTGATTGCGTTGTAC[A/G]CACCGTGCTTGCTTCTAAAAAAATGGGGATTATGCAGGAAGAAGGACTCGACGATTGTGC
ss181799905	Gmax7x227_607180	[T/A]	CTAACTCCTCAAAGTTCGAACTTAAGGTCTCATTTAAAAGATCCAACTTCAGTTTTAATC[A/T]GGCGAACACAATATTAGTATATTTGGTAGTGTTTATATACAAGTGAATTGAAAACGCAAA
ss181352699	Gmax7x66_739730	[T/C]	GGCCGGGGAAAACCTCCTATGGGTTTCACTAAGTACAATATTGACGTTGCACTGTTTTCA[A/G]AATCTGGTTTAATGGGTATGGCAGCATGTTTAAGAGATCACCATGGCCACTTTATATCAG
ss181354682	Gmax7x87_192934	[A/G]	AAAGTGCGTATTCTATCAGAACTGACTCTCTCCCTATGGATCAATGCAATCAATTGGGTG[A/G]GTAGTGTGCATGAGTTGTTGTACACCCCTTGGTACCTAAGTTCAATTCCTACGAATAAAA
	Gmax7x248_148564	[T/C]	agCCCGACGGGTGATAGCAGCAGTTCACGTATGGACGAAGGCACCATAAACATTGCACCC[A/G]AGGACAGCATAACCAGGCCCAAACGCGCAACATCGAGGCCCAGTTACTTAGAAGATTATG
ss181345443	Gmax7x13_3449255	[A/G]	CTGTCTATTGCATCATGACTCTCAACCATACTGTTTTGCATCGCTCACCGACCCCACGCG[A/G]ATTATTGGCATCCACATTGATGCAGTTCTTAGTACATCAGTGAACAGTGTTTACTTGCAC
ss181357514	Gmax7x125_1866641	[A/C]	GGTATCCACAAATAGAAGAATTCACACAACAGTACACAGAGACGCAGAGAGAGAAAAAGG[A/C]ACCAGCTATTATCTATTGATTACTGAAAATAGTGTCTCAGCACTCTCCTCTACAATGAGT
ss181344991	Gmax7x10_6312466	[T/C]	ggtattttcagACTTTATGAAAACTGTTAGGTGCCTCAGCAAAAATGTTGGGTACCCCAA[A/G]CAGTTGTCTTCGGATGCGTGGGGCAGAATGGTACGGAGTGAATGCCATGTAATAAGAACC
ss181361267	Gmax7x222_442638	[A/C]	AAGTAGCTTCTTTTACAAATTTTTGACAATTTTCTTTCCTGAAAAAAGTCCTATAAGATG[A/C]TAGGAGAAGATGCTTATAAATAGCTTCTTTTCCATAATTTAATTTTTGACAATTTTCTTT
ss181360727	Gmax7x201_342265	[T/G]	ACGCCGACAAATTACATTAATTTACTATTTATACTACTATGATCAATGTAGACATTGAAA[A/C]AAGACCGTACAACTTAACCCAAACGTTACACTCAATAAAAAAAACCACCCTACCTAGTAC
ss181344124	Gmax7x6_365181	[T/C]	AAACTCCCATGAAACTCCAACCGTCCCTCAATTCAATTATAATCGATTTCATTATATTAA[A/G]ACCAATCCAATCACTCATTCCAATCCAAAAAAAAAAAATCTAATTGGACTTGATCGTAGG
ss181362006	Gmax7x311_61112	[T/C]	GATCTAAGATATTGAGTGATAAATTTTTTTGTAAAAATAACTTGAGTACTTAATGCACTA[A/G]TGAGAGAATAGACTCTGATACCGTAAAGAGAGAGAGAGAGTAGACTCTGATGAAAATGTT
	Gmax7x77_3639741	[A/G]	TtcaatgtggaacttgacacggatagaagtCCAACTGTGCAACATGTTATCTCCCGAGGC[A/G]CCACAACTCTTTCTCGCTTCTTATAATTGGTGTCTTGTAAGTATTTTTGTCCTGCTTGTT
ss181343803	Gmax7x4_10132089	[A/C]	GAACCTTTTGCTGGTTGATAGTGTTCCCCATGCCAAGTTCCGTTCTGCTGCTTTCCTTCA[A/C]TCCTGTGTGGTTCTGAGTGTGCCGCTGTCTTCCTTGTCTTTTctctcccatatttaggta
ss181356905	Gmax7x113_1962422	[T/C]	tataaATGACACGGTACCTTAACTCCTAAGCGATGTGGGACTTTACAGCTACTGAAACAA[A/G]CCCCTTCGTCGAGACTAGGGGCAAGAGTGGCCTAGGCCCCCTCCTCTAGCGCCAATGTTT
ss181360815	Gmax7x205_182532	[G/C]	atgctgtcattttttgttTGCATTCTCCTATTACCTAATTAACATTGCATTCCTTTGTAT[C/G]CGATTGCAATTAATTACCAGTTTAACAAATATTTTTGCTTTTTTAAAGATAAAATTTTGT
ss181799829	Gmax7x11_3253057	[A/G]	CCATGGGCCGAAGCTGCCTTCTTTCTCATCATTTCAACAAACCCAGCAACCAATGTGGCC[A/G]AGGTTGAGATCACAAACCCAATACCCATTCTTTGGAGTAAGCTTATGCCACGGTCCAACC
ss181355435	Gmax7x96_906304	[A/T]	TACCCTAACACGGGATGCTTGACCTCAAGCCTCTATGGAATTAAGAATTCAAATTTCATT[A/T]AGTTATAAACTCAAATCTTTATTAGCCTTTCCACACTTTTCAAAGAAATGTGTGTAGTCA
ss181358884	Gmax7x150_87179	[T/C]	AAGAATAATAAAAAATGAGTTGATGCAAACTATGATTAATTCTTAATATTAATGGTATAT[A/G]CGATATAATTAGGCATCATTGTATGCAAATTCAAAAGTATACGTATCAATCTCACCCTGT
ss181354017	Gmax7x80_1818541	[T/C]	TAGTTAACTTGGGGGATGATTGTTTTCCTTCTTTGTCCAACCTTGTCTGTGCGTATAGCA[A/G]CTGCCTCCGTGTATGTCCTTTTAGGTACCGTGGTATGTGTTTCTGTGTTTTGAATTGTTG
ss181346527	Gmax7x20_212866	[A/C]	TCCACTAATCTCATATTTTCACCTCCATTCATCTTTACCTTCTCCTAAACTCCCCAAAAA[A/C]TAATAGACTCCTATGTACGTAATTCATTCAAAGGTTCTTCTTTCCATTGGAAAAGTTTTC
ss181359638	Gmax7x167_137958	[A/G]	AACAGCTAAGGAGTTCCAGGTTGTAAGGAATTGGGGTCCATCATTGTGATGAGATGTTCC[A/G]TTTCATTGGTAGAGATCATCAATGGTGGAAACTAAGGCATGAACGATTTTAGGTCCACTT
ss181353511	Gmax7x74_4067804	[T/G]	AGCAGCCTCTCACTATCACTTATCTACGTATCTGATATATCTCAGGTATGAACCAGCTAG[A/C]AGTCTAGCACGTAACAACTAATTCTTTTTTATAACTTTTTTAAAACTAAAATATGTTTCA
	Gmax7x27_8655261	[T/A]	GTATTTTTATATATTTGTAATTTGACCGTGGTTGAGGCCAATCGTTTTCGATGTGATTTT[A/T]TTTGCTGAAATTCACTGAAGCGACTCAATCAAGAGTTCCGGCAAATGATTACGTAATTGC
ss181799997	Gmax7x65_625735	[T/C]	CATGTTTTTCCTATTCACGTAATTATCATAATGGTGATTTTTAACAAATTTATTTTGTTT[A/G]AAACAATTTTTGAATATGTTGGTTGAATGAGAGAGGCAACTGAATCCCAGAATCAATTGT
ss181799846	Gmax7x14_10827134	[A/G]	GGCTTTGGCAATGGAAGTACCAATGTCGACACTTGGACCCTCTGGACCCAAGGAATTGCC[A/G]GTGCCTAGAGTAACAAAAGCTGCCATGGCCTTTAAGAAAGGGCGGGAAGCAGACTTAGGT
ss181355810	Gmax7x100_2456309	[A/G]	GTGCTAAAGCCTCTCCCTCATGCACATCTTGGAGAAAAGGCTACATGCCTATCATGGCCT[A/G]AACAAACTAGCCTTTATCACCATGAATACAAGCAGCAAAACCAAACAAATGATTCTCATC
ss181360387	Gmax7x188_208355	[A/C]	TAAATTTGCGTGTTAGCCCAAATAACATATTCGAAGAACATTCAAACTAAGCTGTACTTA[A/C]TTACATTCATAATCATCTATTAAATTTCCAAAATAACATGCATATAATAAGTAGCGTTAT
ss181356057	Gmax7x104_120219	[T/C]	GGTTCTGGACCAGTGAGTAGCGCTCCTTTTGGGGACCGAACACGTAAATCCAGTTTTACC[A/G]ACGTGCACACGAGCGTGGGTACAAACTCTGCGACCAGGAAGAGAGGAGGGTAGCCGAACA
	Gmax7x277_231534	[T/G]	ACAGTACCCACGTGAGTCGGAAACGCAATACGTCACGTGACTAATGTCGAGGTTAAGGGT[A/C]CCATCCAACAGAAGTTTGCCACGTTGCAGGCTACTAAATCTGCGTCACGTGTCCATTGTC
ss181361621	Gmax7x247_32026	[T/C]	TAACTTCAATTAAGAAACTTGGATACAGAGGGGCCAACTTTTATTTAACAAGTTAGACTG[A/G]TGGTTTATGTTGTTTCAGGATTATGAGCACCAATCAGCGTTTCAGAACCAAGATGTTCAA
ss181361117	Gmax7x216_187826	[T/C]	CTTCCAAGTTATTTTCTCCACCTTGTCTGAGGTTAGTTGCAGCTACAAGTGTAATAATGG[A/G]CATGGCCCTATTAACCTGATGAATGGGTTGGGTTGGAGCTGTAAAAATTCAAGCTCAAAC
ss181356651	Gmax7x111_57724	[T/G]	CTCTTGCAAGCAGAGGCGCAACCACACGAACACAAACCCTAGGTTCTTTATAAGAGGCAC[A/C]TGGCATGTATCAAATCCGTTTTCTGCTTCGTATTTGGTCCGGTCTAGGCACAGGCCCGAT
ss181348436	Gmax7x29_7672189	[A/C]	GGCTGACATAGAAACAAGAGTCAATTCCCGAACCACAGCACCCTTACTCACTGGTGAGGT[A/C]ATCTCTGATCACTAGAAAGCCGAGGGTACTATCTGGTTCGCTCTTGACTCCCTCAGTCCC
ss181349493	Gmax7x38_3170323	[T/C]	CGCGGTATACAAGAACATAGAGTGTGACTCTGATTCTTTATTAGCGTTGCAGTTAGTGTA[A/G]GAGGGTGTAACTATCCATCATCAACATGCTTCCAAACATAAGCAAACATAAGCCGTGACA
ss181361335	Gmax7x226_488336	[T/G]	TCCAACTTTGAAATTGCACTGCATTATTATTCTCAGCCAGTTTTTTAGTACATATATATC[A/C]AGTCTAGGGAAAAAGTTAGCACCGACCAAAAAGATCACATTATATCAGCATCGTGCAACC
ss181348228	Gmax7x29_119991	[A/T]	ACCTTTGACAAATCATCTCACCTATTTCAATTGTTAATGTGTTATGATCAGGTGACAATA[A/T]TCTAAGATAGATGTAGGAAAAAATATGGTTTCTATCTCTGTCTCTATTAATTCACAAATC
ss181345863	Gmax7x14_10778190	[A/G]	TAGTGTACCTTTGCCTGCTCGGGAGACGACAGAACAATTTGATTCAGTGCGCAACAGTGC[A/G]GATTTTGACCATGCTCATGGGTTTCCAGCTTTTGATGACTCGGATCCCTTCGGCTCTGGC
ss181355932	Gmax7x102_38156	[A/G]	CCTCCTCTTCAAGAGCATATTTGGGATCGAGTCTCCCTACAAACTTGGCATGTGTTGTCA[A/G]CTGAACAATACAATATTCATTAATTAGATATAGATTATCGGTATACATTATCTAATCTAA
ss181358202	Gmax7x136_1814838	[A/G]	ATCCCCCACCACCTTGCATCCCTCATGAAGGTAGATCTGGCCTTGGATGCAAGTCATGCG[A/G]CGGATCTGGTCTTGGACGTTGTTAAAGGATTGAATCGTGGGTCTTTGATGAAGAAATCAA
ss181799867	Gmax7x169_11648	[T/C]	TTTCTTCACTAACTCCCTCACAATGTTTTCGTACCCAGCAATTACTGCAATATGAAGAAC[A/G]GTTCTACCCGTGGAGGACGTGGAAAATATGGCCGTGTCGTCCGTATAGATGATTGATTTT
ss181351399	Gmax7x54_1674450	[A/G]	GAGCTCAACCAGCTCAATGTCAACTACTTGGAGTCGGTTTCGGAGGAGCTCAAGTCGGCC[A/G]ACTCCTCGAACGACACTGAGCTGGTAGAGAAGATTGAGACATATCTCAGCGCTGTGGCCA
ss181351764	Gmax7x57_4998520	[T/C]	CCCCATGTCCAACCTCCACCCATGTATCCTAGAGATGACTAAAACATTTGTATGGGAATT[A/G]TTAAGGGTAATGGCGATAGTCCAATGACACCTAAAACATTAGGTGGACACCTAGCCATTT
ss181360781	Gmax7x203_882876	[A/G]	TGAGTACTCCAATGAGCAGAGCAAAGATACCAAATGATTGAAAAGCTTGCCTTGGCACTC[A/G]TTCATTCTGTCAAATGGTTACAACAATATTTTCAGAGTCACTAGGTTACAGTGAAAACCG
ss181358799	Gmax7x148_1554383	[T/G]	GAAAAATAAGGTTGACGCACCAGAAGAATGAGTGACCTTTCTTACTTCAGCAACACCAGT[A/C]ACTGGCCAGAATCATTTGCTTCGGCACCGCCATTTTATCAAAATGGATAAAATTAAATTA
ss181352635	Gmax7x65_834580	[T/C]	TTCAAGAAAGAGTAGTAAGTGTGAAAAATATTCATGTAAAAAACAACGAAGATGATCAAA[A/G]TAACGCTAGAGAAGAGAGAACCACAAGGAATGAGACAACAACACTGTTATGGAACATTTC
ss181361717	Gmax7x254_214874	[T/C]	GAGCTCCTCCTACTCCAAGACCTTTCATTAATATTGTTGTACCAGCTAGTAATAATTCTG[A/G]TCCTTCTGCTGCGTCTGCATGATAGGAGCTCGATGGGTTGCCCTATTTTATTATGTGTGT
ss181358403	Gmax7x141_77302	[A/G]	AATCAATGTTTTTGTCAAAGAGGCCGTATATAAAAGGATGTATTTGGACTATGGGCCGAA[A/G]CGTTAGTATAGTGGGCTGGGTTAGGCTTTGCAGAGAAGCGTTGACTTTTTTGAAAACATT
ss181360292	Gmax7x185_459542	[A/G]	TTAACGATAATTTGTAATATAATGACAATGTAAAGTGATTTTTTATCAGTGTGCATGATA[A/G]TTAATCTTTATATTTATAATGATAATGTGTTTTGGTTTGATTGAGTATAATATTAAATTT
ss181361102	Gmax7x215_297431	[T/G]	AATTCATTCCCATAGAGGTGGGTATAATTTATTCACAAGGAATGATTGAACTCTTACAAG[A/C]ATGGTAGTGGGTGGTTTGTAGTGAGTAGTGGGAGGAaaagagattttatttttatatttt
ss181356918	Gmax7x114_486061	[A/G]	ATGATGCTAGGAACAAACATAACAATTAAAGTAGTTAAGCAGAGTTGTCACCCTTGTGAC[A/G]GTAAGGCTAATAGTAAATGATAGGATGATGATCATGGCGATAGTAAGAAGACAAAATGAC
ss181361665	Gmax7x249_282164	[A/G]	GATGACAAGAGACGAGAGTCAGACCATGGAGAATCATCCCAAACTGTACAAACAATCACA[A/G]ATGAAAGTGAGGCTGTGAAAGTATTACAGGAACAAACGATACCCACAGAAGCGAGAAAAC
ss181360187	Gmax7x182_213616	[T/C]	GACCAACACCACTACTTATTTGACTTTTCAGTTTGAAACGAATCAAAGTACTTGCACTAC[A/G]GGTCTCTTCATTTCCTTACGTCTGGTCATCATAGCCGtcttttcaacttcacaatctttt
ss181342990	Gmax7x2_10073216	[A/G]	GTCGCTGTCGGTGAAGTAGACGAGGGAGATGGTAACATTGGAGTGATCATCCAACGAGCC[A/G]GTGTGGAAGACGACTGTTTGCTCTCAGATTGACTAGTTGGCATTAATGGGAGGGAGGCCA
ss181356846	Gmax7x112_2393543	[T/G]	TTTTATGCCTTTTCAGGGTATTATCTTTTATTGTGAGCACTGTGTACTTATATTTATTAT[A/C]TATACTAGGTCAATGACACAGTTGGGACATTAGCAGGAGGTCGATATACAAACAGCAATG
ss181356230	Gmax7x106_52342	[T/G]	GCATATAGGTTTTGTAAGAGTTGTGCTCACCAATCAGAAAGGTTTAGATTAACTAAAACC[A/C]CTTGGCATTTGTACCGTAGCTATTTTATTATGGTATATATCCTGCAATGTAATACCAACA
ss181361410	Gmax7x230_527080	[A/G]	CTCCAGGTAGAAGAAGTAGAACAAAAGCGAGCAGGCGCCGAGGAAGAAGACCGCCATGGC[A/G]GAATATGCGGATGACCTATGGGCCTGGGCCTGGGCCTGGGATTGGGCTTGGGCCTGAACG
ss181352917	Gmax7x67_4285991	[A/G]	tcTTTTCTCTATACTTTCTAATGGTATATAGAGCTCTCTGATCCATTTTTCATGGCTTCT[A/G]CAAATATTCATGCAACTCTGGTTAACATTGGCGACACGGGTGCAATCTGACTCCAGCTAA
ss181344104	Gmax7x5_15464246	[T/C]	ACACCACACACACCACCTTTCTCCCATTTGTACATAAAGTGGCGTAAACCCCTTTGAACC[A/G]GTTCACCACGCAAAGTCCAAGAACTCGCCGAAGAAAAATAAAATAATGATCGACGGAGGA
ss181361015	Gmax7x211_445471	[A/C]	AACAACAACAAAACTTGCAACAAAAAAGGGGCCAAGGGATGCATCGATCTCGACGAATGT[A/C]GACATTGGTTGATTGACGAGGGTGGCAAGGTGGGCAAGGATGGGGGTTGCACACACTGGT
ss181355496	Gmax7x97_157518	[T/A]	ATGTGAAACGTTCTGGAACCAACGGAATCCCATTCTTGTTAGTGGTCACGTATAAAAAAA[A/T]CAACCACCATTCAAATGATGAATATATGGTATATGTATATGCCACGTGTAGGTCTCAAGC
ss181361496	Gmax7x235_487426	[A/G]	CTGTTGGGTTATTTTGGGCGCTACTTTCTCAACAACATGTTTGTGATCTCCTACAAAGCC[A/G]TCATATATACCTGCAAAATAATCAAGGGTTAGTTTAATAATTTCCTAACAACCCTCCACC
ss181355176	Gmax7x92_265543	[T/C]	TAAGTAAAATGTTGTATGTCACAACTGTAGGAGCTAGCTTCAAGTCCTTCAGTCTTGCAA[A/G]CATTTGCCATGCTTCATCAACTCGGCCAGCCTTGTAAAGTGTGTCAATTAAAGAATTAAC
ss181359137	Gmax7x156_181294	[T/A]	AACAGTTAAACTAAATAATCTCAGTCAATGAGAAAATCATCGGTCGATATTATATGATAT[A/T]ATATGCACACGCATAACAAATTATAAATGTGTTGGAATTCTCAATTGTTGATTTTTTCAT
ss181361163	Gmax7x218_192349	[T/G]	TACTCACTTTTTTAACAGTCACAGATACCGTTGTTCAACCTGCCACGTCACCCCTCTAAC[A/C]ACAAGGGCCCACTATAGCCGTCACCGAAATTGCACGGCACGGATAAAAAACAAATCCCTA
	Gmax7x262_33873	[A/T]	ATAGGCATCCATAATTAGGGATTCACTTCTTCTACCCCTCCCATCCTTTGTTTTTTTTTT[A/T]AAACTTTAATATTAGGCTTTTGTGTTACTGTTAGGGTTGTGACTTTTATGGAACACTTAT
	Gmax7x34_7254920	[T/C]	AGAGAGGCGTTCTTCTTTTTAGTTCTTACACATAGGATGTACAATAACTAACAAGTCCCT[A/G]CAAAAATTCAGTCCTATAATTATCAAGGACGACAAAGCTAATATCATTAGTGAAATTATG
ss181361692	Gmax7x251_165617	[A/G]	GCATCGTAAGCGATCTTCTTCTCAGCCTTGGTCTGCTTCGGTGCCATTGATGACGACGAC[A/G]ACGACGACGGTGTCTGTTGTGACTGAGAGTACTTTAGGGCAAAATCGAGGGCCAAGACGA
	Gmax7x34_1200839	[T/G]	GAAAAAACACAGAGAAACCTCAGGTAAAAATAAATCTTAGTTGAATAATGAATATTAGGT[A/C]GCACTCGTCAGACACCAATAATTTCTGGCAGGGACTATCCAAGATTTGAGCATTAAGTTT
ss181360681	Gmax7x199_439943	[A/C]	CACAACAATAAAAGGGTATTAGAATATATTGGTAACATTTGCCTTTTAAATTTCTTTATA[A/C]TATTTTCTTTCAAATCTGAGTTAGGTATAAACTATCAAGTATACACGGTATTCTGTTTTT
ss181361821	Gmax7x265_336780	[T/C]	CCACCAAGACACACACCTCGTTAAAATGCAGACCCGTCTAATTAAAAAAAAATTGCAATT[A/G]GGGGGGAAAGTAGTCAACAATTGAGCCAATGAGAGTGTGACACATAAGCAAGGGAGTGCT
ss181361879	Gmax7x275_91717	[C/G]	TAGGATACCCAAAGGAACAGCTTATGTTTGAGCTCAACTAGACAGACAAAACAAACAAAG[C/G]GGATACTTGTTTTTAGGCTCATATACATGTAGCCTATAAAAGAAAATCTCCCATGTTCGG
ss181342695	Gmax7x2_99320	[A/G]	TATACAAGTTTTCATACTTGACCACCCTAGTCTATGCCTTGATGTCAATGCCAAAATGAC[A/G]TAGTACATAGAAAGCCTGCAGATTTGGGTTAGTGATACATATCAATTAACACCATATTAC
ss181343947	Gmax7x5_8010104	[T/G]	aagatcccAAATGAGATTAGGAGACTTAAGGAGGGAAAATATTTGTTTAACAGGAAGTAA[A/C]CGGGGGAGGGTCTCGAGGAAGGCAAGGTCTTGGAGCTCCTTTTGGTAAAAAAAATCCTTA
ss181343016	Gmax7x2_15212430	[A/G]	TTGAAAACCACTCCCAACTTATACAGTAATAGTATGAACACAAGCATGCATGATGGGCCA[A/G]CAGAAAACTTCAAAAGCAGATTGCTTCAACCACCAACAAATGCTGCAGGATACAGCTAGA
ss181360903	Gmax7x207_751781	[A/G]	CGCGTTTCCGGCGGCGGTGACGGGCGCCGGAGATCTCTGCGAGAAACCGCTGGAGTACGC[A/G]GTGCAGTTGATACAGAAAGCGCGCGGCGAGGTGAGCGAAGAGTATATTGATTCGGTGGCG
ss181799937	Gmax7x273_71310	[T/G]	CCACATGCCATTGCAGAGCTATACATAGTTATGGTATTGAAGATGATGAATATCCAGAAT[A/C]CTGAATTACCAGCAAAAACTGCAGTTcctctaattttagggtttgggtcatcagAGCTAT
ss181799953	Gmax7x291_103406	[T/C]	taggtttcaaaagatgtgtcggccatccaatgaaaATGTTAATGGCCTCCTTGACATACT[A/G]AATCTCTTACTTGGGAAATGGGACCATCACGTCACTGTCGTAAACAATCACAACACTGAC
ss181799854	Gmax7x155_94110	[T/C]	GCATCTGGTTTGCCATTTGCAGCTTTATCAAAGAAAAAAGAGTAAATAGAAGTGGCCATG[A/G]AAACCAAAATTGCCAAATGATTCTCCAGCCTGAGAGAGGTGGAGGGCTGTCTTGAAGAAG
ss181361540	Gmax7x240_121150	[A/G]	ATATTTGAGTTTCATTATTTAATGACGATGAGAAAGGAAAAATCCATCCACTATTGGAGC[A/G]AAGTTGCACCATCTGTTCTAATATCTCGATCTCAAAGATTCTCAAGTTCTGCCAAATTAG
ss181361098	Gmax7x215_138091	[T/C]	GCAATGGCAATGCCACCTCGACCTCTCCGATGGAAGTACAAAGTGTGGTCATTGACCCAA[A/G]AAGGCAAGCCACCATCCTTTACCTTGCTAGTCCAGTCGTGATGAGACACACGATTGAAGA
ss181361627	Gmax7x247_99573	[T/C]	CACCTAACTGGTTTCATGAAGAAACCTGTACAGGAAGCTACTGCAATGAGGCTAGCTATG[A/G]CGGGGAACACATGGATAATAGTGAATTGGACGAGTCCAATTCCCAATATAGTGATATGGA
ss181361890	Gmax7x276_119314	[A/G]	TCTACATATATCATTAGTAGGCATAGCCTAACTAGCCTCACTATTGCAAGAATGTATCTT[A/G]CAAGATATTATAGCAAGTTTCTGGCCTTTATGTCTAGTTTTAAAATATGGAAAGCCTATC
ss181358683	Gmax7x145_1601849	[T/C]	gaatacatgaccaacggagacttagctgagCAACTATCAGGTTTCAAATATGTCTTACAT[A/G]AACATGCATGACCAATTAACTCTCAATATATAAAAGCATCAATTGTTATAACTTAAGCAC
ss181349975	Gmax7x42_2042019	[A/G]	GAGTTCAACACCATCGATGGACCTTAAGTACGAGGCCTCATCGAGCCCCGAAAATGTTTC[A/G]CAAGACAATGAAGATGACTGTTACGGAATGCACACCTAAGCAAAAATTACATGGCACCAC
ss181799924	Gmax7x255_404238	[A/T]	TTTATATTCTTAATTGAGATAAGAAAATTGAAACTGATACAGAACCATGCAAATGTGTAT[A/T]CTAGGTCTGTGACTGTTAATCATTTGAAGCTGTTCTGTACAGAACCAGCATTCATGAATA
ss181361055	Gmax7x213_175618	[T/A]	CGATTTAAGTCCTTGATGTACCTTTACAAATAGTATTTAGAAACGTTATAAATCTGACAT[A/T]GGGAAGTAGTCCCTTTAGGTTTAGGACCTTTTTGTGGACCATCACAAATCCTCACAATCC
ss181360809	Gmax7x205_41087	[T/G]	ATGAACTGATAAGTTTTTTTTATCTACTGATTGCATAATGTATACTGTATAATGCCTATA[A/C]GTACTGAGTTCCACACCTTTTATGTTTTCGCTAATTCTTttcattaattttataagaatt
ss181361544	Gmax7x240_372696	[A/G]	GGTCGCAATGACGCTAGTAGTTGTGGTCATGAAGGTGGTATTGTTGTTGTTCGTAATGGT[A/G]GTGATGATAATGATAACGGTGAAAGTGACATGGATGATGATGGTGGTGATAACAATATTA
ss181361889	Gmax7x276_109112	[T/C]	CAAAACTCACTAAAAAACCTCACAAAATCAATAACTTTTCTCTACTTGGTACTAGTAGCT[A/G]GTGTGAAATGAGCAATGGTTGAGGCTCTATTTGCAGGGGCAGATGAAGGTCCTAGAAGGT
ss181353957	Gmax7x79_1314739	[T/C]	CTCTGCTCTCAAACACTAGAATATCAGGGCAAAGGCGGTACCCAGTTAATGTCGGCACCA[A/G]GCAAGCTGGGTCACAGTCGTCAGTTCACATTGACATCTCGACGGGGACCAAGCCATGGTA
ss181799894	Gmax7x215_784345	[A/T]	TACATTGGAGATGGTTTTGAAATTTTGCTCTTATGGGCCTTGCATAGAGGAACTCGGCCT[A/T]CTGAGCCCTATGTATCTGGGTTGGGCTTTTCATCCCACGTGGTATAAAATCTACAAACTT
ss181354447	Gmax7x84_3034377	[T/G]	CTTGCAATTTTTTTATATATTCATATCTTTATAATATACTTTAAAAGAAATCACAAATTG[A/C]AAATTCATAAAGAAGTCACGTGATAACACATCACGTTGGACGACTTTAGTTCCACTAAGT
ss181350682	Gmax7x49_423012	[T/C]	GCTGTCTGGGGATTTTGCATTTGTTTTTTCTGTGTGACTCTGTACTAATGCAAAAGTTCT[A/G]TTCTAACCGCGTTGTAGAAGTTGTATTAAGAAAAATGGTATGTCATCGGTATAGTGGTTA
	Gmax7x190_455116	[T/C]	GTTGTTGAGTTTGTTGGAGACGTTTGATTCCGACATAATATTAGGATTGGTGGTCATATC[A/G]TTGAGTTTGGAAGTGAAAATGTTAGATTTTTGAAAGGAAGGAGACTTCAAAAAAAAAAAA
ss181345562	Gmax7x13_11089078	[G/C]	TCCCGATTCGATCCAAGACCTGATCCCATACTAGGTACTTATGTTGGACTTTAGATCATA[C/G]AATGCAGCATTTGCCCATAAAATTGTCCCAGGTCCCATGGTAATCAAAGCACATTGGACT
ss181353042	Gmax7x68_4489119	[C/G]	CAAGTTAACTTTGTTTGGCATCTAATTTACTATCGATTAAAAAAATGGGCAGCTGCAGAA[C/G]TTGGACAGAATGATTATCTGGCCATTTCATCATCCAGACCAGGCTGCATTCTTCTAGAAA
	Gmax7x259_7196	[T/G]	CCTTTGAGACTCACCTCAACAAGGCCATGCTACAAAGGAGCCTATCAGAGCCAGGGTTCC[A/C]AAGGCAAGTGTCACAGCCAAGGCACGTTAGTGTGACCCCTACAATTCCCCTCTTGAATCA
	Gmax7x238_490218	[A/T]	ATCCTTAATTATCAATCAAAATATAACAGGCACATCATCCCACTTAGCAAATATTTTTTT[A/T]AAAAAGTAAAGCAAAACAATGCTATATATTATACTTTAGATTACGAGGAAGATAAGGCAG
ss181351170	Gmax7x52_5064552	[T/G]	GAGGAGTTGGAAGGCGCAGTCGTTCTTATTGTACTTTCAGCTCACCAAAGACCAAAACGA[A/C]TGCGTTTACGGTCAGAGGCTGCGGCCAGGACTCGGTGGAAGACCATCACTTTGTGAAGGC
ss181356915	Gmax7x114_440794	[T/C]	TTCAAAGTATAAACTATTTTTTTATACAATAATAGTAATAAGATTTGAAATTAGGAATAT[A/G]ATATTGTGCATATTATCCAAACTTTCTAACACTAGACCGATTCTAGTAAATTTAGTATAA
ss181799922	Gmax7x251_452048	[T/C]	GAACTAACTCAAACATGGAACAAGGATTAGACAACAGATATAAATTATAATATTTAACCT[A/G]CCAAGGACTTTTTGAGCCATTGTCATATGAAGGGAAGGTAAGGATGCAGAGTCCATGCCC
ss181361079	Gmax7x214_360515	[A/G]	CAGCAAATTCAAAGCATCAGTAAGAAAAATCACGTGCACATTGTAATGCGGAAGTTCTCC[A/G]TGTGAAGATGATAGTTTTCACATTACTAAAACTCACGTGCAGAAATAATAATACATACGg
ss181352078	Gmax7x61_2980420	[T/C]	acttgtgtttattttttaggaatcatgactcaagcCAGCACCGATATGAATTCTTTTCGC[A/G]CAGCCTTAAGGAACCAGATCATTGCCGATGGGGTTCCTTCTCTGAACCTCTGGCAAAATT
ss181355408	Gmax7x95_2772257	[T/A]	ATCATGAAAGGCAGAGAGCAAACAACCTTGACCAGGAGAATTGACAACGTACCACTCTAT[A/T]GTGGCACATGGGCTTAAAACTAATGCGAAGAGTCCGTGACAGTGATGGTGCAACGTAGTT
ss181361008	Gmax7x211_282213	[G/C]	ATCACTCACATTTTGGTGCCGCATCGCATAATAGTTCTACTCTCCGACACGTCTTGTCTA[C/G]GTGACTCCCTCACACCAATGTTGTTGCGGCATAACACCCACAATTTTGTCCTCGCACTCT
	Gmax7x227_427700	[A/C]	GCATCTTTAATTTGTAGGGAAGGACAGTTAAACGTGAATGATGCCTTTTTAAAAAGAAAA[A/C]TATATTGTACCTGTACAACAAATCTGTAGAATGATGAAATAGGAAAAAAAAACGGCGAAG
ss181354876	Gmax7x89_169207	[A/G]	CACTTGTCTTGTGCTTAATTTCAACTTATTTATTTAAAAGAATGGGAGCTGCAAGGGCCG[A/G]ACTCTAGACTACTTGGTCATATAGACTTTAATACTATGTAATGAACCAACTATCTCATAG
ss181359134	Gmax7x156_62801	[T/G]	CCAGGATATGGGGATGCCTTAAACGAATACTTCTTGCTCCATATGTAAGAATCGTTAGAC[A/C]GCACATGCTCCAACCTGTAAGTGTACCTGAGAAGAGGAGCAATACAAAACCCTTCAGAAA
ss181356231	Gmax7x106_58018	[A/G]	TTAGTAAAGATCACTGTAGACAACAAAACACTCTTTCCAAATATTTAATAGAATTGCAAA[A/G]AATGAAATGTGTTTTAGTGTTAGATAAAGAAGAGTTTAAATAAAAACATTTAAGGAACTT
ss181360955	Gmax7x209_431513	[T/C]	GCCTAAAGTTAATCTCGGTTTGTAACTGAAATTGACAATATTTGGCTAGACGAACTACCT[A/G]AATATATGCTACCGTGACCGAGATCGAAGATGGGCTGATATTTAATTTTTACCCGTAATC
ss181349142	Gmax7x35_2078551	[A/G]	ATGAGCATGGGTGCCATTGCTAGTCAGTTCAGTACCATTTCCATGAGACTGAGGACTTGC[A/G]GAAGGGCTAACTATTACTCCCCTATTTACTTCACCAGATTTCTCCATGGCAGGAGATGAA
ss181799893	Gmax7x209_677289	[T/A]	TTGAGAAAATGCCTGAAGCCAAACTTTGAGTACTAGGCACTACAGTGCTGAAGTAATCCA[A/T]CCCATACTTCCAGGAAAAGTTCGAATGACCTTCAACAAGTGGATACCTGTACCCGAATCC
ss181357042	Gmax7x117_1467685	[T/A]	TAGGCAGACAAATTAACTGATTTCATCACTAATATGACATGTTATCCAAACACACACTTA[A/T]TCTATACAATACCTAATGCCCACATTCCATACAACTAACTAACTACAAGTGAATAACATA
ss181353302	Gmax7x72_2954666	[A/G]	TTGGAGCATGTAACAAAAAGTATTTTTATTATAAGGAAATACATGACAACGAGGAGACTT[A/G]TAGCTTAAAATAATAAAAGCATTTAatgcaagttatttatttaattgataataagaaaCA
	Gmax7x63_376541	[A/T]	AACATTTATACCAGAACTTCAAGAATTTTTTTGGAGGAGGCACTATGATGAGAGATCTTA[A/T]GATAGGGGCTTCTAAGGCAGCATATGAAGTTGCATGGGTTGAGAAGATGGAATAAATCAG
ss181361661	Gmax7x249_83577	[T/C]	GTCTCAATGTCTTTAAGTATGAAAGCCTAGAAAAATCAGGAAGTGGCCCACTACTAAATG[A/G]GTTCTGGTCTAGAGCCGACAACCCTAAAACTTCTTGTGTTGAACACAATTCTTGTAAGTA
ss181356843	Gmax7x112_2344827	[A/C]	CTCACAGAAAAGGATTAACATTGACTCTTATTTGTGATAATTGTTGGTCTCTTCAACCAT[A/C]AAAAACAAATTAGTACTATCAATTACATTAATAACAACTTTAAAGTTGTTGCTTCACTTG
ss181345450	Gmax7x13_4058453	[A/G]	TAAAATAAGTGAAGAAAACTATATTCAACAAACGAGTGATTGAAAGAATGCCACCAAGAT[A/G]CTGATATACATGCTCAAAAACAACAAATATCTCTACTTTCTACTGCTCAATTTGTTCCAG
ss181799881	Gmax7x191_784281	[T/G]	CCCATGTTTTTTAATCAACCGTTCAATATGCTTGGTTGGTTAAATCCTTAGTACTGTCCA[A/C]AACAAAAGAAAAATGTGAAAAGAAGCCAAAGAGATAGTATAACCTTTCTTCTTGTCGCTT
ss181357992	Gmax7x133_114248	[A/C]	TCCATTCATCTAAATAAATAACATATTTTTCTTTCATTCTGCTTTCTCTTCTTATTTTTT[A/C]AACATTCATAATCTCTCAATAATATTTTTTTCTTCGCTTGCTTAATACAATTATCCTAGA
ss181361809	Gmax7x263_342105	[T/C]	GTGTTTTCTGCTACTACGTGGTGCTTATAATCTGGCCGTCCACGTGGAACTGAGTTGTGA[A/G]AGCCGTTGGATTAGGCGAGCTGTGTTTTGAGCTCGGAAGGGAACTAATATAGGCCCTTCG
ss181360267	Gmax7x184_381915	[T/C]	ATTCAAGTGTTGCTGGATCATGTATGCTTTCCATGCACCCGGAGCATCCTATGGTTAATA[A/G]AATGGGAAACTCCACACGATGTACTGTCTTGCCAGTGATCTTGTCCGAGGTTACTGTACA
ss181348052	Gmax7x27_2895856	[A/C]	TGAAGGCTTGTCTTCCGAAAACATGGAGCCTTTAAAGATGAGGCCAAAGACCTACACAGG[A/C]AAGTTTCGTTTGTTCTGATGTTTCAAACCCGAGTTCCCCAACGACGTCATATTGCCACCG
ss181355671	Gmax7x98_2823310	[T/A]	GAATAGTCAAAATGAAAGGAATTACAATCACATGTAATTAAAATACAAGACATAAAAATA[A/T]TATTATGGCATTGACATTTTCCTTGGGCGCAAATAGAGATGGTGTTACTGTTGAATGGTT
ss181348001	Gmax7x26_7572353	[T/C]	GCACAAGCTTCAATGAAGAACCAAGCAGACATGAGACATTGTGATGTGAATTGTCATCTT[A/G]GGGAGTGGGTATTGTTGAAACTGCATCCTCACCGGCAATCCActgccaaaggctcccaag
ss181354260	Gmax7x82_3488207	[A/G]	ACTTTCTAGGTGATTTCCTCACACTTTCTAATGAAATTAAGGAGGAGATGAAGCAACAAT[A/G]GGTTATAATATTTTTTAGTGTGCTTGAAAAGATAGAGAGAAAGTAATTAAACCTGTTAGT
ss181360555	Gmax7x194_570445	[T/G]	AGATAAATCCAAATATAGTCTTCACAAAAATATTGCCATGGATAGATATGTAAAATAATT[A/C]TTTCTTTTCGTTTTTGGATTCTGACTGTGCTCTAACTTACCTATACCTTGAACGGAATAC
ss181357979	Gmax7x132_1762809	[T/C]	GCATGAAGCTATGTAAAGGTAGGTTCTCGGTGGTACTTTTTCGTCTTTCAAAGATTTGCA[A/G]CTGTGGAACCAGAATCTCGATTTTCAACTTAGTGGAAACAGAAATAAAGAGATTGAGAAA
ss181360354	Gmax7x187_23429	[A/G]	CGGCTAAGAAGTTTAACTTTAGAATTTTTACAATCACAAATATAAAAATCATGATAAATT[A/G]TAATTTTGGTCCTTTTATAAGTTTAAATACATGattttgattttcgtatttttaaatcaa
ss181361030	Gmax7x212_223316	[A/C]	CTTAACTATTGTTATTTTGCCTTATTGGCATAATTCAAAACCTATGGAAGATTTCGTGAA[A/C]ATGGCATTATAATCTTATTTTATAATACATAGCCAGCCAGTTTCTTTCTTGTTAAATTTG
ss181360273	Gmax7x184_768348	[T/G]	CTATATGTGTATTTTCATGTATAGTTATCAACTTGTTAACTATCTTCGTTATAAGACCAA[A/C]GGAGCAGCAGGAAGATGTAGGTAGCATGTCCATCCATAATCCACAATTCAAATAAATATT
ss181345026	Gmax7x11_83220	[G/C]	GAGTTTACTCAGttggaactgtcggggtctgggcaacCTGAGTGCAATTCCAATCCTTAA[C/G]GACCTTGCCCAGACATACCATGTGGATGTTATCTTTCTTTGTGAAATCCTTGTCTCCTCT
	Gmax7x229_278131	[A/G]	GATGAATGCTTCAGATTCTGAATTTCAGGATCTGGTACCTATAGGGACTCGCTGTCTTCT[A/G]ATCCAACCAGTGTTACAAGTTTCTAATGAAAGTGATACTGGCTTGCAAAAACCTGGGGGA
ss181361034	Gmax7x212_275401	[T/C]	CGCCAGAAGAAAAGTACTGCTAGAATAGCCTGTATTAGCATGTCAATATTAACTTTCACT[A/G]CGCAAGTAACATCAACATCCAGGTTCGACTTCTCGAGAATGCAATGAGGTTCTTTCTTAT
ss181357210	Gmax7x119_2251159	[T/C]	TCTCCGACTACGACCCTATCTTCATTAGCTCCTTCTGGCGCGAGTTGTTTCGCCTGAATG[A/G]CACCTCACTATGGATGAGCACGGCCTACCACCCCCAGTCGGACGACCAAACTGAGGTCAT
	Gmax7x218_27671	[T/C]	CTCTCAAACAAGGCATCTTCTCCCACGCCTGGGATTCCAGTGGCATGCCATTCCTAATAA[A/G]GGGGATTATGGGCTGGCCTTGATCTTTAACCATGGCCCAATCCTGGGCCCAAATAATAAA
ss181350384	Gmax7x47_110816	[T/C]	TGCTTTCTTCCACTTCTTTTTCACTTGTCACCATGATCGTAATCCCACTTCACTACGATC[A/G]TGGGGCTTTTCATGTACCTCACCACCACGACCATCATACTTCATTGTGGCCATGGTTTTA
ss181799912	Gmax7x233_320805	[A/T]	TATGAATGGTCTAATCTTCATCAGACGGTTTAGAATTGCTAAATGCGTGAAAATTTGACT[A/T]CAGACTATCCGAATCCAAATATTTTAAATGCTGAAGCAGTCATTATCATGAAAGATATGG
ss181361567	Gmax7x241_391839	[T/C]	AGCAAGAAGAGAAGAATCCCTACCTTCCCTCATCACTCACTTACTTCTTCCCCATCCCAC[A/G]CGCCATGTACACACACCGCAACGCCTCACTCTCACGCGCCGCCGACTCCCTCGGCCATTT
ss181359589	Gmax7x165_1220804	[A/G]	AGGAAGGTGTTGAAGGAAAAGAGTGAGTTTAGGGTGAAAAGTTCAAAATATTACCCACCA[A/G]ATAATAACCATATGTTAGAAAGTTGTCATAGGAGAGTTAAGATCGTTAAAGACCACGTGG
ss181359632	Gmax7x166_1275686	[A/G]	TTAACCTTTCTTCATTTCATCTGTCACATTTATGTTAGCATTGAAGCAATGGTCTTGATC[A/G]TATCTTCTAACAAATATCTGAGTCATGTCAATTTATGCTGTTAAGCTGCCAACGGTTACT
ss181349308	Gmax7x35_7289270	[T/C]	CAATCTAAAAATTGGATTGCTGGTATGAATGAAGAATTGAGTTCCTTTCATAAGAATGTC[A/G]CTTGGATTTTGGTTGACAAGGCAAAAGGGACTAAATTAGTCAGATGCAAGTGGATATTCA
ss181355168	Gmax7x91_3054568	[A/G]	TTTTATTTGACCAGTTGGTATGTCCCCGTGTTCGGACATGGCAACTGGCTGAATACAAAT[A/G]TTCAGGTATTTGGCTGTACTAAGTGCCTGAATACTTGTGTGCTTTGCGGGTATTTTTATG
ss181359698	Gmax7x168_1127815	[T/G]	CAAACCAATCACTCGCACGATCTCGTCCATAGTCCATCCGTAGAGGTCCTTGTAAGATAC[A/C]ACTTTGAGAGGGAGCCCGTACTGAATCTGGTTCCGGTGAACAGTTTCCAGAGAGTCGTCG
ss181347653	Gmax7x25_1102334	[A/G]	CCTCAAGGAATCAATTGCGCATCCAGGTGCTTTTCTTCTTGAAGGCGTGCAAGGCCGGTC[A/G]CCTGCACCAGAGTCAGAGGCTGCAGTGCCTGGACCTCTTGCCGAATTTCTGGGGTGAGCC
ss181347292	Gmax7x23_375876	[A/G]	ccacatcttgcaaactctgcataaCCAGAAGCTTGCCTTCATGCAGGCTCTGCAGCATAG[A/G]TATAATAAGTTCTGAGCTCTGAGCTGAAGTACCTAGATGAATTGGTGCTAGAGGAGTAGG
ss181361413	Gmax7x230_561549	[A/G]	AACATCAATCTCACTCTCAGATTCCAAACACATCCCGAGTCTCCAATGCATGCAAGCATG[A/G]CACTAGCCCCTAGGGTGGGTGTGAGGTCAATATTAGTGAAGATAATTATTTGTGTGGTAA
ss181356144	Gmax7x104_2629466	[T/C]	AGTGGAATTGGTTTTTGGCAAAAGGGTGTTTTTTTGGTAGGAATTTAAGACAAGTATCAG[A/G]AGTTTATAACATCTCACGCGTACCCGTGGTGTTTTAGAGGGTGATTTTGGTGATGGTGAT
ss181356588	Gmax7x110_49313	[A/G]	ACGCTTTGTTTATCTTTCTCACCCACTCTGTTTCTCTCTCGACCTTTCCCTCATTCTCTC[A/G]GTAAGAGTTAGGTACATAAGTTGGCTTTTTTTTTCTTTTGTGATTTGGGGAGGTGGTTAT
	Gmax7x249_33147	[A/G]	CCGACCCTGCCCTCACTGAGGACAAAGCTGAGAAGGTCCTCGAAGACCACCTCAGCACCA[A/G]CCCTCGCAACACTGACACTCTCCATGCCCAGGCCTTCTTCGTGCCCTTCTTCTCATCCCG
ss181361510	Gmax7x236_433984	[T/C]	CTAATCAGGTAATTTTCAGTCGTCATCTTTTACTTGCTACACAGGAAGTTACAAGAAGAA[A/G]AAAAGCACGTTAGGAAACGCAACGCAAGAGTACTCATGTGTTAATGGTCTTTATATTTTG
ss181361294	Gmax7x223_529002	[T/C]	ATGACACAAAGGGGTGTTTTTGACCAGTTTAACAGCATGTCTATGACCATCATAATCATC[A/G]TAGTTGATGTGCATCACTCTCTGGCTTTGATCACATTTTTTTGAAAGCTCTTTCCCTAtg
ss181361858	Gmax7x271_245320	[A/G]	TTCTTTATTCCCCACCCTTTGTCTCCTCTCTTACATTCGGAGATTTTGAAGAGATGAAAA[A/G]ATAGCTTTTTAATATTCTTTCTTTCATTGGAAAATTTAGTGTTCATGAAAAAATAGCTTA
	Gmax7x49_6037674	[A/T]	AACGTAATGTTTGAACGTGCGCAGTGTGCTAGCTCTAGGACTCAACCTGAGACTGCAATT[A/T]ATGTACCAAAAAGATGCACTTCAATCTAACAATGCATTTCTGTGGTAACACTAAGATGGT
ss181800024	Gmax7x93_1177990	[A/G]	AACAGCCACTTTTGGATCCTTTTTTCTAAAAGCACTCTGAAGGGCACTTGTACTGTGAGA[A/G]TTAATAGTGTATATGCATCCTCCAACCCAGTGTGGTTGGTAAGATGGGAAAAGAAGTAAC
ss181361767	Gmax7x259_17365	[T/C]	TAATTTATGAGTACCTAGCCAGAGGGAGTTTGCAAAAGCTTCTACATGATGATGATGATA[A/G]CAGCAAGAATGTGCTTTCTTGGAGACAAAGGTTCAAGATCattcttggaatggcaaaagg
ss181350372	Gmax7x46_6274438	[T/C]	CATATTTGGAGATAAAAGTGATAATTTATCCATAAATATTTAATAGATGACTAAGGGGAG[A/G]CTTGGTTGCAAATGGAAGGATACTTAGGGAACCAATTGACACAATTACAATATAAGGAAA
ss181359019	Gmax7x152_1434813	[A/T]	AAGTGAGAGACACGACATTAGCTGGCACCCTGGCAACTGATGTCTCACAAAAGTACCGCA[A/T]CGGGAAAGTGACACTTGTTAATTAGTTGTTGTTAAGTTTACCCTTTCAGACTCATCAGTT
ss181361850	Gmax7x271_76521	[T/G]	CATGGTGAAGAAATTAAGTTTCAGAACTTTTGGTATTTAATATTAGGATTCATGGATGAG[A/C]CGTGTATGACCTGCACGCTTGACCAGTTCTATTCATCCTATTTTTGTGTATAGCGACATG
ss181358164	Gmax7x136_103848	[T/C]	AATAATACAAAAGAGTTCTTTTTTTTTTGGTTAATTAAACTGGCAATGCATTTAACGTGG[A/G]AAAGAGCAAAAGTGGCCCCTGAATGATGTGATGAATCGCTTTAGCATAAAAAGTGGGATA
ss181360216	Gmax7x183_60682	[A/G]	TTTTTGGTGGTGTTTGCGGGAGGAGTGGTGATTGGTCTGACCACAAGCTCTCACATTAAT[A/G]GCCATTTCATATCGCAGCCGTACCAGTACATCTCCTTGCGTAATGTTCCATCTCCTCCTC
ss181349442	Gmax7x37_5244478	[A/G]	TTCCCTCGATAGAGGGAAGCTAGACCCCTGGCCAAGCGAATTGCTCCAGGAAAGCCACCG[A/G]CATCATCAACGGTTGCTGGATGGAGAGTTGAATGGAGAGCTGGTAGAGGCTTTGGATGAC
ss181360505	Gmax7x191_725331	[T/C]	ATGTGTGAGGTGTCAAAACTTACGAAAATAATTGGGTTGACTACAACATGGTACTTGAGG[A/G]ATGTCCGTAAGATTTCAGAGTCCTTTGGGGTAGAATAGGTGCCAAGTTGTGATTTCTCAC
ss181354678	Gmax7x87_86185	[A/G]	TGAATGGCTGGACTTTTTGAAAGATTTGTCCTAGATGGGCTTTGTTCTGTCCTTGTTGTG[A/G]TCATCTTTTCTCTGCTTCGTCGAGCGTACCTAGTTGTGAAAGACGAataactcctccatt
ss181361241	Gmax7x221_399390	[T/C]	ATTCTGATAAAATGCTGCTGAGAAAGAAAAAAAAACCATTCGATACCATCTTAATATTAG[A/G]ATGTGAGTTTATACTTAATTCAATCCCAAAAACAAACTAAATAAAGGAgtaagaattatt
ss181799921	Gmax7x250_457154	[A/C]	GGTACAGTACATGATATTGTCCGTTCAATAATCAACAGCGAAAGTATAAAATATTGCAAC[A/C]AATTAAATAAACACTGAATTATCACCACCGTCAGCTATCATAATGACAAAACAATAAAAT
ss181799996	Gmax7x64_4858739	[A/T]	CTATCCAACAATTGCTTTTCCCATCTCCCCTTGCAAAAAAGAATTAAAGCTCGTCCATTT[A/T]TAGATTTTAATATTTGTTGGTTCGTACATTAGGCTTGAACTGACCATAGGAACGTACATT
ss181361460	Gmax7x232_499870	[A/C]	ACTTGTCTTTCGACCAATTCGGTGACCTTTTCTGTAACTTTCTCGCGACATAAGTAAAAA[A/C]TAAGCATAACAAAACAAATATTCACGTGCAGTATATATAATCTTGACATTTAAATTTGTA
ss181360851	Gmax7x206_178366	[T/C]	CTTGGGTTAAGATTTAACAAAATGAGTATTTTATAATAATGATTAAATATGATGATCAGT[A/G]GAGGATGATCAGCCACATTGGGATTGAGACACATTCCCACGGGAAGCAGCAGTGGAAAAT
ss181361396	Gmax7x230_87216	[A/T]	TATAAAATTTTATTCTAGTAAAATTTTTCCTATAAAATTCATATCCCGACAATCTAAAAA[A/T]TATTCCGAGATTTGAAACTTAAAAGAAAGTATAATCCCTAATATTATATGTATACCTATA
ss181359177	Gmax7x157_174103	[A/G]	ATAAGATAGAGTAAGCATATTTGACAGAAAATAGGCCATCAGGAGTTACAACCCAAATAG[A/G]GAAGTCATTACCATTAGAAGACAGAGGCACAAGGTAGGCCATGAGCTCAAAAAGGACCCA
ss181354081	Gmax7x81_529684	[A/C]	TCAAGGCCACCTATGATCCTACTGATGCAGTATGGTGGGGTCCTTTTCTCGCAACTGTTG[A/C]ACTACTGCTATAAGGCCTTATTTGTGATAACAAACTAATGTAAAATATTTGGTAGAATGT
	Gmax7x199_265845	[A/G]	GTATACATTGTGGCTACAAACTTGATCATCGACAATAAGTACCAAGGCATTTTACAGCCA[A/G]ATAAATTAGCATGAGTGTCACAACACGACACCCCACCCCCTCCCCTCTCTAAAAGCACTG
ss181799857	Gmax7x159_1508802	[T/C]	GCCACGTACATACCCATCGAGTAGCACGCTAAGAACGCCACGTCGATTTCACCTAGCTTC[A/G]ACGTTCCATCGTGGCCGTTGAATGGGCTCCAACCCTGGTTTGTTCCTTTGTGTTCGGGGC
	Gmax7x42_6698987	[G/C]	TAGCACGGGGAAGCCTGATGAAAGTCTTGCTACTAGACAATAGCTCACTTACTTGCATTA[C/G]TCACATCACATTTCACAAATATGGCAGACGGAAATCCTAACTTAGAATGAAAATTGGAGT
	Gmax7x259_265031	[C/G]	AATAAGCATCATTCCTCCAATAATGCACACCATTCCTCCAATATCGTTTGCCTTCGTTTT[C/G]TCTCTGACTATCTCAAAAATAAATATTACCAAATAAGCATCTctgcctagctcaatcctc
	Gmax7x170_71528	[C/G]	CTTAGATGTGACAAAATCGAAAGAAATCAAATGACATTGACCAAAGAAGCAGTCAGATAG[C/G]CCACAACATCATCAGTATGCAAATTAATGCCCCTTACCAATCCATTCAATAACAATAATA
	Gmax7x148_1695273	[T/C]	TTGAGCAGCTTTGCAAATGCTTCGATCAGGGAAGGAACCATAGGAGTTTGTGATAGTACA[A/G]GTTGTGTTCTCTGAAGTCGTgcacttgattggatcctctggaggagtagagaacaccACA
ss181359104	Gmax7x154_1446379	[G/C]	TCATATTTATAAGTGAGGGTGGTTGATCCTAGAGTATGTGCCAGTTACCAATTCTGACAA[C/G]TTGGCGGGTTACATGTCGATGCAAAGTTTGAGAGACCATTAGATGTCTACTATTCTGGTG
ss181799822	Gmax7x103_2757764	[T/G]	GCTGCCACATGAGTTGCTCCTAGCAAAATAGTTATAGCTAGGGCTAGAATTGTATATGTA[A/C]GTAATTCCTCAGAAGCCGAAACCTTTGCAATCTCCTTTAATTATTTTGctcttttttttt
ss181361271	Gmax7x222_499938	[A/T]	TTTTAGAAGAATAGGAAGCCTTGTTTGCAATCCCTGGTGAAAATTTTCCAAAAAATATTT[A/T]AAAAAAAAACTCTATCTTATATGCATAACTTTGAAGAAATCTTTTGATACAATGAAATTA
ss181342152	Gmax7x0_7289512	[C/G]	AAGCTTGTAAGAGATACCAAACATAATTGGAATGTGCTACCTCATTGCCATTCTTTAGTT[C/G]ACCTTAAAAAAATATTAGATAGTGCATAATGACATTTGTTAAATAACAAGTCAAATGTAC
ss181361424	Gmax7x231_226007	[A/G]	GTTCTATTGGTAACCTGCTGGGTCAATCTGGGTTTGGTGGAATCATTAGAAATGGCCTTG[A/G]ACAATAGATCACTGCGGATATACAACTAACATTCATGCGGAGCTCATGGTGATACTCTAC
	Gmax7x137_1867978	[T/C]	TCTTGGCCACCACCTCCTTCACATCAGTTCACTCGAGGAACACACTACTGATCCATGAGG[A/G]TCAAGCTCATGAACTGCACAAGACTTGGCCAAGGAAGACAAGGATGAACCATGGAAGCCA
ss181358056	Gmax7x134_260846	[T/A]	CATTACTTTAAAAAGAATATTAAAAGCACACTACCTTAAACACTAATATTTTAACACTAT[A/T]TGGGTGACGTCCCACACTTGCTTTGCAAATAATGTGTTGTAAAGAGTAACATGCAATCCA
	Gmax7x48_6203698	[A/T]	TTTTAGTTTAGTGGCCATTAAAAGGGTATTTACCAGCTTCCGGTATAAATGCCACTAAAT[A/T]ATATGTAGCAAGTAAAGGACATAGTAATGGCCACTAAAAGTGACTTTTGGGGTAGTCTGT
ss181361475	Gmax7x234_160307	[T/C]	GAACTCACATTAGTGATAACAGCAATAACTTATTACTTGTAACACAAAAAAACCCATGAT[A/G]ACCGAGAAAGGAAAAAAAGAAACGGCTGCAATTAACTTCATTAGGAATACAAGGTAATTT
	Gmax7x136_1858205	[A/T]	CTCAAATACATGCACAACACTGGAAAGCCACGATGACGTACGCCCAAGCTTTGCGCTCAA[A/T]CAGGGCAAAATCAAGGCCAAAGCAATACTCGCATGACGTCGGTGCTGGTAGATATGGgtc
ss181356488	Gmax7x108_2275720	[T/C]	TAGAAAACATAGGAAAGAGATTTTGAGGATGACGAACCTGCTACTGCGGTCACACAGGAC[A/G]TGGTCGTTGGTGGGCCAATTCGTGGTAGCTGGCAACATTGATAGGTACACATTCGTGGTT
ss181350468	Gmax7x47_3512244	[A/G]	AGTATCCCAGAGATACAAATTTAGGGGAAAATGACTACTCATTTCTAAGAATTTACGTTA[A/G]TAAGTTTAATGTTTGAAGAGTTGTACATTGTTCAAGATGAGTATTATATATGGGAATACC
ss181361827	Gmax7x267_21539	[T/G]	atatcACAAATTTTAGAGACTAACTAATGAAACCAATTAACAACATTAATATATTATGAC[A/C]GCAATCATTAGAAAATTGACTATAAAAATATTAAGGACATGCATGAATGAATTAGTTTAA
	Gmax7x30_5206996	[T/C]	GGCGCTTCTCTGTGGGCTCTTGGGAAACAGTCTCATCTGGTGGATATCAGGGAATTAGCA[A/G]AAAACAGTACCAAAGAGGGACTTAGCGGCAAAGAGGCGATTAGATAAGGAAATATGGAAT
ss181360682	Gmax7x199_454815	[T/A]	GCCTCTACATCATTCTGCAGACCATAAACAAATGTTACGTACATTATCACAACCGAATAG[A/T]CTTGTGAGTGACAGAGAGAAGAAAGGGGTGAGGGAACTTGCCTTGATGACTTGAACTAGT
ss181342627	Gmax7x1_13949524	[A/G]	GTGTATGAATATATTTGACGAATACAAAGAATAAGCGCTCATATGTTATGCGTGAATTCT[A/G]TTAAAGTACGTACTTGTGTCTCGTTTGTTGTTTAACATCTCTATCTAATAATATTAACTA
ss181358744	Gmax7x147_1624861	[A/T]	AATTACATCTGACTTAAGTGTCAGAGTCTTTGCAGATAGTCTACCCCATCACATCCGACT[A/T]GGAAATCACTGGGACGTCTCTGCACGCCAATGTCTGACTTGAAAAATAATAAAAACCACA
	Gmax7x105_1874904	[A/C]	AAGAACGAATATAACCTTTGATTTCTGATGATGAAATATTTCATGAGAGGGGAGAAAGAA[A/C]AAATGTAACCTTTGGTTTCTGATGAAGAAGTGTTTGATAAGAGGAGAGAATGAATTTAAG
ss181359141	Gmax7x156_527036	[T/C]	ATACCTCCATGTGGTGGGGCGGCAACCTACAGAGGGGTCCATTAAGAAGCCGAAGTCGTC[A/G]CTCATCATAATGCAGGATAGCGCCAACACGCTCCGTGCCCACATCCTCGAAATTGCTAGC
ss181361596	Gmax7x243_447091	[A/G]	ACCTTATTGTCCTTATGAGTTCTGGGGTCAAGGTCTAGGTCATCCAAGATCATGGGAGCT[A/G]ACATCTTTATGTAGTTGATAGATTTGTAGTAGTCTTGGTCGAGGGTATTATGTCTAAGTT
ss181357589	Gmax7x126_2057031	[T/C]	ATAAGTTAATGAAAGCAGTTACCAGAACCCAGCAAATAAATATTCTGCATAGTGCATACC[A/G]TAAGCTGTATCGAGCTTTATCACCCGGCTGATAGCATCATGATCTGTAGCATAGGGAACA
	Gmax7x24_9249020	[A/G]	AAACGTAATTTTCCTTCAACACGATATGCTCCTGACGTGCAACTTTTCTTTATCGTACTA[A/G]AATGCGGCAAAGTAAACATATATACAGGATCAGGGATAAAAAGACAGAATATCAATTTAT
	Gmax7x161_1203173	[T/C]	TTGGGCAGCGTGCCAAGTGCCAGCTTACACCACCGATCACCTTTCAGTGGGTGGTCAGTG[A/G]TGTTCTTGCTGACACCGGGACAATAATCTTTATAAGAGGAGAGGAGTTCCTTGGCCTCGG
	Gmax7x23_68396	[A/G]	ACAATCATCTTCACGTTACACTTATCGATGGGTCTAGTGTTCATGTTAAGGGGAGTGAGT[A/G]TACTACCCCAGTTCCTACTTTACCATTGTCTTATATTTTGTGCTTGCCCGAATTCCCATG
ss181344726	Gmax7x9_123126	[T/C]	TCATATGTGAATTTTTAATTAGGGAAACGTAGTATTGTATTAAAATTCACCAAAAAAATA[A/G]TATTGTATTCAATGAGCTAGTAAGGATAATATGGCATTTTTACGGCATTAAAACTTTACT
ss181355449	Gmax7x96_1255303	[A/G]	GTTCTTTATTTCATTTTCTATTCGTAGGGGTTGACACTTCCCCATAATGTTGCTCAATTC[A/G]AGTCACAACATGCAATGTGAATGAGAGTGGTACAAAGAAAGAAACAATGAATAATTTTAG
ss181361607	Gmax7x245_195347	[A/G]	ATTCTATGTAGAGCTATCAAATTAGGTAAGTCCGTCTCACCTTGACTTGCTTACTTGCTG[A/G]ATTAACCTAATTAGATTCACTGTTTGGCCAGTCTTAACAAAATTATAAAGATTTTTTTAT
ss181359966	Gmax7x176_1151613	[A/C]	CAtttgtttttttattttttttcattttcagtTGGTTAGAATGTTACTTTTGTACGGAAT[A/C]TTTATTATGTTTAAGATCAAAGGATGATATCCAATTGCTAAGGATGTCAGTTATATTTAT
ss181358527	Gmax7x142_1686089	[A/T]	TCACTGAACATGTTGCAAAACCATAATTGTCAATGGTGGTCAGGGCGGCCACTATCATGG[A/T]GGAGCAAGGCAAGGCAGAGTGGAGGTGAGGCATGGCACAGACCTCTATCGCGTTGCATTT
	Gmax7x231_552246	[A/G]	AAAAGATTTTTATCCATAGGAATTGGAAACAAATATTAGGCATAAGAATCAAACACATGT[A/G]TAAAAGTATTTATAATAATCTACATGATTGGTTAAGAGAGAAGGAGgaatctttctcact
ss181359215	Gmax7x157_1381185	[C/G]	TTATAGTAAAATAGAACTATAAAATATTTTTTAACACCAAACATGTGAATGAATTGGCTT[C/G]GATAGAGATGACAATGAATTAGGGTGTGGTTGGGCGTGGTTGGGCGAATATGAGCAATAA
ss181359903	Gmax7x175_155019	[A/G]	CATTATGGTGAACACTAATTCAGAAATCCATTCATGCAAGTGAAGCCTCTTCATCAAACT[A/G]GCACTCTCGACGAATATGTCAGAGCTTTTGAAGTGTTGATGGTCTAAGTTCCTCCAATGT
	Gmax7x34_7294571	[A/G]	TTAATTCAATGGTGCAGAACAGGAGAGCAACAAATACGTGGAAGCCTATGCTGTAGGACG[A/G]AATATTCGTATGTCTGCTAATAAAGCTCGGAGAGTGATCGATCAGATTCGTGGACGTAAA
ss181361608	Gmax7x245_200312	[A/G]	AGGATGGGGACTGCCATGCAAACAAGCAGTGCAAAGGTGGAAATCCAGATGGCCATACTG[A/G]AGAAGATCCTTCAGGGTAATAACCCAGCCTGAATTTTTTAAGTGCAACAGGTCTGACAGG
ss181357776	Gmax7x130_108589	[C/G]	CAAAACAAgtggtggtggtggtgcttctgctgcTTCAGTGGGGGCTTCAACGGAGTAGTA[C/G]TGTGAAGAAACCAGGTTTAGCGTGGGGGTGGGTCAGAGAGAGTGCAGGGGTTGTCGGAGG
ss181349525	Gmax7x38_6015281	[T/C]	AGTATGCAACCATTTTCGGTGACTCTTGTTGGCAGGCCATTGAGCCAGAAGTTCTGTGTG[A/G]GACATCTTCATCATCTGCCATCAATAGGAAGAATTTAAATGAGCACTTATGGCCTCTGTC
ss181361446	Gmax7x232_122945	[T/C]	AACGTCTCAGCCTTTTTTTGCGAAAAAAGAAACCATGCTACAAAAAATATTGTTGCAGTT[A/G]AGTATGCTAAACCAAACTGAAGCCCCACCAACAATACACTGGTTTGGGTGCAGTTCATGG
ss181360324	Gmax7x186_335779	[T/G]	ACGTCACTAACGTTTCCTCAAGCGACGTCGCCGTTTCCGTTTCCAAAAAACCCGTTCAGA[A/C]ACATAAAAATGTTAAACTCGAGAAACCGGCCGCGCCGGTTGCCACGCCGGAGAAGGTTGA
	Gmax7x158_1459909	[A/G]	CCTTAAGTAAGGGTTAGGTTAGTCAATCCGGCCCGAGACGCGTTCGTTGACAAAACCGCC[A/G]TAGGAATGGAGACCTTTCAATAGAGCGGAGGCAAACTGATAAAAAAGAGGCCCTACTCAC
ss181361115	Gmax7x216_176292	[T/C]	CTGTGTTTCTTTATGAATCAAACTAGGCCAGGATTCTGGTTCATCTTGATGAGTTGCACC[A/G]CCATCAATCAGCTCAACAGGAtgctcctgtattgcttgttgattgtcaaTGGAAGCTTCT
ss181345950	Gmax7x15_9062950	[A/C]	AAAAGGCAGCTTCAATTTTAAGTAAGGCAGCCGAATGGCAAAGTGGGGGCCCAGTGAAGC[A/C]ATTTTTCAACTCTTATATGGTTGTGATGGAACAATATGCAAAGTGCTGAGATGTGCACAA
	Gmax7x217_271391	[A/G]	ATTACGTCCTTTTGTCTGTAGAAACCAGTGATTCTTCCAAACTAATCATTTCAATCGGCT[A/G]CAGTTTATAAACCTCTCAAGTCTATGTAGTTAGACAGTTGCAGAAACTAGGGTGAACATG
ss181355593	Gmax7x97_2825796	[A/G]	CATGTTGCTTTTTCCTATCTAGAAACATTGGGTTTGATGCAGCTTATAGACATGACACTA[A/G]CAAATTATGTAGAATTAAATATTAATGATAATGAAAACTTGGCAATTTTGTCCCAACTCT
ss181349973	Gmax7x42_1390431	[T/C]	AACCCTAGGTTTAGTTTGGTTAATGGCAACTTGGTGCATGTTCTTATACATACCAATATT[A/G]CCCATTCTCTCAATTTCAACGTTGTGGATGGCAGATATGTGTTTACTGAAGGAAAGATTC
	Gmax7x191_28268	[A/G]	ACACAAGAAGTGTTTAAAAGATGCCACCAAACAGTACATAAGGACAGTGGCGATTTTACT[A/G]GTATAATTCAAAATTCTAATATAACCACCACAAAACCCAAAAAATTCCATCCTTCAAACA
ss181361583	Gmax7x243_235693	[T/C]	ttcaccttggggttgaatttgtctttgaaggTCTGCATCCAATACAAAAAGATGATTTCA[A/G]GCATATTCACCTTCTCTCCTGCATGACCTTGTACATCCATAATTTATCTATGTCACAAAC
ss181345093	Gmax7x12_355988	[A/G]	ACATATAATTTATCCTCTAGTATTATTGACCGCTAGTGAGTTGCTTTTGTCATTGTTAAT[A/G]ATATTCACCAATGAATATATTATCGCTTAATTTCCAATTCATTATTAAAAAACATGCATT
ss181358934	Gmax7x151_310022	[A/G]	ATGCTCTTATTCTTCGTTCAGAGACAAACAACAACAAAAACTGAAGCAGCCATGGATTCC[A/G]CAAGTGCAGCTCCTTTGCACGtagcaatatttccatggtttgccatgggccaccTAACcc
ss181360748	Gmax7x201_885140	[T/A]	AATTGTTTTCAACGTTGTTTCAAGTGAGAAATTGAATTCCAATATTACAAATAAAAAAAA[A/T]TTGGGTCAAAAAGTAAAAAGGCTCAAATAAAGTGTTATCAAGTTTTTTTAAACGAAAATT
ss181357289	Gmax7x121_518016	[A/C]	TACTTTCAAGAGCTTCTTAAAACTATATTTATCACAATTTTTCCTTATAAAGATAAGGCA[A/C]AAAAATTATATCAAACATTATCCTTAAAAAAGTTGAGATGCCTTATTTTTTAGTTTGATT
	Gmax7x143_1714435	[A/G]	GGCAAATACACATACCACTCAAAAGTGTCATTCTTGTTTTGGAGAATATTGCTTGATAGG[A/G]TCCCAACGAACGAAGTTGAACTTAACTACACGATCATGAGCGTCTGTGCGTGTTCTTCAA
ss181361679	Gmax7x250_197002	[A/T]	GAAATTTGCTTTTAGCCCATCAATTTTTTGATCGGATTTAGTCTTCATCTTTTCAAAAAA[A/T]TTGCTTTTAGTAACATAACAATATTTTGATCGATATTAGTCTCTCAGGTATTGTTTATCA
ss181361062	Gmax7x213_516606	[T/C]	GCAGCAAGCGAAACATGTGTGTAGGAAGTAATTCCTGAAATTTTAATATAATACATTACG[A/G]TTGTACAAAAAAAATATTGAGCCCGGATTCTGGATTTCAAAGGAATTCGGGCCTTGTTTT
ss181349959	Gmax7x41_4826117	[T/C]	ACTAGAGTAGAAGAAGCAGGAGATTGGAAATATTCAACTAGAGCTTCTTTAGTGATGCTC[A/G]GAAAAATTGGGTGTGTAAAAGTCGAAGATGGACTAGGAGTAGCCCTTAGCGCAAGAGGTA
ss181360289	Gmax7x185_323260	[T/C]	CCATAAATAATAAATATCCATTTGAAGTATGACCTTTTACTCATAATAGATATTATCCAC[A/G]GTTATGAATATTTTTCCCATCCACTTTGTTCATTAGCAAATCTACAACAATCTTCATGGA
ss181343457	Gmax7x3_12633972	[C/G]	CTTTGATTGTTCTCTTACTTGAACTTTGACAAATCCTGGGAGGATTTTCAAACATTTCTT[C/G]CAAAACGAATCTCAGACATAGAATATTAGTTTAATTAGTCTTAAATGTTTATCAAATATT
ss181359781	Gmax7x170_207992	[A/C]	ATTTAACATTTGCTAAAATAATAAAAGTGGGATTTGAAGTTGATGGACGATGCAGCTCAG[A/C]GACATTACTTATTTTCATGTCAGTGCCAATCTCCATCCTTTCAAGCCTTGAACTTTGCGA
ss181360317	Gmax7x186_122328	[T/G]	TAAATGTATTTTTAACATAATATAATTTATAATAGAAATGAATTGGATTAAACTTTATAT[A/C]CTCGAGTTTAATGTTGTTTTCAAGGTTGAAAGCTTTATATACTCGAGGCTAATGGGAttt
ss181353621	Gmax7x75_3946826	[A/G]	ATTCTTCTGCTACACAATCACAATTCCGCATTATATTGCAACCCATAGACCATAGGCTAC[A/G]AGAGATGAGTACTATCTTTTATTCCATGATATGTTGCCAAAATCTGAATATACTTAGCTT
ss181356484	Gmax7x108_2134388	[A/T]	CACTTTGTGTGCACAAGGAAGCACTTTATATGAATGAGGAACTCTTCGTGTGCACAAGAA[A/T]GGACTTTATGTGCACAATGAATAGTTTATGTGCATAATGAGCATTGTATGTGCACAAGAA
ss181799845	Gmax7x136_282639	[T/C]	ATTATTACCACACCCAACCGTCCAAATATCAAGATTTTTTAACTGTATGTGATTGCAATT[A/G]AGACTGCATTGGCCGCATTTGTCTATGATTTTCTGTGATATCAACAAACGTGACAAAATC
ss181361444	Gmax7x232_45658	[T/G]	ATGTTACTGATTACAATTGCCCCATCAATCATGTGTAACATAACAAATTGTTAAGTACTT[A/C]AGTAGTATAACAGATTTTCCCGCCAAACGAAGGCTATATAGGTTACGTTCTCTAGGTATG
ss181360361	Gmax7x187_164421	[A/T]	ACGTATATAATTCATAGCTTTCAAGAAGCCATAAATAAGACCATGGGAGATTTTTGTATA[A/T]TACTTATCATTTTTGCATACTATAATATTTTAGCATCCCTTCGTATTTAATCAGTGAAAA
ss181348886	Gmax7x34_928437	[A/G]	AAACCTTTATAAAATACGCTCGATGGCGATGCTAACCAAATTCCAACTGTAGCAAGCATG[A/G]CAAATCAATTACATGCAGTACTATATTAATCATGAAGCCACTCCTTTTATTGATACATGA
ss181355003	Gmax7x90_1055227	[T/A]	TGTCTCATTAATCATTGCACAAGAAGTAACCAAGGCATGTCCGATTAATATTGGTACCAA[A/T]GAGCATCAGGACCCCGCAATGCATTGCATGTGTAATAACACAATCACTATTTTCACTTGA
ss181800001	Gmax7x73_7323	[A/G]	TGATCAAGAATGAATGAGAGAGAGAGACATAGTAGTAGACAAAAATTGACTGGGGAACGA[A/G]GTAAGTAAAGCAAGGTGGTAATAATATTGAAATTGAAGACACCGAACCGAACCGAAAAGA
ss181341938	Gmax7x0_58764	[T/C]	ATTTAGGTAGCTAAAAGGAAGAACATGGTATTAATATTAATTATTGGATTGGACTTAGAG[A/G]GTAAAAGTGCACCCATCAAAACCTTTCATTATATTCAACGGTTCAAATCTTTTCACTTCA
	Gmax7x232_456983	[A/G]	ACAATTATCttttaaaataaaatatttattaaaaaGGAAATAGAGATCGTCCAAAGACAT[A/G]CTTGTTTTCTAGCTAAAATATGGTCATAAAACAAAAGTGTCCAAAACACAAGTTTGTCAA
ss181361223	Gmax7x220_555902	[T/C]	AATTGCAATACAACAATTGTCCAAATACTAATAGGCAATAAACTAAAATATTAATGATTG[A/G]AAGACTTTATCGTGTGTCGTGACAACCAGAGATGGAGTCCTGTAGGCTCTAAGTGTTGTC
ss181355415	Gmax7x96_228526	[A/G]	AGGCGTAGGGAGAAGGAATGAAAGAAATAGGGCCTGAAGAGGACACAAGGGGGAAAGTCA[A/G]AACTGCCTATGAGGAGAGCTTTCACGAAAATGGAAAGCTGGAGGAGACAAAGAACGTTGA
	Gmax7x255_364807	[T/G]	TTTCTAGCCAAGGAAATGCCAATCCCATGCCACCTAATGAGTCCCTTGTCAAGATACCTG[A/C]TTTGCCCCGTTCTGGTGGTCTTAATATTCCTGGTGTATCACGTCATACTTCTGTAGATAG
ss181361048	Gmax7x212_731600	[T/A]	GATATTAAAGTTTGCATGGGAAGAAATTTAGATGTTTTCTCTTACGAAATTTGAATATTT[A/T]GTTTGCCATTTTTTAGTGAAAAAGATTTTAAACAATATAATAACTTCTTATTGTGAAAAT
ss181348883	Gmax7x34_768577	[T/C]	CTATAAATAAAAGTACGAGTATGACTGTATGTAGTAAAATATTCGAAGCTTGTAGTTTTC[A/G]CATTCATGATATTTTTGTTTATGAACAGGGTGACAGtctaaagaggatgctgcatgtggc
	Gmax7x246_356179	[A/C]	AGGCATCAAAAATGATATTTTTGTCATCAATGGTGAAGCTCAACTAACACCACTTTCAAT[A/C]TGTAACATTGGAGTGTGATGATGTTAGAGAATCCCTCTTCCACAAAAACATTTATTCCTT
ss181356300	Gmax7x107_71038	[A/G]	TCCTCTAATTGAAAATCAACACGTCTTTACAAAATTTGGCTTTTTTCTTTTCTTTAAATG[A/G]CATTTTTTTAAATATTAATTTTTGTAATGATGTGTTGTTTTATAATTAGACGAATATAAA
ss181360410	Gmax7x188_967649	[T/C]	AACTAATAAATTACTGATAAAGCCCAATATAACAATATATTACCTGCACACCTAAGCCGA[A/G]CGTGAAGCCCAAAACACAGCCCAACGGAATTCCAATCCCGTAATAACAGCCCACGTTTAC
ss181356403	Gmax7x108_71662	[A/G]	ataaataattaaataatattatttaaagttaaacaagTGATAGCTGAGTACCTTGGTTGA[A/G]AATACTCTATGAGGTGAGTGGGAAAAAGCCATAAACGTTGAAGGCGGCGTAAAAAGCTCA
ss181352291	Gmax7x63_61023	[T/A]	GCATCAGAAACATAATAGGGTTCAAAACCCTTCCCTGATCAAATATGCATAAAACTCTTA[A/T]AAGTTGACCTCTGTTTCAACCCAAACAATGACCCAGTGCTCACAGCACCATGACTGTTCA
ss181350380	Gmax7x47_55307	[T/C]	GTCCACTAAGGATGACGTGTAAGTCATGGTAGTCGGTTAACTAGTGTTGATTACTAGTGG[A/G]TCTCGTACGGTACACAAGTCCCCCTAAGCTTTGAGTCTAAAGAAGATGAAAGAGTTTGAC
ss181799879	Gmax7x185_606686	[A/C]	GTTATGAACGCCAtaatgatttccaatatacaaaccagTACCAAAGCCAGCAATGCCAAT[A/C]AAAAATGCCAGTGATTGACATGCTCGATGCAAGTGAAACCAAGTGGGTCCTAAACCATCA
ss181361279	Gmax7x223_56840	[T/C]	AGAAAAACTCTCCAATTTCTTGCATATGGATAAAATCACAAGAAATATTTTTTTATGACC[A/G]TAAGTTTTAGAAACCCCCATGTGTTGCAATCTTTTTCTTGGATATAATTAATTCTCCCAA
ss181360338	Gmax7x186_689107	[A/G]	ACTCTTCTTTTGGGGAACACAATGCAGCCATGACATTCCCAAAAGAAGTGTATCATCTGC[A/G]GCAAACAATAATCTCACTTTTAACTAATATTTAATCCTAAAGGAGAGGGAAGAAATATTT
ss181799886	Gmax7x199_259926	[T/C]	acCATCATTATGGATGATGTGACTTGATTTCTGCACTTGCCTATAACAGGTAGGCCCATT[A/G]ATCATGTCCCCTCACAGTTTGACAAAGAGGCGATGAAGATCCTGTTGATGACTCGTATTG
ss181356050	Gmax7x103_2587532	[A/T]	ttaaaaatGCGATAATTTTATTCTGCCGTTTAGTTTGTGTGGCTGTTTTTTTCAAAAAAA[A/T]AAAAGGACGACAATCATGTATAAATTGTTAATATTAAAAGTTAATCAATCACTAACCCAT
ss181359767	Gmax7x169_1179481	[A/G]	CTGAAATCATACAACTACCGCTATCACAAACATGAACATCATGCATGGAGCACACTTAAC[A/G]TAATCTATAAATGATCTTTTGAACAGACGTGACAAAGTGATGAGAGATTCATAAAACACG
ss181359555	Gmax7x165_186770	[A/C]	TAATTTCATTCTGCATACCCCTTTCAGGTTCCCTCTGGAGTTTGTTTCACTCTTGACATG[A/C]AACATTACAACTAGGCCTTTAGAAAGATAAATTTACCCTCACAATTTTATATAATCAGTA
	Gmax7x65_4705433	[T/C]	TATGCGGAAGAAAAAAAAATTATTGAATGAATATTATCTAAATTATTTTCTCTTGAAAAT[A/G]TGGCAAGTATTTTCCTTCATCTAAAACCCTAAAATACAACAACACATAAAGTTGGACTAA
ss181359052	Gmax7x154_50428	[A/G]	GTTTAAATGCTTAGATATATAAAGTATAAAGCAAGAAATTATAAGATCAAGGAATTATCA[A/G]AAAGAGCATTAGAAATTTAAAGAATACCTAACATTGATAACATCATCAACTCTTCCAGTG
ss181361503	Gmax7x236_216222	[C/G]	GAAAAGCGCCAGAAGGACCGAATCGAGCATTTTTTGGCCTTTGAAAGTTTCAGTCGCAGT[C/G]GAACCTTTGTCCGATTCCAATAGAAAAACAATTAATGCGGCGGTGGGGGTTGGTAAAGGA
	Gmax7x134_842962	[A/G]	AACGTTCTTGAGAAGATCATAGAGTATGAGACTGCTAAAGAAGCGTGGGATGTGCTGGCC[A/G]CCACATACGCCGGAGATAAGCAAACAAAGAAGGTGAAATTGATGGCAATGAGGCGTCAAT
	Gmax7x193_592004	[T/C]	GTATGGGAGGTTTGTTCATTCCACCATTGAGGGGTTGAGGTTTCCAATGACTGTTCCTAT[A/G]GGGACTGCTTTGGTTGACATGTATTTAAAGTGTGGTTGCGTTGAAAAAGCTAGGATCTTG
ss181361635	Gmax7x247_280444	[T/C]	GTTCTCCTCAGATTTGGCTTAATTGAAACAAAGCGGTGCATGCATCTGAAGAAGTTATGT[A/G]TCGGAGCTTGCATTTTTTGTATGCAATGTACTGAATATACTCATGCAATAACTCAGGAAG
ss181799920	Gmax7x248_497249	[A/G]	TTAGCTGAAAAATAAGTTCAGCGTTGAAAGCAAAATTGGTACCCACATTAGCTGAAAAAC[A/G]ACCTATAAAAGTGGCATTTTTGTCTCTGAAAATCCCCCCACATGCAGCTGAGTCTGGTGC
ss181360259	Gmax7x183_827082	[T/C]	ttaattaattataattataaTTAGCTGACATCATTTGTCAAGACAATATGAATATGTGTT[A/G]CGTCCACTCTGTCATCCTAACAATCTATAGAAGTTGGGTTTTCAGTGTTGCGAGCGTAAT
ss181799873	Gmax7x176_45072	[A/C]	CAAGATTTTCTTCTTATTCGCATTGGCTATCCAATCAAAAGTCGCAGAGGGAGAGAGAGA[A/C]GTAACTTTGTGTGTGTGCAATATTCGTGCTATGACTGAATCAAAAAGGAATATATTGACT
ss181361414	Gmax7x231_26014	[T/C]	AGAAATCTCATCAATGTACACAGAAGGGTATTAGGGAATATTATGGCAATAACCATACTG[A/G]CGCAACACCCTTTCTGGCAATTGAAGGTGCAAATCTGGGCCTAAACGaatatatccatag
	Gmax7x217_728886	[A/C]	GTAAAAGGAATTTAAACTTACCACATTTCCTTCATTTCTTTTCCCTCCAATTCGAACCCA[A/C]ATTAAAATGAATTAAATGATATCATATATAATATTTTAGAATAGAGAAGTATATTTTTTT
ss181799855	Gmax7x156_577265	[A/G]	AGTGTTGATGTTCAGTTTGAGAGGCCACGGAAGAGCATTGATTGGCTGGATAGAATTCGA[A/G]CTAGCTGAACCTCTTGAAGCATAAGTAATATTGGTACTGGGTTTGCTACATGGGAGGAAA
ss181359059	Gmax7x154_147922	[A/G]	GAAGCTTTGCGTGGAGGAGACAGAGGGGCGAGGCAAGGGGAGGCCTTGGTCGACGGCGAC[A/G]GAGGAACTGAAATCGCAGCTGCATCGAGGGGAGTTTCTGACGACGTCGTCGAAGCTCTTG
ss181361461	Gmax7x232_527871	[A/T]	AGGCCTCCTTGTCTGAAACCCCAATGCATTCTCTCCAGGTTGTGCTTCTATGCTCAGATT[A/T]GAAAAGTTGGGGTACTCTAAATTTGCTGTGTCACTTAGTGCTAATCTGGTTTTGGCTGGA
	Gmax7x250_5559	[A/G]	TGATATTTTCTTGCAGCTTTTTGTGTTTTGTTGTACATCATATTGGGCCCATGAACTGGG[A/G]CAAACTTTGGACTTGGAGGGTCCGGGTCTGCACCTAGTTTGGGCCTTCTATAAAAGCCCT
ss181354257	Gmax7x82_3408984	[T/C]	TTTGGCGAATAAAATTTGTGGATGGAGATGAAGTGGCGAGAGGGATTGAAGAAAAAGCGT[A/G]CCGGAGAATGATCGGAGGAGTGGTGGCGGAGAAAGCAACGGAGCTTGCACAAATATTGCA
	Gmax7x223_114878	[T/C]	GGTCCTACACTCCTTTCAAAGCAAATGTTAATTTATAACCAAGTCCCCATACTTTTTTTT[A/G]TGTGCCCAACTAGACCGTCATGTGAAATGCTAAAGTTGAGCTGAAACTGAAGACATTTGA
ss181360477	Gmax7x190_876951	[A/G]	CATTTATGCAATGTTTGATCGTAAACATGGTGGCCATATGAAATAGGTTTGAAATGCCTG[A/G]CATAACATTCACAAGTGCAGACTTCAAGGGTATGGGTCCTGAACAAGATGACCCCATGGT
ss181361336	Gmax7x226_509840	[A/G]	CTACACCCTATTCTAGTCGCCCATGACACGGGTCCCGATCAAATCAGTCCAACCGCCCAA[A/G]TGGTCCAATTTTTATAACTATGTTTTGGTCATTTACTTTTTTAGAAGTTGGTTTGTCATT
	Gmax7x6_241466	[A/C]	GAGGATGCTTGTGCAGTAGGATCAATGCACCACAGTGTAAAACCAGAAGTGGGAGCTGAG[A/C]AAAACGTAAACGGAAAATGGAACGTTGTTAATCTTTGTTAAAAATAGTGAATTGAACATT
ss181357841	Gmax7x131_12123	[A/G]	TCGATTTTTTGTCGTGCTTTTATGGGTTAACAAAAACTTCTAGAACTTGCAAGCGGGCTT[A/G]TCACAGGATTTCTTAAGGTACACTAACTTATCTTTTTTTAGAAAAAATATGTTAGCAAAA
	Gmax7x166_84271	[T/C]	CGCCGTCTGTGGCCGTGAAGCGATCGGCGATGGCCAAGTTGAGGCTATTGGCGAAGAACC[A/G]AGCCGACAACCGCGCTCTGTTCGGCGAGTCCGGCGCGATGGCTGCTCTGGTTCCGCTGCT
ss181357672	Gmax7x128_546003	[A/G]	GAGGAGTGGATTGGCATGCGAAAAAGGAAACTGTGGAGGAGAAGTGCACTGTGGCTTATC[A/G]GAAGTGAATATTTTCAAAACAAATCAGACATGTGACCCACAGGAACATTTAACATTGGGT
ss181799880	Gmax7x186_416562	[T/G]	CAAattaaaaattataatgataatttataCTGTACTATACAAGTAGATATGTCAGAATCA[A/C]GTGATAAGCACGATGTGTTTGAAGTCCGATAAACGGGACGATAGGAATAGGATTAGTTAA
	Gmax7x80_646939	[G/C]	TTGGGGAGGTTCGTGTGGTATCTAGGTTATTGAAGAAAGGATATCGGGCTGGGTCATATC[C/G]GGTTGGGCCTGAACTGGGTCAAGAGGCGGGTTAGGTAAATGGGGCAGACCCTCTATATTA
ss181360101	Gmax7x180_103299	[A/G]	ATCAACATAattattaccattattactattattatCACCATCGTGATGATCACCAATAAT[A/G]CCATGTTATCAATAACATGGTCATTATTGTTGTCATTGTCACCATCGACGATCATGGTAG
ss181800018	Gmax7x89_201583	[A/G]	GACCACCATACCCTATGGGAAGACCCGTCAATTTATAGAACAGAGGATCAGACTAACCGT[A/G]AAAGCATGTACTATATGCACACAGAACTCCACAGCAATTCCTATTGACATAATAAGGTTT
	Gmax7x166_1255697	[A/G]	ATTATTGATGTGAGAGAGAATTTAAATTGTAGTGTGTTGTCAACTATCATGTTAAAGGAT[A/G]AAAGTTTACACAAAAGTCAAAGATATTAATATTTCTTTTAAGATATTTTCTTTTTAGGGT
	Gmax7x153_1206756	[C/G]	GACATATATATGGATAAGATGAAGTACAAGGAGTACCCCTAGCCCAATTACATCAAGTAG[C/G]GTGGAAGTAGAATAATAAATGGAGATACAAGACACCACTCATATAATGACATGGAAGAGA
	Gmax7x223_464630	[A/C]	TTTCCTATCTGTTGCTTATAAATTCACGTAAGTACACAAATTATTTAATTATCACTGGGT[A/C]ATGATGATATCTATGAAAGATTTCCATGTCTATCTCAACGATTGCCTTTAATTATTTTAT
ss181799828	Gmax7x106_59576	[T/A]	TGCTAAGTTGACAAACTTTTGTCCTATATGATAACTTAAGAACCAACACAATTAAGAGTT[A/T]GTCAACTCAGCAAAATCTAGCACTATTATAACTTTGATTATTGGTAAGGATCAATTCCAT
ss181352795	Gmax7x67_259584	[C/G]	TAATTTTTGGCATTAGTCAATTAGTGATTAGTGATCTGTGGAGTGAGTGTGTTGTTGATT[C/G]GATTCCATGAGTCACATGTGTGTGATGAAGGGAGTGTCGACGACCGCCAAAATGGTCCAA
ss181353980	Gmax7x79_3779597	[T/G]	CCTTTGAGCATGGTCCAAGTTCAGAAGCTTCTCAAGGGTCTTGAGGTTCCTTGTTCTTAT[A/C]AAAAATCATTGGAGAAGTTGCATGGCTTGGCTACAACTGAGAGGAACAGAATCTGCATGG
ss181346229	Gmax7x17_9745286	[A/G]	AGATCGGTTCCTTAATGCAGAGGAGAATTTGAGCCTACAGGCTAACATCGTGATGACGAC[A/G]ACGATGAAGGTGTTTAGCTTGTCAGGTGTGGCGACATACAAGAAGAGGCTAGGGAGGAAG
	Gmax7x215_332860	[A/C]	GGACGAGAAAAGTCGCTGCATTACTTCAATTGTTGGAATTGAAGGTACAGGTAAGACAAC[A/C]CTAGCCAGTTTGATATTTGACAATCAAGTTGTTAAAGATAATTTTGATTGTCGAGTATGG
ss181361075	Gmax7x214_93845	[A/G]	ACGTCAATGGGCCTGTAACCCGGACCCGTTAACCCATTTGTGCCCATGTCTATTTGTACA[A/G]ACCAAACAAAGCCTTAAGTCTGTACCTAGAAACGACGACGTTGTCGTTTGTAGCAAACAC
ss181353271	Gmax7x71_3590483	[A/T]	CCAGTGGGAAGATGAACGAGTTGGCGAAGTACTGCTTGCTGGCGTTGATGAGCATCCCTT[A/T]GCCAAAAGGCGTGGTGGTGCTGTGTTACCTCTACTCGTTGCAAGAACGTTAACAGAACTA
ss181799918	Gmax7x246_386609	[C/G]	atataaatttattctcaacaTTAACATCTTTTTTTTTTTATTGAGAGTCTAAATTCTCTT[C/G]ATGAGATCCAAGATAATATTTAGTATTAATTCTAATTAAGTTTTGAATAGGATTATTTTC
ss181355740	Gmax7x99_2828983	[T/C]	aggtaacTATACACAATTGCAGGTATAAAGGCTACTTTGCTATTTGTAGGTACTTGATAA[A/G]CAGTTGAATATAAAAACATGATCTCGTAATAAACTAATAATCAATTAAATCATAAAACAA
ss181352451	Gmax7x64_61060	[C/G]	CTCGTTAGAGAGAGTTTGTGTGTTTTGTGTGTCACCTTGGTGTGCATACGAGATGGAGGA[C/G]CAAAATGGTAGTGGTAAGTTGAGCCAAGGGCTTCGCAAAGTGAAGCCTTACCTTGCTATA
ss181360877	Gmax7x206_685376	[T/C]	GCCAGCAAAAACTATGTACTTTTCTAATCTAGAGAAAAGTACTTTATGATACCATGAATC[A/G]CCAGCCAGAAGAAGAAAAAATCTATCTCTGATTTTAATTTCTTAGTCAAAATCTCACTCT
ss181361252	Gmax7x222_176067	[T/C]	GGGCCACCGCTGTCAGCACAGATGCTCTTCTCTCTCACATAACCTCCATCTCCCTAGTGA[A/G]GGCCACCACATTCCTCTTCTCCCTCATCTACCTCGACACCACCACAACATGCTCTTCTCC
ss181359248	Gmax7x158_1022595	[C/G]	AGGAATAGTGAGCATTAATAGCATTCAACTAATTGACATGTTTCTGGATCCGGTGAGCAT[C/G]CACTTCATAACTCTTGTTTGTTAAATATTTCTCTCAATTTTATGAAAAATGCTAACTAGT
	Gmax7x118_369673	[T/C]	TATCTTTCTTGCAAGGCATCTGTATAAATATTAAGATCCCTCATGGTATGGTTAATTTAA[A/G]GTCACTCATCTTTCACCCGTTGTAGCAGAACACCTGTGCGGCCGTTGATCAATAGGAAAA
ss181360683	Gmax7x199_465877	[T/C]	ATAAAATATGTAGAGCCAGAAAGTGCAAGTGCCTACAATAGGTAATGGCATGACAATAAT[A/G]CCTTATGCCCAAAAGTATCATCAATATTATAGATGACCTTTTTCACTATTAAAATGTTGA
	Gmax7x89_3227637	[A/G]	CGTGTTCTTCTGCTCGTTGAGCAATTGCATCGCCCTAAGCTCTTAAGGCGTGCTAAGCTA[A/G]TATTTTTAAATCTTCAATGTGCTTTCTCGGTTTAATTTATTTTTTCTACGACAATTTTTT
ss181359029	Gmax7x153_549764	[A/G]	TTACAATTGGGGCAATTAAGTTCTGTGTTACGAGAAAGCGCAGTAATTTCATGAAACTTA[A/G]TGTTTATAACATCCAAATACATCATTTCAGGATTAATTAGATACATCGTTTTGCAATAAT
ss181359264	Gmax7x159_498796	[A/G]	ATCCCGATAGACATGTATTGAAAAGCTGTTGAATGAGGAAGCGATCCATGGTGGTGCAAA[A/G]TGTAGAAGAGGTGAATGATTGAGCGACACATCTAGAACAATAATGGTAGGAATATCCAGT
ss181799988	Gmax7x52_5364933	[A/G]	GTGTTTATTTTCTTATCTCCTGCATCTTGCTATACTTTCCTACCTTTTGTTATGGTTGAA[A/G]TCTATATGTTTGCATTATCACTATGAAAATATTTAGTTTTAATTATTTATTCGATTAAAA
ss181345442	Gmax7x13_3383050	[T/C]	TTCCTCTCTTCTTCTCACACGCTTAGTCAATGTTCACCAGAAAAGGGAATAAGGGTTAAC[A/G]ATTTGTTCCGACAATGGCATCACCTTTGTGGCCAGCATTGTCATAACATTCGACGACACC
ss181361639	Gmax7x248_7390	[A/G]	GCaacttctgctacatttgtgggaagaaTTGGAACCCTGAACATCGATGCATGATAATGA[A/G]GAGAATAGTTTACGACCTTTATCAGAGAACTGTGGGTTGGTTCAGGCGTGCCAATTTGCG
	Gmax7x136_340733	[T/C]	ATTACCATTTTAGTCTTTAATGTTCTTGAAGTTTAAAGCATAGTTACAATATTTTTAACC[A/G]TTTGGTATTCGACCTCAAGTGTCGTCTAACCCTCATCCTCGTTTGTCTCAATTGGCGTTT
ss181361484	Gmax7x235_20284	[G/C]	ATGGTGTGAATAGAATCTTCTTTAATTGAATGGTAATTGTTGTTAGAGAGTATTGAAGGA[C/G]CATTGAGTGATGGACTGAGAAAAAGAAAAGAAAGTAAATTTTGAAAGACCTTAGAGTGAG
ss181361050	Gmax7x212_778643	[A/G]	tcatcaaagactgagattCTCACTTTACACTCTAAAGTGAGTTGCTCATCCCGGATCCTA[A/G]GATTTTACATGCGTGCAAGTACATGGTAAATCCAGCTGAAACAGCTGAAGGATGATTAAG
ss181799909	Gmax7x230_63673	[C/G]	TTTCATACTTACTTTCTGAAGTATCATTGGCTTTTGATCAATGTCACATTTGGATGTTTT[C/G]CAGTAAAATGATCCAATTGTTTGCCTGACAGAGCCTCTGCACAATAAAGGGAATGCAAAG
	Gmax7x3_19323	[A/C]	TCGCGCGTGACGCGTCCCTATTATTTAATGGCACAACGTCCCTCGCTAGTGTCACCTCAC[A/C]ACAATATTGCCCTTTGCTTATTCTGATTATTTGCCACTTCatttttcatttttcattttc
ss181358970	Gmax7x151_1514037	[G/C]	ATTTTGAATTATTCAAAGTAGTAATCCTTATTCAATCACTTGAAAACGAATATTATGCGT[C/G]GTCTTAATTCGCGTTTTTGCCGAACGAGTTTGAGAATGTGTTCACCCTAGTACCATCCAT
ss181799882	Gmax7x194_694393	[A/G]	AGTGCCTTGATTTCATTCATATCCGGGGCCGGCTCCTCCTCTACCTTCTCCACCGGCGGA[A/G]CCTCCTCTTTCCTCTCCGGACTCTTTGGCCTCTTGGCCCTATCCCTCACAAACTCCTCCA
ss181799837	Gmax7x127_46796	[T/C]	GTTCATTATCAAAGCATATTTGTTTAAAATTAAAGAAAAGGTAAATTAAAATGTCTCATG[A/G]ATATGATCAATCCATGTCAGTTGGACTATATATAATAAACAACTAAATTTATAACAAAAA
	Gmax7x201_895734	[A/T]	CTTCTGTGCTATGCGTTTAATACATTTCATTTACCCCAATTTTTTTTTTGTTGAATTAAT[A/T]AATTCTGTACTTTATTTTATTAACGTAGCTGAGTACTCCTGTCTTAtaggatatcaaatt
ss181346253	Gmax7x18_3277035	[A/T]	CTGTGTGGTCACAGATTGCTTGTTCTCAACCTGTACATTGATGCCCATTTTGTTCGGCTG[A/T]GGTGTGACAAATCTCTCAAAAAGCCTATGAGAAAACGACGTCGGTCTGAAAGCGGTAGTT
ss181361556	Gmax7x241_159201	[T/G]	gagaaataatcGTAGGTGATGGTAGCTACGGTACGGTAATAGAAGGAGAAGGGAAGGATG[A/C]AGAGAGGGGCGCTCGGTGGTTCTACTAGTACAAAATCGGATGTACCCTCAGAAATCAGAA
	Gmax7x225_355178	[C/G]	acGCCGCGGTACGACTTCTCCTTCCGTGCTGCAGCACTCTCCTCCGAGCTCGCCCTCTCG[C/G]CGGAGTGCTCCTCGGTTGTCGCGCCGGCGATCATGCCGTATAGAAGCATCTCCTCCGGGT
ss181346516	Gmax7x19_9316645	[A/C]	GCATATCCTCAAATGCCAAGCACCTTGAAATATTAATCCTGTTCTATGAAAAATATTGCA[A/C]ATAAAAAATTAAGCAAATCACAAAATTCAAGATAATAAAAATCAAAGCCTTCAGATCAAA
ss181360418	Gmax7x189_189665	[T/C]	ACTCATAAAATTAAGATAAATCTAATCAATTATACATTAGATGTTTTTAGTTGAACTTTC[A/G]GACCAATTTTGCGTTAAAACAAAATATTTGCAAGAttcttttttttttttttaaggattt
ss181358916	Gmax7x150_1437731	[T/C]	AGTTGATTGTATATTCTTATTATTTATCATATATGTGTAAATGTGTGATTTTTTAAGGAA[A/G]CTTACCCTTACATGTTTGTCTATGTGTGCTTGATTGCTATAATTGTGGCTTGTTTCACTG
ss181800009	Gmax7x83_2992298	[T/C]	AGTTACATTTTATAATCACTTCTCGTAATCGTAGAGCAAAAATCAGCTTATTGTTAGTGT[A/G]TTTGTTTTCTGCAATAATTGGGCCATATTAGCCATTAATTTGTGGCATGTGATACGCTCC
ss181361205	Gmax7x220_30091	[C/G]	TGGTTGACTCACTCCCTGCATTGTTATTAGACAGAGTCAGATTCAAACCCTTTGGAAGAA[C/G]GGTTTCATTAACAACCAGTTTCCTCCTTCTGTACACACGACTAGAGTGCTCCCTCTGCCT
ss181799836	Gmax7x126_386253	[A/G]	TTGCTAGTTTATCTTTTATATCTATTAACATTTTCATCCATTTATTCTCTGTAAAACTTT[A/G]TATGTAAGTACTTTGAAACGGTAAAAGATTTCAAAATATCATTTTTTTTTATCCATTAAA
ss181348896	Gmax7x34_1259818	[A/C]	ACACGCAAATGTGGGTCAGAGGACGTTGTGGCCGAGATGGAGGCTTGGCCCCAACGGCAA[A/C]GTCGGCGTGATGACGGAGTGAGTCACGGACTGAGAAGGAGTGAGTGAAATCCGATTGAGC
ss181359309	Gmax7x159_1544356	[T/G]	GGAACCAAATCAGGATCAACAAAAGCATCAACAATCTATTGTGAAAGTACTTGTCCATAA[A/C]AAAACTTGGAGCAGAGTCCAAAAAAAAAACACCATGTCCAAGAGGCAACCCCATGCATGA
ss181361525	Gmax7x238_459690	[A/T]	TTCAGTTTATTTCTCTAGCTCTCGCAATTACAACAACTCCATTCAATACACACGTTCTCA[A/T]GTTATAAGCAGCCCTTATTGAATACATGCTTAATTAAAATGTTTATACAAATTTGCCCTA
ss181799889	Gmax7x202_657567	[T/A]	CATTTCATCACTTTGTGTCATCAGTTTCCATCACCCTATGAATTTTTTATTTTTTATTTT[A/T]TGAGGATAGACAATGGACATGTTGCATATTTGTGCAAATTTGAGTGTCCTAGGTTGAGTT
ss181361194	Gmax7x219_423990	[T/C]	TTGCGGTTATGCTTTGTTTTTCGATTATGCCTAGTTTGGCATATATATGCTAATTGACAC[A/G]CGCCTGCAGATGCTGCACGTCGATTAAACAATCAACTGTGTGATATTGCTATCAACTGGG
ss181360346	Gmax7x186_833090	[T/C]	TATTTTTTTTCTCCATCGGATATAACAAGTGTCTTTCAATTCTTACTGAATAAAATATTA[A/G]TCTCATGGTGTATGGCTTTCGTCGATATAAGATAATTTTACAAACGATAAAGATTAAATA
	Gmax7x161_1390984	[T/G]	TCGccaattttattttatttttaattttccACTTTTAATTATTTAATATTTGGGGAAGAT[A/C]CAGTGACATATAAGGCTTTTGATACCAACGCATAGGCTACAGTATAGGGGGTGGAGTATC
ss181360746	Gmax7x201_775521	[A/C]	TGCTGGACCCGCCAACGTTTCGTCCCATAGTTTGTGAAGAAAACCCATGATCATATATAT[A/C]TTTTCTTACAAATATTTATATGTGTTGTTTATTTCTTTTGTTATAACTTGTAACTCAGAG
ss181345425	Gmax7x12_10986181	[T/C]	TGGATACTGAATTCCAGCAATCAAGCCTTTTCTGAGTACTATGTGAGGAGGCTCCAGATA[A/G]CGCATGGCGATCAAGGACATGGTTGGGTCAAAATGATAGACTTGGGGGACATGGTGAGGA
ss181349609	Gmax7x39_3615346	[T/C]	TAAATGCAGTATAGGTCATGACCAAAACAATTGTTTTTTGTTGCCACAGTTTTATCTTTT[A/G]CAAGCAGTCCAAAACATGGACGCCAATATTCTCCAGCCCCGATATTTTAATTTAGCTCTT
ss181799853	Gmax7x155_1415487	[T/C]	AGTCCCTTCAAACTGAATAATGGGAATTTGTAAAAGACGTTGAACGAAAGAGTATCTTCA[A/G]CATCCTTGGTAAAGCAGACGCAAGGatcattgaagtgatacttcctaactagaTGCAACA
ss181361390	Gmax7x229_473339	[A/G]	ATTTGATTTATTTTTTAATTAGATAATGAAGATACACCTTTAACTTGTTGAACACTTGTG[A/G]CTTTGGACTTTTAATTATAATTAATTCTTCAACTGATTCATGTTATGATATTTGTTGTGG
ss181360060	Gmax7x179_181874	[G/C]	AACAATTAATTAGTGGTGGATCTGACAAGGGACCCTGCTTGCGTGAGGCTTTATACACTA[C/G]AACACCAACAACAAAAACACGTGCCTTCTCTATGTTTCTTCGCTAGTCTCCATCAACTCA
ss181353311	Gmax7x72_3509758	[G/C]	AACTTATCTTTTAAAACAACTACGTGTAAATATTAACATGTGCATTTAAAGCTAGAAAGT[C/G]TCGCAAACAATGCAGAGAACAATAGAGATGAAAGGAGATAAACAGAGAAAATAAACTATA
	Gmax7x41_4551363	[T/G]	TCTCTACTCCTAACTCTTATAGGATTCAAATGTTTATCTACTTGAAAAGAATTTGAAATG[A/C]AAGGGAATAAAACGAAGAAAAATATTCAAAAGAAATAGTTCAGGATTTGACAAGACTTTG
	Gmax7x173_859738	[A/C]	AAGCAACAATCAAACAATGAATATTTTAAGAACTTATTTATCATGTTCTTATGGAGGCCT[A/C]CTAGGGTAAGTCGTGACTGTATAGCATAGAAAATAAAGCTGCAGGAGCGTGGTATATCTT
	Gmax7x39_6032283	[T/C]	TAggttggaatttgagactcgtaaaccgtttaggcctGCCCAGTTTAGCCCGTAAGTCCG[A/G]CGGGTCAGAGGCGGGTCGGGGCGGGCCAGCCCGCGGGAAATTCGCTTTGAATATGGGGTT
ss181799914	Gmax7x239_44800	[T/C]	TAGGTGAAAGTTGGTTCAGGTCTCTTGCAGGAAAAATATTTGTATAGTTTATCATCTTTT[A/G]AGCCAATGTATTTCTCTTTGTCAATGAGTTTGGTGATTCGAAGTCAATTAGAATGAGTGA
ss181800025	Gmax7x96_1145851	[A/G]	TTGCAGTTACATATGAAGTGACAGCAGTACTTGCCATTTGCCCAGTTGACATAGAATGCC[A/G]TATCTTTCACTGTGCAAATAGTCCAGAATATTAGTATGGAAACTTGGAAAGTTGCAAACG
ss181360944	Gmax7x209_253319	[A/G]	TGTGATGAGAAGTGGTCATTGGGACATCGTTGCCATCCCCGTATCCACCTTCTCATCACA[A/G]AGGAGGAAGTCGAGTTGCCTACGTCACCAGGCCCACCTGAATCCCCACGGCTTTCGAGGG
	Gmax7x135_52227	[T/A]	CTTACATCTTTAAATGTTTTCTTTATAATTAAAATTTGGTTGAGAAGAGTTAAAATAATA[A/T]TTTTTTTTGGAAAACCAAACTCATCATGCTTAGATTGTTTAGTATCTTAAATATGGATAT
ss181799898	Gmax7x22_7356939	[T/C]	TTATCTAGGTCCTAGATAATTAATGCCTTCATCAATTAGAGTACTAGTTAGTTCCTTCAC[A/G]CTCAAGTGTACCAATTCGGTAAAGAAAGAGAAGAAAAAAATACCTACTAAGGGTGGTTGC
ss181343614	Gmax7x4_440866	[C/G]	TTGACTGCACTCCCGCTATATCTGGTTAATTAAGGCACAAACCAAAAATGCGTTTTTGTT[C/G]TGTACCTACTTCGGAAACACACTCAAAATGTGTTTTTATTGTATACCTAAGTTAGATACA
	Gmax7x177_52449	[A/G]	AGTAAAAACAATGTGAGAGAACATGTTTATGTGGTAGGGTAGTTGAGCAGAGAAATTGTG[A/G]GGTTGAAGAGCTTTCTACAACAACAGTGCATTGTATTCCACCATAATCCACAACAAAGGT
ss181353507	Gmax7x74_3934912	[T/C]	CTTTCTCACATAATCCTACAAGGGCGTAGCACATGTACATTCACAAAGTCTCCTCTAACC[A/G]TCGTCCTGTCTTCTCATGATGGTTGTTAACATCATCGATCCTCCTTTGGACTTCCACTCG
ss181356303	Gmax7x107_97269	[T/C]	actgaaccaatcaaaattttcagagttgtttggtttTGCTTTAAACACTGCTAATATTGG[A/G]ATTCTATGTATTGGAACTGCAAGTGTTGGAACCATAGTTTTAAAAACCTGGTCAGATCGG
	Gmax7x162_238570	[T/A]	ttttgaatTGGAAATTAATTTCTAAAATGGATTAGAAGTGTTATCGAAAATATTTTTTTT[A/T]AAAAAAAAGTGATGAAAATCAAAACGCCCTTAATTTTACATTTGAATATGAATCCATTCT
ss181799885	Gmax7x197_463800	[T/C]	GAAAAAATGACGAAGATATGATCGAAAGATTGCATTCATAGTGGCCTGGAAAGAAGAAGG[A/G]GCGTTGCACAGTCCGAACGACATCACGttgaactcatagtgcccatgatgagttTGAAAG
ss181360093	Gmax7x179_957063	[T/C]	AGGCAGTGAAGAATGTTGGGTTTGCTCGATACAGGGAAGTTCTAATGCAGGATTACATGA[A/G]CAAGTACTTTGGAAATGCTCATGAAGGAAAGAAGAAGATTattgattttgcaaggatcaa
ss181355674	Gmax7x99_123679	[A/G]	CCATAACCACCCCCTCCTCCATCGCTGCCATGCAGTACCCAACAAACCCGCCATAACTCA[A/G]CCCCACTAAACTCACCCTTCGCACCCCCTTCGCCTCCATCACCCGCGCCACGCACTCAGC
ss181361394	Gmax7x230_71184	[A/G]	CCTTATTTTTCATGATAAATGTTTCATCTAAAAGTTGGGATCACAACTGTATTCAGATAA[A/G]AAAATATTACACCATCTTAATTTATTATATTTATATTTGTATTATGTAAACTGAGTCCTA
ss181356747	Gmax7x112_253098	[A/C]	ACTTTCACTTCTGGGTAAATAAGGTTGGCATTTGATGAACTCTCCCATAAGTCATGGGTT[A/C]ATGTTATGAGGCATAAATATCTTAGGGAGCACAATGTTTTAAATGGTCCTATCACTAATC
	Gmax7x151_118874	[A/T]	TGCCAATTCTATCTGTATCTGATAATTCATCTTAGTGCACTGTGGATGATACCCTACAAA[A/T]GCCACTCTGTTTAGTTCAACTTTAATTGAGAATTCAAAATTAATTATCACGAAATTGTCA
ss181360620	Gmax7x197_462988	[A/G]	GGTGCCATGTAATTGTAAGAGATGAAGGTCAACAAGGAATGCGATGCCCTAGACTGCTAC[A/G]GGAACTGCCTCACAAAGATGGTGACAATAAAGGTATTGGCCATTGCCTACCATGACTCAA
ss181354982	Gmax7x90_178219	[A/G]	atgtcattccACCAAAGGAAGGATAGCCGCCACGTGGTCTTGTACGATTACCGCCCATTA[A/G]AGTACAACCACAACTTGGGCAGCCAATGTAGACTATGTATGAGGTGGAGACTACTGTTTC
ss181800005	Gmax7x81_443933	[T/G]	ATTCAACTCGTTCCCTTTTGTTTCTTCCTTCTGCTCAATGGAAGACAGGATCCTCCAGGA[A/C]GCTCTGCGAGCACCAATCACATTCTTGTACCCAACAGAAAGCAAATTCCGCTCCTCCACC
ss181359508	Gmax7x164_105271	[T/C]	TCAGAATCTATGAACATATCATCCAGTGCCACCCAGTTTACTGGAAGCACCCGTCTTAGC[A/G]ATGAAAACTCTGTCCCGGTTGGAGCTGATGGAGCTTTGGCATCTGAACTGAATGCATCTC
ss181358402	Gmax7x141_75284	[T/G]	TCCTTCACCATCATACAAAATCCCTCATATTAGCTAGGCCTAAATATAGATCTCTTGTTC[A/C]TCTTGACGGTATGCAATCCACTAGCCTCTCCTTCGTTTTCGGATTAAGACTCCACAAAGT
	Gmax7x187_249141	[T/C]	TGAAGAGCATATACATCAGCTAAATGATTGAGAGTAACAGACCCTAATCGACACTTAAAT[A/G]TGACATCGAAGGACCATTTTGATCCTATAATGGAAATAAATGAATTAATGCTACTGGATT
ss181350056	Gmax7x43_2957078	[T/C]	AACAACCAGTGTCGTTGTTCATCATTTTCTTTCTAGATGTTTATAAAGATAGGGAAAAAA[A/G]AATTAGAATGTTGACACGAAATGAACCCACCCTACACAAACATCATTAACCAAAACCGCT
	Gmax7x204_692221	[A/G]	AGTCAAAACAGAGAAGGCACGTTTGAGTGGAATGGTTGTTTGGGCAAGGTTGGTGTGTGA[A/G]TGCACTGGGGCAAGTCCATGTACATGATGACTGCATGCAATTGATAACTGCATTCTCtct
ss181344338	Gmax7x6_13162908	[T/C]	gaaAAAAACAGTCGAGGTTGAGGATGAACTGCAGGAGAATATAGTTCATAATGGTACAGC[A/G]AAGAAGACAAAAGTCAAACCATTGGATATAGAAAGCATGTCTGAACCAATTGCTTTACCT
	Gmax7x10_605101	[A/G]	TTCTTATAAATCAATGTTCCAAATATAATATTGAAAAAAAGTATGGCTCTATTGGTTGGG[A/G]AGTGACTTTTGGATTTTGAATATGAAAAGGGGAAAATAAAAAATCTCTAGCATAGATATA
ss181799861	Gmax7x162_1451621	[T/A]	CAGCTTCTCTCATGCATCATTCTAGACCATTGGATATATTTAACGGTTGAGATTATAAAT[A/T]TAAAAAGGTTTAAAGCTTCCTTCTCTTTCTCACTTGTAAGTTGTAACTCGCCACAGTCCA
	Gmax7x97_181577	[T/C]	GGATCCGTCTGAGACCCCTCAAGCCAAATCCCTTTGTACCATGGAGAGTATTGATGACCA[A/G]GGTCTTCTGTCTTTTCGAACTCCTGTGAGCAAACAGAAGTCAAAGGTCCATGTGCTGGCC
ss181352101	Gmax7x61_4993400	[T/C]	ATGGACGCTACATGTGAATGACTCCACCAACAGGCACGAGAGCGAAGTTGGGGTCATTCT[A/G]GAAGGACCCACTGGCATGGTCATGGCATAATCCTTACATTTTAGATTCAAAACCACATGC
ss181348020	Gmax7x27_1434499	[A/G]	TAAGGCTTGCAAGGTTTGGGAGATTAGTGAGAAACTTACTGGTTTGGCTTAAGTGGCACT[A/G]TGGCAGCTTCTAATATTTCAGGGACATTTGTCATGGAGTTCAATAACATCTTAGAAGAGT
ss181360106	Gmax7x180_181368	[T/C]	AGTTTTTTTTTCTTTTTCCTTTCACAAGCTGATTTCAGAATTTTACATTGTAATGTATCT[A/G]GGGTTATCGAGTGATCGATTCAAGTATTCATTTGATTCCTTCGCTTGAAGGTTGGAATCC
ss181358878	Gmax7x149_1550319	[T/C]	CCCATCCTAGTGTGAAACTCCCCAGAAACTAAGTACCTGTTGGTTAGCTGCTTCGAAAAT[A/G]ATCTCCCGTGGTTCCCAAAAGCTCATGCTCTGGTGGAGCATGAAAATATCGTCTCCATGA
ss181342689	Gmax7x1_20280210	[T/G]	aaAGAAAATAGAAAGAAAACAGAAACTTACTTGCATTGAAATGAAGATGCAAGATAAGAG[A/C]AAGAATGCAGGAGTAACTTGAAGCACAGGCAACAAAATGCACAAAGCACAAATGTGGGCA
ss181359056	Gmax7x154_137603	[A/C]	GGTGTAATGACCTTTATTAGCACTAGAGCTTAAGTGAGGATATGTGTGGCCTAAGCGATG[A/C]TGGTTATGGTTTAAGTGGTGTAGGTGACAAAGTGTGAAATTGCCATTGTCTACACTAGTG
ss181351516	Gmax7x55_558006	[A/G]	tattattaTGCGTCGGCATGGGATGAAATGCGGCATGATGAATCAGTGATGACACATCCA[A/G]CTAATAGTGAGGCTTGGAAACAATTTGGATGTACACATCTAACATTTGCACAAGATTTGT
ss181358806	Gmax7x149_51646	[A/G]	catggcTACAATAATTGTGAGACTCACTCTCTGGCCTCCATGCAAGAACTCATTCCCGAG[A/G]AAGACTTAGTCAAGGGATCTCAATATCCATGAATTCAACGCCTTTATTTTACTCATCCAA
ss181346127	Gmax7x16_8065073	[A/G]	CCTAGCAACGATTGGCCCCGACGGCGACACTAACGAAGGGGGTACGGGCTCGGGGCCTCA[A/G]CAACTTCAGTTTTTACCCAAAGGTCACTATGGTGACCCTCGGGATATTAACCAGGGGGTG
ss181350042	Gmax7x42_6668800	[T/C]	TTTTCCTTTAGGCCATTTGGAATATCCTCTCCATCCCAAGCTATGATTCCCCTATTTGGT[A/G]TGGGGACCACGTGTGGGTACTTAACAAATCTGCATAAACTAATTAATTAAAGTCTTCTTC
ss181360264	Gmax7x183_1096072	[C/G]	AAATGTATACACCTCTTTTTTGTTGCAACACATCCAAAGAAGTCAAGTCAATTTAGAGCT[C/G]GATTGTTAGATGGCTTTATAATTAAATGTTATAGAGCTCATATATAGAGTCTAAGGAGAA
ss181361250	Gmax7x222_150220	[T/C]	TGGGTCTTTATTCAAACTCACACAACGAGGAGATGTTCAAACGTACCTGGCGAAGTTTGA[A/G]AACTTGGCCAATCGGATTGTTGGTTTGCCGCCACAATTCCTCTTAACTTGCTTCATCTCA
	Gmax7x30_5203746	[A/C]	GCGGAAAACTGAGTTGCATACTGGGTGAAGCTTAGTCCTTTGGACCTTTCAATCTCGCAA[A/C]TTTTTTAGATTAGCTAGGGCCGCCCGCACGCTTTAAGGGTTGTTGAAGGTATTGCACTAA
ss181346523	Gmax7x20_134469	[T/A]	TGTAATTAGATGTGTATGTTCTATATCAACTTTATGAGTTTTTTTAGTTCAAGTCACAAA[A/T]ATGTTCTTATGAATGCGCTAAAGTTTGTCTTTTATTGAAATAACTAAATTATACAAAGAT
ss181355177	Gmax7x92_270402	[T/C]	TTCATGCCTataaatgagtaaattacaccaatctCCTTTTAAAATTACACACTGATGCAA[A/G]CACCTCTAGATTCAGAAATCACAGAGCTGCCCTATTTTCAGTTTCCATCAAACAAATGCC
ss181360590	Gmax7x195_994026	[T/C]	TCATCAAATTTgttgtcaaacaaaagatgttgaagtaCATGAGGAGGTGTCTTTAGAAAT[A/G]GTAGTTGCACTTTTCCATCACCACCTCATAGATGAAATTTAGGATTTGGTTTATGTCTAT
ss181353039	Gmax7x68_4454357	[A/G]	CTTTTTCAGGTTGTGTATACATTATTCTTCCATTATGAATGACAATGGGACAAAGCATAC[A/G]TGGATGGTAATATTCTGTCACACGTCTCGTAATTCTTAATGCCTTGAGAGCTGATTCAGC
ss181361389	Gmax7x229_455458	[T/G]	ACACTACTGTGTATATGAATTATGTAAATCTTAAAGTTGATTATAAGGCATTAATAAATC[A/C]ACAATTTGAAGAAAGTTACTCCGATATTCTTAATTTACAGCAGCAACACAAAATTATTAT
ss181352926	Gmax7x68_182854	[T/C]	TAGTCCTAAACTGTACTCCACTCTAAATTCTAAAATGTAGTACCAAAATCCTTAAATCTG[A/G]ATTAAATCCAAGGAGTTGAAATGTAGAAACACAATGATCATTTCCACTGCATTGGCACTT
ss181359017	Gmax7x152_1390654	[T/G]	AGGTGGAGGATATTTGGAAACAGCTAGCAACTATGGCTCTCATGCAGCTTACTAGCTCTC[A/C]TGTTGCCTTATTGCTCCGTTTCATAGTAATATTTGCTCTATGTTACAGAACAATGGCTTT
ss181355268	Gmax7x92_3062166	[C/G]	CTTACCTTATCTCACCCTTCTTTGACTGTTCTCCCACACCACACCCATGACACTCCTCCT[C/G]CTCCTTATTCTCCTCTTTCACGCGGCGGAAGCCAAGGGACAGTGGCAGCTCCTCCACAAA
ss181360902	Gmax7x207_744928	[T/C]	TTTCTTTCTTTCTAGGTGTTGCATAGGGGTTTGGGGTGTTCATTAAACTTTTTCCTTTTC[A/G]TAGTAGGGAAATTTGGGGGAAGAGTGATGGTACACAAACACCTCTTTATTTTAAACACCT
ss181346412	Gmax7x19_97732	[T/C]	TAGCACCACACAGCACGACATGGGGGAGAACACTACATACCTAAAGGTTCGACATCGTAC[A/G]CGAAAGTGGTTACTCGAAACAAGCACACCGGTGGCCATGCGAAAGAAACAACCAGGGGGA
	Gmax7x231_257982	[T/C]	TCTAACCCCCTTCTTCTATTCTCAGCATCATATGCTCAATCAAGACAGAACACATTTGTG[A/G]ATCGTTTAAGGGGCTTCTTCTACGTTTATTGGCATTTGGCACCATGTATGCACATTTTCG
ss181356959	Gmax7x115_1381469	[A/G]	ATACTTTTTGGCCATTCTAGAGAGGGTGACATGAGGCATGCTCCCCAAGAGTGATAGGGC[A/G]CCTATTATTGGCCAGCCTCTAGGCCCGGGTGGAAGCTTGTTGTGACGGTTTGTGAAGTGT
ss181349891	Gmax7x40_6959412	[T/A]	GATAAATCTCTCTCCAAAAAGCTTAACTTACACATAATCATGATAATAGATTTGAGCCAC[A/T]CGTCAATAGAAGGTGAAATCGGTTAGATTCTAAATTGACTTAAATATTTCAAGAGACTTG
ss181358337	Gmax7x139_346740	[A/G]	CTTCAACATTATAAATATTATTGTCACCTTGCCCTTGTAGGGCACATCCTAATGGGACAC[A/G]GACCATTTAGAGCACACTAGATGCCCCCCCATAAGAACTTCTTCCATTCACACCCCAATG
ss181360221	Gmax7x183_87461	[A/G]	TCTTaggaaagaagtttttttttttttttttactGGGAGTAATCAAGTGCATACAATTTA[A/G]AAATCTATAAGTGGTATGAATATTGTTGACATAGGTTATTGTTTTTTCATGATCAAATTT
ss181344706	Gmax7x8_9481960	[T/C]	TTTTTATTAATATATCTAACGGTATATGAAGTACTTCAAAGTCCAAACTCCTGAATAGCA[A/G]TCATGGTTGGCGGTGACTATAAAGGTTGTCGTTCTGATAGTTGTGGACTTCGACAGTTGC
ss181800011	Gmax7x84_3076226	[A/G]	CGTAAGTTCATACTTCCTGAGTCTTACATTTGAGCAACAAAGAAGCCATAGGCCACACCA[A/G]TGTTTTACCTTGACACAAAAGTATAGGATATTGAATTATAAAAATCAATAAAACCAAAGG
ss181357669	Gmax7x128_319856	[A/C]	ATGAACCTCAATCCCTTTTTTGTTTTGCCTTTTGCTTTCACAAAGGAAGGCTCACACATA[A/C]TACTATGGTGGTTTGATTTGCTTATTCATGGTGATGTTTTTGGTCCTCCTCTTCGCGGCC
	Gmax7x8_12416	[T/C]	ggttgTCGTGTTAGGAAAAATGTAGTTGAATAATTTGTTAACTACATATGTTGTGTGATG[A/G]TAGAGAACAACAATTTACAACAACAAAGGTATAAATTTCTTTTTTCCATTTTATTTGGGT
	Gmax7x0_13750577	[G/C]	aaaataaaCCGATGAAATATGTATTAATTTGTTAATTTTGAAATAGGATATTGCCATAAT[C/G]GTGTTAAAAAAAGATCTCCAAAAAGAAGCGTAATTCCTTAAAAAAGAAGCGTAATAGTGC
ss181356581	Gmax7x109_2382790	[A/G]	ATGGCGCGCGATGGTACAAGGTCAGAGATGATCATGGGTGCATGGGCCTAGTTGGGTCAC[A/G]TGACATTGTCGGGGTCAGAGGTGACATCGTAGCACAATTTTGGTGGCATCTAGGTTGACA
	Gmax7x0_15691840	[T/G]	CATTCTTTATTCTCAGTAATCTTCTTTTTTGATTCTACTCAAGGAATAGTAATCAATGGC[A/C]AAAAGGAACATTATTCCAAAGAGAACCTTGGAGGATCATGCATCACTCATGGGATCATTC
ss181350863	Gmax7x51_240812	[T/C]	CAGATGGCCTCAAACCAGAGGAAATGGACATGACAGAGGGAATGGGAATAACACTAAGAA[A/G]AGCTGTTCCTTTGAAAGTCATACCAGTGCCTTACAAAGAACCGGCTGCAAATGAATAAAA
	Gmax7x91_13684	[A/C]	CTTCCCGGTGATCGGAAACCTGCAAGCCTTGGCCCAGCAATACGGTCCCGTCATGTCCCT[A/C]CGCCTCGGACAGGTCCCACACGGGTAGTCTCCTCTTCAGAAAGAAGAAGGCGAGGTGATT
ss181357060	Gmax7x117_2069140	[C/G]	AAAAAACGGAAATCCAACAATAACAGAAAACAAACTTTTTCTCGGTGATGCATGTAGCTA[C/G]TGTTCTTCACATGTCTCATCATCACTCGCTGCTACTCTTCTTGGTATTGTTGTTTTCCTC
ss181800010	Gmax7x84_162616	[G/C]	TAGTATACTAAACATATTCGAGGGGAACCTCTCTAGAGCACACTATTAGTAGACACTTAA[C/G]GGCAACATAGCCTCTTCAAATATTATACTGcttgcatattcagtggctggaatccataGC
ss181357280	Gmax7x120_2242236	[T/C]	CTATTGTAGAAACATGCACCCTCTTGCTGCAGATACTGATTATTTTCATGACCACCACGG[A/G]CTGGCCAATTTGGTTGGTTAATCTTGATAGTTTGGGGCTAAACCACCAGAGAAAAGTATA
	Gmax7x229_585699	[T/C]	TTCATATCACCCTATCAGTTCCAAGACTCCAAGTTATTGGCTGGAAACAGGGCGAGTGGC[A/G]TAGCGCCGTAGCCTATGCTGGCCCCTGTTATCTAATCCAAGTTATTGTCTTGGGACATGT
ss181349363	Gmax7x37_16228	[C/G]	AGTTGGAGGCGATATGCCACAGGCCCAATTTTCTTCGTGACCCGAAAAGGCCTATAAAAG[C/G]GTTTAGCAAGCTTGGAATAATGGGGTCGAACGGACAGCTGTCTGTATGGCCGGAGGCAGA
ss181361395	Gmax7x230_77622	[C/G]	AAGTAGGATGCATTCTAATTTTGTTTGCCAACTTGCAAGCATCCCATTTCCTAGAAGCTT[C/G]ACCATTCTTGAAGTTCCTACCACAAATATGTTCTTTCGCAAAGGTTTTAATTTGGAAGCT
ss181359622	Gmax7x166_918638	[A/G]	TTTGTAGCTTGAGGAGCTTGTTGGAAGGCAGTGCAAGCAACTGAATGTATGTACATACAC[A/G]GTTCATCTAATAATGTGTTGTTGGGATTATACACACTGTTTTCGGTTGCTTCAGTTTAGA
ss181346517	Gmax7x19_9531211	[T/C]	ATTTATATGGATTTGAACTATGTATAATGCATATGAATTATCAAATTGTCTGGATTATAC[A/G]GATTAACATTCCTTATAATCCATACGGACTGCAAATCCGTATTATAatccatatggattc
	Gmax7x15_2349557	[A/G]	ATTACAAGATAGGTAGGCACACCAAACAATTAACATGCAAACTACCATGACTATGAGACA[A/G]ACTTAACTACAGACAAATTTCTTAATATTTGAGTGACCAATTCAAATGTGTTTCTAGACA
ss181360642	Gmax7x198_230985	[A/C]	TTCGTATTTAATTTGCTGGCAGACTCGGCACTGAGAAACCATGCGGTGGACATCACGGTG[A/C]ATGTGATCCCAATAGAAGGAATCGCGGAAGCAGCGAAGAGTTTTCGTTTCACCCATGTGA
ss181357764	Gmax7x129_1874728	[A/G]	ATTTATAGTCAATAATTTATTTTGTTTATCCATTTAAATAAAAGTATTGTTTGAACCTGC[A/G]TGTTAATTATAAATTGAATTGTTGGTATAACAAAATCTTGTCAGGTTTTTACTGCATTTA
ss181353193	Gmax7x70_3985326	[A/G]	TTAGGTATCCACCACCCCAAGCACACTCAACCTTGAGATGGAGCTATTTGATCGTTCACC[A/G]TCTGATCTTAAAGAAAGAAAACATAAGGGTGAATCTTCTTGTTTTGTCAAACGACCCATA
ss181360777	Gmax7x202_737406	[A/G]	TAAGTAATTGCTATTTACAAACATGTAAACTAAAATACAAACACACAATCTACAACGTCA[A/G]AATATGTGTCTTGTTCTGAATATTCATGGTGAATACACCAAACATATATATTATATGTCT
ss181349622	Gmax7x39_4172337	[A/G]	atatttatagtataatttaaatggTGAAATTGGTAAAATATGAGGGACAAATATTTGAAG[A/G]TCAGAAAATATGATAATTTTTACACTAATAATTTATATCCAACATGACACTTATTAAAAT
ss181799990	Gmax7x59_360576	[G/C]	TGAATGTATCTTATTACTACTATGAAAATCCAATGATATTGGTTTAGGAACATATATTAA[C/G]TGTCATGCACAAAATGTAGCCCATAAATGCAGTAAGGagctgaccttatgataatggact
ss181358689	Gmax7x146_727179	[T/C]	AGTCACTCCACCACCCATGTTGTTGCACGCTCACTGCCTTTCTCACTCACTGACGTTAGC[A/G]CGTATCCTCTCACCCACATCATCATGTTGTTGTTGTTGAGCCCACACCGTTATTGTACAC
ss181800004	Gmax7x80_2658984	[A/G]	CTAATTAGTCAAAATAGTTGGTTAGGCTCAACAGATCCATTAGTTGATTTTTTTTTCTCT[A/G]TTAAATGTTTTATGCATTGTTTGATtaaatattattttgttggacataatattttGCGAA
ss181355799	Gmax7x100_2104108	[T/A]	TATGGTGCATATATCATTCTCATGTGGAGTGTCATTTGTATGGTCTGACACAGAGATGTC[A/T]GGGTTTTCATGGACAAGGGTCAATTCCATTAATTCCTCAATGTCCATCTCATTCTCATCA
ss181357773	Gmax7x130_18384	[T/C]	TATTTTCACATTGTATATCTTACCTTCTATTATAAAATATTTCTTTTACTTGCTGAGATT[A/G]CATTATTAAGAATGGATAAGGATGTGAAACAGATTATGACAATGAAACAATTTTCAAAGT
ss181357268	Gmax7x120_1913480	[A/G]	CGTCTCTAGTTAATTGTGATTTGTTGTAAATCACTTGACATTAATTGAATTGGGCCAAGG[A/G]TCGTCTTGATGGAGGACATTAAAATACAATTCGATTCGATATGAAGGTTGCACAACCTCT
ss181361469	Gmax7x233_436218	[A/T]	AGCTAAACCCCTAAATTACAAAACATATGTACAATTTAGACTAGTGAGAACAAAAATTAT[A/T]ACAGAACAAGACACAAGACAAATACTTAAAGTGAATATCATTTTGGTTTAACTTGGAATT
ss181799877	Gmax7x185_321000	[T/A]	tcaaaatcttcatgcATTATAGCTCCCTGAATGAGACAAAAGATTGTACACTATTAATAA[A/T]AAATAAATGCCCAGGCACAAGGGAAGGGACTTACATAGCACCTTCACAACTTTAGGTACA
ss181352036	Gmax7x60_2448298	[T/C]	TGGAGAGGAGTGCGATGGGGATCTAATAGTGGTAGGATTGGAGGTGTAGTGATTGTGCTT[A/G]GGCTAGGAAGACGTGGCCTAAgaagatgaagaatatatggaagagcttgtggagctcctt
ss181360513	Gmax7x193_99887	[T/C]	ACCCCAAAGAACAAAACATAAACTTGATCTATAAGACAAAGTCATATGCAAATATTGACT[A/G]AAACAAAGGAAATTGAATATGCACATCGGAACAGAAGATAGGAATCATGTGGAGAGCATT
ss181351171	Gmax7x52_5181006	[T/A]	TAATCGGAGAAGGTTAGGAAGATGGCATATATATAGTAGGTTGCGAGAGTCTTTCCTGAG[A/T]GGCTGGCCATCGTGAAGGAGAAGAGGGGATAAGAAAAAATATATCAGAACTTTCTTGAGT
	Gmax7x71_435027	[A/C]	ACAATTGGCAATGCGACACGTGACATGCGTGGAGGATGCTGCCATCTTCATGGCACTTGC[A/C]GCATCTGTTGACCTCAGTATCGTGGCGTGTAAACCTTTCCGGAGGAAGGTCAGGAGAGGT
ss181799930	Gmax7x26_199060	[T/C]	TTTCAGCCATGCTATAAATTTTGGCACATGTTGATTATAGTATCCACCAAGCAGAATGGA[A/G]GTTGGCATGATCACCGAGGCCAGTGTGGATGCAGATTTCTGTTCCATTACAATAGCACTA
	Gmax7x150_79380	[T/G]	ggataacacaaaattgattttaccctaCAAATCAGGTAAAACTATGAAAAAGTTGAAATA[A/C]ATATTTGTTAATTCACCTTTACCATGAATTTTTTTTTTATTTTTTCTCTGTGAATCTATT
	Gmax7x145_1668516	[A/G]	TGAATTGGCAAGGAGACCCATGTGTTCCAAAGCAATATGCATGGGATGGTCTCATTTGCA[A/G]CTCCTACAACACCGTTCCAAgaatcacatctttgtgagtacaaatTAATTATCCTTCTAC
ss181357594	Gmax7x127_51839	[T/A]	ATATTTTTTTGTTATTGTGATCTGATTCAATAATGTGAGCCAAGTAAGAGTATATAATAT[A/T]GAACCAGTTTTTCCCTCCTTACTGTCAGATTGATGTAGTAATAATAATTAAAAGGATAAa
ss181359587	Gmax7x165_1187994	[A/G]	TTGAAGAAGGCCAATGGGTGTCCATGATGCATAAGGACTACACCCATAGCGTGGCTGGCC[A/G]CATTCGTCTCGGGTGTGAAATGAGCAGAAAAATTCAGCAAAGCTAGCACTGGAGCCTGTG
ss181355167	Gmax7x91_3052145	[T/A]	AATGCACCCATTACCGAAGACTACTTCTGCTTAATGAAGCAGATCAGCAACTTTATCTCT[A/T]AGGCCACCACAACCAACTTTTTGAGGGAGGAAAAAGGAAAAGAACATTCAAACATATATT
ss181360888	Gmax7x207_45198	[T/C]	CATTGCTAGAGCCTAGAGACGAGCAAAAGATTTTCAGATATTGACAATATAAGTACCAGG[A/G]GAGGAATCAGAAAAATAGCACCCGCGTCTATGAGTAAGCAACTAGGATTTGATTCCCTTG
ss181359403	Gmax7x161_1442228	[A/G]	TGACGGATGCCAAAAACATCCTAGTCGTGGAACAAAACTCTGAAACAGAAGCAACAACAA[A/G]TGCAATATTAGGTAATTTTAGGAAAGACATTTGGAAAGTAAATGTAGCACCTAAATGTAG
ss181360837	Gmax7x205_733534	[A/G]	TGGCGACTGCTTCTTTCTCGTTGGGATTTTGAACGTCTTGCCGAGATGGTCTCGCCGTCG[A/G]CTATCATTAAGGCCATCCTCTCCCAACAAGAGATCGAATGAGCCCATTCTTGTTTCTCCA
ss181350855	Gmax7x50_3678471	[T/G]	gtgggtgttATTAATTGACAGGGATATCCATGGCGGTGAGAATGTCAACAGCCTTAACGG[A/C]AACCTTGTGGAGGGCGTTGACGGAGAGGTGGCCTTGGTCCCTCTCGCGATGCCGCAAGAT
ss181799831	Gmax7x112_2362681	[A/T]	ACTCCTTCTTCAAAGTATTTTCGCCAGGACATTTCCCCGTTTGAAACGAACTTTCAGGCA[A/T]GGGAGTGCTCTTTACATGTGATAAGTTGCCAACAAAATGATCTGCACAGAAGAGAAAAAT
ss181355495	Gmax7x97_139019	[T/C]	GGTGAGTACAATCTTGCCAGGTTCACCAATTTTGAAACCGTTGGTAAGAACGGTCTCATC[A/G]GCGGGAGCAATTTTCCTGCTCTTGTGTACTATGACAGTGTATCCATCCTCAGCGCTGGGC
ss181799900	Gmax7x220_707343	[G/C]	GATACAACTAAAAAAATTCATTGGAATGGTGGGAGAAAAGGTACACAACTAGAAGAGCAA[C/G]GTGAAATGTTGCATAGCCGAAGAGTAGACACAGTAACACAATTAAAAAGATTCGTTGTAG
ss181354557	Gmax7x86_112242	[T/G]	TTCTCATCGCGTGACTGTTGCTTAGGTTAGATGTTTCGGACATTCAAATTTTCCACTTGC[A/C]CGTGGGTCCCACCCTCATCTCCATGATCCATCATCCCATTCATGCTTGTCATGTTATGTT
ss181348072	Gmax7x27_3931770	[T/G]	GTGACTCGCGATTGTCACCATTGTCATTGTTGTCACTCACAACTCTCACCATTGTGATGT[A/C]ATCACTTTCACCACTGCCGGTCAGTTTTTTCATCATTATTCACCGGCGTTAGTATGTGTT
ss181342284	Gmax7x0_16516852	[T/C]	tgaaacaatgggctccaattGTGGGGGTAGTTCATAATATTTACCTTTATCTTCCTTGTA[A/G]GCATCTCTTCCTTGTATTATAGCTCAAATACCTTTTTTCTTGGCAGCATCCCACACTGTT
ss181351339	Gmax7x53_3880087	[A/G]	ATTCATTTCAGTAATGCAATTAACAGCAGAGTTACAAAGTTAACTCAGCTAAAGATTTCT[A/G]TAATTTTGTAGAAAATATTGATACTGCTACTTGAATCCCAGTATCCACTTTATTATAATC
	Gmax7x89_3144535	[A/T]	tatgacaatctatgatacaaatGTTGTAGGAAACAAAAACCTAAGCTCCACCAACTGTGT[A/T]ACTGCTGAAAATCATAACCTTTCTCAGGCCAGCTTACAACGACAGGACAGTTTTTTCCCT
ss181358330	Gmax7x138_1746711	[A/G]	TTCTTGGCATAAAGACACACAACATGCAGAAGCACTTGAAGGCCAGCTGCAGCTTGCTGC[A/G]GACATTCCCACCCACCACTGTAATTGCATGCAATACCCAGTGGCTTGAGGAAGCATAGTT
ss181358392	Gmax7x140_1650751	[A/C]	CCATGCATGTAGAATCTTTGATGTTATTTTGGAAACGAAACAATTATCCCTTAAACAAAA[A/C]ATTTATAATAAGTGACATAATTTGAAACCACCTTTATGTAGATAGTTTGCATGATTGAAG
ss181799850	Gmax7x151_1293345	[G/C]	TATAATTATATCCTTCGATCACTCAGCTGTACCTAAAGTAAAATAATTTTGTAATGAAAT[C/G]TATGTGGGATTTATTAGCACATAAAAGAAAAATGTACATCCTACCTATCTGTAGTTCCAA
ss181361054	Gmax7x213_107559	[T/C]	CACCTGAAAAAAACAATCGAACCACAAATGAGGACAACAAAACCACCAAAAGTGTAAAAA[A/G]AAGATGAAAAATTGGGAAACACCTTCTTGGCCCTCTCTTGTCCAATAACGAATTTGTCGA
ss181360840	Gmax7x205_786227	[A/G]	GATTATACTTTTTCATCCCTAATCCTAGATTTTACAATATTTTGTAATTGAGTAGATGAA[A/G]TAGTCCAAAGTTCATTAGATGAGTATATATAGGATTTTAAGAGTATAAATTCTAGATATG
ss181342617	Gmax7x1_12163473	[A/G]	ATTGTGGGTTGACCACGGTCCACTTGGGTTGACCACGACCGTGGTGAGGTTACCTTGACC[A/G]TTATTGAATCCTTGATGTTGTTCTGAAAGGGTTGTTATCTTCTTACCATGGCCATGTTGA
	Gmax7x30_4005832	[A/G]	GCTCCTCCAAACAACAGTAAGACCAGCAAATCCTGCAAACAGGAAGGCTATAGACTGACT[A/G]ATTGATGAGTTAAGTTCTTTCTCTAGGGCCATCAGTAGATGCAGTGGTAGTCCAGTTAGC
ss181353977	Gmax7x79_3723104	[T/C]	AGAAATAAATATGAACTATGAATGAGCCTTAAAATTTGCTAATATAATGCACATAATGTA[A/G]TCAACATATTCCTTATAATTTTTGGATAGTTTTATCCCCATGAATTAGCTTTCATGGATT
	Gmax7x30_5204943	[T/C]	ACTTAGCCTAGCCTATAAGGATAAGGAGCTTTTCTAGCTCTTTTCTTTCTATTTACGAGA[A/G]TACTTCGCTTGTCCTCCTTCCTTTCCTGAGCTTATGTCAATCAATAAAAGAAGTCAGTCT
ss181353425	Gmax7x74_128118	[T/C]	AAATGGACCAGGTCGATCCATTAGGTTTGACCCACCTTATAAACGAGCTAGTCCAACCTA[A/G]CTCACTTTTTGTGGAGACTTGAAAATTTTGGCTTACCTCGGGCCATCATGTAGTTCACCT
ss181350808	Gmax7x49_5930831	[T/G]	CTATTGGGCCCCATTGCTGGTAGAATCAAACTCGGATGACCCTGTGAACCATAGGGTAGC[A/C]GAAAGGACTGTGAGAGTGCAGGCCATAGAGaagcatgctaggtactggactgatgcaGAC
ss181357316	Gmax7x121_1830607	[T/G]	CACCTCTTCAACACCATGTCAAAAACCTCACTGTTCAACCCATAACTCAGATTCTCTAAC[A/C]TCTCCTCCAGAGTACTGGAATCATTTTCTGCTCGAACAATGTCATTAATCTCACCAACAA
ss181360309	Gmax7x185_852490	[A/C]	CTCAACTTATCTTTAAGGCTTCTTCCACAAAGTTCAACTATGCAATCGTGCTCCTGTAAG[A/C]TCTTGTCAGTGTTTTATAATTGTTTCCTTAGAAAACACAAATAATGAAATGAATGAAGCG
ss181799823	Gmax7x104_157383	[A/G]	GACTCCAATAAGTTGGTCTAGTACATCTGCGTAAATACTTTCATGCAGAAACTGCAGTAC[A/G]AGGAAGCTAAATGAAAAATTAAATATACCTTCTAAAAATCACATGTGATTGCATTAAAAA
	Gmax7x30_3417962	[T/C]	ATTGATTTAGATTCATTAAATACATATGGGATAATAAAAAAGTCAAACGATTCTTTTCAT[A/G]AGTTTTCTAAGTGGCCTACTCTTCTCTCTTTTCTCTATTTAATTTATAGTAGCGAGACGG
ss181350097	Gmax7x45_150507	[A/G]	GGCCACTGTTGAATGGCTTGAACTTTATACGCAAAAGGTTGCACCCCCTGAGATGAAACC[A/G]TGCGACCTAAATATTCAACCTATGTTTAGGCGAATGAACATTTTGAGAATTTGAGGACAA
ss181353775	Gmax7x77_233415	[C/G]	AATCTAACCAAATTAAGAGCAAACTACATAGCAGAGGTTGGTAAACCAAGCTAAAGCCAT[C/G]CACAATATTCATCAATATTGGGGCTTGGTGCTTCGGTTTCATGTTTTGCTTGAAGCAAAT
ss181351179	Gmax7x52_5519423	[A/G]	AATATAAAGGTGATGTGGTGTGTTTTGGAGGGGACGTTTGGCAGGTTCTTATAACTATAA[A/G]TCTATAATGAAAATAGTTAACATGTTGGAAGTTCTCAAGGCATCAAAGGTCAGCTTGGAG
ss181347883	Gmax7x25_9329862	[T/C]	CAAGTACCCGCATTGGCAGCATGCCCAGCATCATACGCCAATCCATATTCCACCAAAAAA[A/G]GAATGCACCACTCCATAGGGGTGGGTATCTTTACGATTAGATAATTGCATGCGATCGACA
ss181343928	Gmax7x5_6921120	[A/G]	AGTGAGTAATCTATAAGTATATTTGTAAGTGCTCATTGAGTTTTGATGACACAACTCACC[A/G]ATATTCTTCTATATAAAAAAGAGAGTTGAAATTTGCAATGTAGAATATGCCGAATAGATG
ss181360788	Gmax7x204_338641	[T/C]	TTGATCATCTCATAATGCCAAGAGGCAAAAAATTTCCTAGCTAGTTCATGCAGTAGACAT[A/G]CTAAACCCGGTTTGGACTAATGCATGTACTAGTAGTTGTAGATACTAGATACCTTATGTT
	Gmax7x2_18209776	[T/G]	GGTTGGAGATGTGCACCTTAAATGTCGTGGCCCTGGCTAGGTCTCAAGATAATGAAATTG[A/C]TAGGCTGAGGTCGGTCGTGGCTGATGCTAACAAGGAGACAAAGGATGCTAATGTTAAAAA
	Gmax7x138_14333	[T/C]	TGTGGAAAAAGTTCATTGTGAACTATCTTTTCTTCACAAAAAAATATTTTTAATATCTGT[A/G]AATTGATATATTTCAGATTCATAATTCGTGACTAACTGAAATCTTTGAGATACGATACTA
ss181356590	Gmax7x110_83463	[A/T]	GAGACCCATGTATCACATTGACCACAAAGATGATTGCAACACTATTGAAGTTCCATTCTT[A/T]GAATATTAATTATTTTTGCAACTTAAATTATTTTCATAGCCTTAGAATATAGGtatggac
ss181361171	Gmax7x218_435505	[T/C]	TATTCTTTGGTGACAAGATATGATTTGATTGTACCCGATAAACTTTGGCGATAATAGACT[A/G]GGGCATTAAGACATGCATTCCTTGTTGTGGGTCGGGTCGGTCAGAATCCAACATGATGAG
ss181360562	Gmax7x194_909462	[T/C]	ATGATTTAATTATACATAGTATTGAGATTGATATATTATAATAGTTGATCGGATTGATCC[A/G]AACTTGTCCCTAATTTACCACTGGGTCTTGATCGAGTCGAGGCCTGGTTGAAAAAACTAG
	Gmax7x223_179376	[A/C]	CAAATTATTAATGCAGTATCTGACCTTATCAACAAATACATAGACAGAGAAAGGGTTGGG[A/C]TTTGTACTGAGGAGGAATAGAGTAAGTTTAATGAATAATATTTGTAATTGAGTCGTCCAA
ss181359546	Gmax7x164_1294058	[G/C]	ACGAGTTGGTGAGGTTTTCTGGAGAAACCAATCGATCGAGCAATAGTGTAGCATGTATAT[C/G]TAAAAGACCAACAAACAGCAACCTTAAATTGACAAGTGCAGTGGCTGGTGAAGCATTAAT
ss181348703	Gmax7x32_5814687	[A/G]	TTTCTACTACTTTCGTTTCGATGTCAAAAATCAACATTATTTAATATGTTTTCTTCTCCA[A/G]AATATTTAGAGATACCAATTTTGACAACAGATGCCAATAATGTTGGAGCGGTAGAAGATT
ss181357508	Gmax7x125_1404933	[T/A]	CGGGGAAAAAAGGGTTGTAGCTTAAGTTCAGCATCTTCAGAGTACTCACATTACCTAAGG[A/T]GGAAGGGATTGTGCCTTCTAGAAGATTCGAAACGAGGGAGAGAACTTCCAGGTTCTGGAA
ss181361228	Gmax7x221_32737	[A/G]	GATGAAAACACCTCCATCCGACATCCATATATTCGCTAAACGTTCTTTCATGAAGGGGAC[A/G]CATGCAAATGGTTCTTATTGTAAGGAATATGCCAACCAGGCAAGGGAGTATTCGTTTTCT
ss181799830	Gmax7x110_2480851	[A/G]	TGGGCATTGTTGTCTCAAATCCTACTAATGATATTCTTTTAGACCATTTGTAGCACTCCA[A/G]AAATAGGACGCTAGTGATAATATCAcaatattgtattattattattattattacctaata
	Gmax7x98_679875	[A/G]	aCTCATGATTCAAATTGTACGATTAGATACAATTTTGTTTGTTACCAATTCTTATCATCA[A/G]ATGAATATTAAACGACTTTGAATCTTATAGTACTTTCAATTACAATACTTGAGCTCTGTC
ss181361302	Gmax7x224_51892	[T/C]	CGATGTTGCGAGTATTCCTGGTAGCGGGAGTCCATCATTTCCAACATCTTTTTGATATCA[A/G]CTTGAAGATCCTTGAGTCGTGTACCTTCAGCCATGGAGTTAGATGAAAGCACCAATGTAG
ss181344732	Gmax7x9_222903	[A/C]	TTCCCACAATACATCCCGTGAATAGTAGTCGATGATTTGATTGTGGGATGTCTAATATTC[A/C]GTAGGTAAATAGTCAATGACTGATATGCAACAAATAATAGTTAACGGACTCATATATATT
	Gmax7x23_6451982	[A/T]	TTAAGGGATAAAAATGATGTTACTCACATGAAGGTAGGTTTGCATGTTTGCACTTTGACT[A/T]GGTGTCTTCATGTACCCTATCTTTAATTGTCATTAACACCAATTTTATAACTGAATGAAT
ss181354878	Gmax7x89_286959	[A/G]	ATATATAAATTCATGCAACAAATGCATGTCTTTTTCAAATGAATTGTATCACGTGAATGA[A/G]AGAAATTAGAGGGAGCACGTAGTATAAGAGATGCATAATGCAATAAGAGTGGTTACACAG
ss181349314	Gmax7x36_703117	[T/C]	TGGGCTTCTTTTTAGCTTCCACCGAGTTGGTCATCTTGATGCAACAAACATAGCATTTAT[A/G]CGTCGAGTTTGAACTTCCTCCTCCTGTGAATCTTCCGACTATCATGTTAATCACACCTCA
ss181360882	Gmax7x206_746736	[T/C]	CTGGTTCCGATGTTTCAGTGCTTAGAATTCATGATTTTAGTGTACAATTCAGCTACAACA[A/G]TGGGGTGCTACTAATTCCGAACGTGCGTATCACTCAAACAACGGAACCAAAGTGGCGAAG
ss181359591	Gmax7x165_1261623	[A/G]	TGGATctgttcaatattttttttaaaaaaaaaatccaatttTAGCACACTCCCAGCCGAG[A/G]TTATCTTGAAGGTGTGCCTGGTTGGGTGAAGGTGCATGCCCTCATGCAAGTACGGCAAAA
ss181359696	Gmax7x168_1087992	[T/C]	GTTCATCTATGTTTCCTAAATAATGTCAATATTGGATCACAGAGCTCAAAATGCATAAAC[A/G]AAATTCTCTATCTATTCCCACCCCGAAAGTGTGTAAGTCCACAAAGATGTATACTGACCG
ss181360670	Gmax7x199_180034	[T/C]	TGTGGAGAATCTAAATCTTGCTGGAGTGGATCGTGCATATGTATGTGCTGCCCTGTCTCC[A/G]AATCGAGTGTTTTTTACTCACTGCGCATTGAGACTGAAAAAGTCAGGCACTGTTGTACCA
	Gmax7x92_3043086	[A/T]	ATGCCATATGTGGGCTTTAGTCGAAGTTTTGTTAAGGCCCTACTTCTCTGTATTTTAAAA[A/T]ACGGATTCCTCATTCACTTGTCTTGATGCACCACTATTCTTGATTTTGTGTGCAATGTTT
ss181347823	Gmax7x25_7180910	[T/C]	CCTCTCAATATAACCCTTTCTAACTCATTTTTCTCCCATCTCTTCTATAAGAGCCTTGGG[A/G]CTTTCCAAGGTAGCACATCTCACAAAATGGCCACGAGTTACTTTCTATTGCTCTCATTAT
ss181343605	Gmax7x3_18814285	[G/C]	AGGGATTATATCAGGCATTTATTGTGCAACTTTTATCTAGTAACCAATGCAATGACAAAA[C/G]TGTGAGCTCATGCAGCAACTAAAGATATATTATAACATGATTGCAGGCATGTATAAGATT
ss181359544	Gmax7x164_1244237	[C/G]	GTGAAGTTTAAGGTTATGAGGGTAGAGAGGGTGAAGTACCGAGGAAGAAAAAGAAGACAA[C/G]GTAGAAACATGTAGAGAGAGAGAGAGAGTGGAGAAACCTCGTTGAGGTAACAGAGAGGAA
ss181799991	Gmax7x59_5413615	[T/C]	GGGAATGACTTTGTGAATCCATAACATCCTTTGAATTGTGCTAGAATTTTATCTCAAATG[A/G]AGTACACAACAATTTCTTTGTGCTTGATACAATCATGTCATGGATCACTGAATTATATTC
ss181351976	Gmax7x59_5271556	[A/G]	TATTactactaaaaaaaccattttctacaaTGGCAGAACGAAGATGGTTTCCCAAGAACT[A/G]TCTTAAATCTGATTGCGGTGACATTTTTATAATATCGACAACttcaacgatgacgatttt
ss181360269	Gmax7x184_612038	[A/G]	CGGGCCATTTTGTGCACCCTCTCATCCCACGGATAGTGTGTGATGGGTTCATGTCATTGT[A/G]CGTAGAGATTCCTTGTTCCAGGGCCTCTTCACTTTATAATGTAATAGTTATATAGTAGTA
	Gmax7x190_339408	[T/C]	CAAACAAACCACTAACCTTGTTCGTCAGCCTATCAAGCCAAGGCACATAGTCCCCAATAG[A/G]CACAGTACCCAACAACTCCCCAAACTCTAACAGCAAATGCTGAAACTCCCTCCCATTATA
ss181356055	Gmax7x104_83927	[A/G]	CACCATGCACGAGCACGGAGCACCTTGCCTCCGCTTTCACAGTTGCACCATAGTGATGGA[A/G]TGACAGAATAGTCGGGATGGAGCGAGAAAGAAAGAAAAACGTAAACCCTCAAACAACAAG
	Gmax7x219_566268	[A/G]	CTAATTATACTGCCTGACATCACAGCACCTGGAGTGAATATTTTGGCAGCATGGTCACCG[A/G]TTTCAACTTTAGCCACAATTGAACAACGATCCGTCAATTATAAAATCCTTTCAGAACATC
ss181353194	Gmax7x70_4211382	[A/G]	TATATCGAGCATCCAATCAATAGTTGTGGCTATTTGAATTTGCCCAGGGAATCTTTTTCT[A/G]ATTTCTAGGGTTTCAATATTTGATGGGCCCATATCGAGCATCCCAGTCTAAAGTTGTGGA
	Gmax7x55_337420	[T/C]	CggccaacaaagcataggcactccttCGGCAATAGATTCCAATGTAGAGTTCCATCCACA[A/G]TGGGTTAAAAACCCACCCACAGCAGGGTTGGCCAAAACCTCTTCTTGAGGTGCCCAATTT
ss181361118	Gmax7x216_210652	[T/C]	GGCTGCGGGTGCAAAAAACACAGTCTTTTTAGTTTCATATCTTCACCATCAGTACAACCA[A/G]CACAGCCGATGAGTCTGGTATAAAGAGAGACGAAACAATAAAAAAAAAGGGTCGAGAACT
ss181349952	Gmax7x41_3567161	[C/G]	AGACACGGGAATAGCCGCTAGGAAATTTAAAAGGAATTGAGATTAGGGACAAATACAATA[C/G]CCAAAGGAATATTTAAGAAGAATCTAACAAATCCAAGGGTTGAATTCTTTAGccataaaa
ss181346415	Gmax7x19_535768	[A/C]	TTATTGTCTTGCAGAATTCGTTCCATGAGGTCCTGGTCCATAGTATGCAACATACGTTTT[A/C]TTTGCTGAATATTTCTTTTAAACAATTTTGGTTGTCCTTAGAAGACTATCCAATCTGATA
ss181351409	Gmax7x54_1891434	[A/G]	gattctcggacttggttcgcctttcGACGACATTTTGTACTTGTGCAGTCGAGCCCCACA[A/G]TGACAATAAAGTAAACCCTCCTGAGCAGTGGTTGAAAATTAAGTCCTTGGAGTTAGGATA
ss181799866	Gmax7x169_105601	[A/C]	CTTATGAACAATTATTGTTTATATAAATAATTCCCTCTTATTTTAAACAACTCAAAATTA[A/C]ATGTGTCACATCAAAATAATATATTTTTTTTGTTAACAATCCATTAAATAACTCTCTCGT
ss181360412	Gmax7x189_18480	[T/C]	CAAGTCTTGATACCTCCCTTCCCCAATCCTAACACCTCCTTCCCCCTTTTTCATTTGCGC[A/G]TCGTCGAAACGCCAAGCCTCACCACATAAGTGCGACATCGACAAAGATCTATGCGTCATC
ss181345090	Gmax7x12_168588	[T/C]	TCTCCCAAGGCTCTAGAACCACTGGGGTCTCTAGAAATTCATTCAAGGTCACAACATCAA[A/G]TTTTATAAGCTTCCCCCGCACTCTGCACTGTCTAAgggatttgtcttctgggtcatatag
ss181359369	Gmax7x161_405624	[T/C]	TGAAAATGGGCAACATTGAAGCTCAAAATTTACTCATAGCTGAAATAATTACGGGGTACA[A/G]GGTTGCAGTTTACCTGGGCAAACCCACAAGTTTGAACCCAAATCTTAAAATACATGTGTA
ss181358868	Gmax7x149_1349585	[A/G]	AGTTTGTAGCTTATACTACTAAAAAAATATTGGTGCTCACCTCATCCTGAATGAAGGTGG[A/G]ACTTATGGTGCAATATGAAATTTTAGTGAGGAAGAAAATTAGTACTTTTGAAATAAGCAT
ss181360694	Gmax7x199_803667	[C/G]	AATCACAATTGGCGCCATCACTCCCAAACTACCCCTCCTGCTCCTCGGGTCAACGGTGGT[C/G]GCGTACACCGTGTACACCAACCCGAATGTCATCACCATCTCCAACACCACCGCGTTCCCC
	Gmax7x71_4239688	[A/C]	GCAAATATTGAAATTCACATACAGGCATTTAATACCATCAACATGGTGAGTTGAATGAGG[A/C]AGTGTTTATTGAGCAACCTTAAGGGTATGAGGAGTAGGCGGTAGAAGACAAAGTATATAG
ss181799826	Gmax7x105_931508	[A/G]	gccttctactAATGAGGGGATGATACCTCTAGCATTGGAGATGCTGCAAATGCTGAAGCA[A/G]ACACTGATTATGTTACGGATCTCATGGCCACATAGggagattgggacccatggcccatac
ss181361001	Gmax7x211_101748	[A/G]	GGCGTAACATCCACACTTCGCAGGTTCCGGTCAAGGAAGGAATGCACTGGAGATTAAGAA[A/G]TGGACATAAAATCAATATTTGGTCCCAACCGTGGTTGTCTACCCTATATGTACCACGACA
ss181346144	Gmax7x17_3238637	[A/G]	CTTGCCCCTTCAAGAAGGTATGAAACACTTGGCATAGTACAATGTCATCAGTGGTGTACA[A/G]ACTAACTTGTGTGGTGTAAACATCAAGTTGCTCATCTAGGTTGCTAGTGTCGTCAAACGT
ss181357768	Gmax7x129_1895441	[T/C]	CCAGATTGGCTTGCCTTGTGTGGCATCTTTTGTATCGCCTTTGGGGAATAATAGTTAGGT[A/G]GTGACTGGGGGAAGTACCAATGGAGAAACATCTTATGTGAATAACTATGCAGGCTTGAGG
ss181352104	Gmax7x62_134347	[A/G]	TTTTCACTCTAAAGTCAAGACATTGAAATGTACTTACGGTTTTCGGGAAAAGAAAAAAAC[A/G]CACATAATTTGAGTATTAAATATGTTTATTTGTCAAATTTAAGTATTTCATTAAGATATA
ss181360474	Gmax7x190_754571	[T/C]	TATAAAGTTGCATTACTATCACTACTAGAGATAGTATAATTAGACTTAAATTGAATCACA[A/G]CACACTGGACCAGAATGTACTTCCATTCTCAAAGCTAGAACAGGTGTTTTGCTTGTCATA
ss181361088	Gmax7x214_619844	[T/A]	TGattttttattaatgttttatttaaaTATATTTATTTTGATTTATTGAATTTATTTTTT[A/T]AAAAAATCAACACATGCACTAATATTAttttagtgacaattttatttttttttaaattat
ss181354065	Gmax7x80_3384761	[A/G]	ATGATATTTAGATGAAATTTTAAAAGAGATGCATTTTAGTACCTTGTCACTTGTCAGGAA[A/G]CTTGAATAAGTAAGTGTCATGATTTAAAGAGTTCGTCGAATTATTTTTTATCCAAGTGTA
ss181357270	Gmax7x120_2024289	[A/G]	ACCGCAACTGCACAGTGTTTTCATCCTCTAAAGGGTTGCTAGGCTTGAGGCATATACCAT[A/G]TAGAAAGTACTGGACGAGAATGACAGTAAATATCATTCAATGAAAAATATTTGATGAACA
ss181358168	Gmax7x136_331883	[T/A]	ATAGTCATACGTGATTTACAAAAGTAGAAATGAGATAGCAACTGAAATTAAAGATTCTTG[A/T]GGTGTGGTTAGACTTCAAAAATAGCATGTTATAATTAGAAATCATTAATAGTGATTAGTG
ss181360657	Gmax7x198_656813	[T/A]	CACTCTGCGCAATGGAATTCTAAGGGACCACTGGAATGTTGAAGATAGAATGAACGTGTA[A/T]GATAGGCACATGGAATTAATTACTATGCCAAATTCAAGAAACTTATCAGGGGCTGAAAAT
	Gmax7x8_12234729	[T/C]	CATATAATAATTACTTTCCGACAATTTGGGTTATATTTCATAAACTTAGAGATTGATTTA[A/G]ACCAAATTTGTCTAATAATAGGCCATACCAATTATTAGGCAACATATATTCATTTTCAAA
ss181799952	Gmax7x29_110796	[A/G]	TTGGTGGAATCTCAGCTAACACTAATAAGTAGGCTATTTGATTTCTTGTTGTATATTTTA[A/G]TGTTGTCCATTATTTATAACTTTTTTTATTTCAGAACATGTTTTTGTTTGAAGTTATAAA
ss181359386	Gmax7x161_963995	[A/G]	ATCCACAACAAGTGGTGGTGCAGTTTTGGGTCCTGGGGTGGTGACGCAATTTCTGGTGGT[A/G]CAGGGTGACGACACAACGATGATGGTGGTCAGGGAGGTGGGTGGTGCAATGATGTGGCAG
ss181350838	Gmax7x50_269230	[A/C]	GGACAATTCTTGTAATTGCTTGGGCTAAGCGCCATTCTTGCGCTAAGCCTAAATATGTCT[A/C]TGTTTGAATTCTAATATTATTTGGGCTAAGCGCATTCTAcgcgctaagcccaaatatctc
ss181344481	Gmax7x7_5286975	[A/G]	aaacaaatatttactaacaactttGGAGGCTACTCATAAACCCAGAATCCCTTGTTTCTC[A/G]AGTTCTCAAAGCCAAGTACTAATCCTAATACAAACTTTTTGAATGCTTCGTTAGGTCACA
ss181357170	Gmax7x119_1238237	[T/C]	TTGTCATTTTGGTTAACAACAAACACAGCAATTCATTACCACAGGACCAAGGTACTCACT[A/G]AGTCACTATGCACCAGCTTGCAGTTAGGAACCACCAAGCATCACTACCGCAACCCTATCA
ss181357457	Gmax7x124_1709661	[A/G]	TCAATGGAAAAGTAACAAAGGAGTTACTTCCATGAATGTATATTGAGCCCCCCTCTACCG[A/G]AGACCCACACACATGCTAAATTACTAAATATGTGGAGTTGGAGGACTACACTTCCTTCTT
	Gmax7x190_577728	[A/C]	TTGTTAAAGTATTTGAAATGTTTATTTTATACACCACAAATGTTCTTAACGAGAAACAAT[A/C]ATGTTTTAGTTGTGGAAAAATATTATTATGGGCAACAAACCCTTCCTCCATTTTATTTTA
ss181354171	Gmax7x81_3620824	[A/G]	GATTTTGGAGAAAATAATGTTATTCTGGATCTAGTCTCTTTGCACAAGGTTGGCAAATTA[A/G]GTAATGCTCCAAAATTATCATTTAAATGTTAGATAGTTTTCTGAAGCATGTAATCGTTGC
ss181350840	Gmax7x50_429630	[A/G]	GAGTTAGGAGATGGTTCCCAAATGTGGCACAGGGTGTTGACTACTTCATTGAGTACCTTC[A/G]GTTTACAGTGACATCCCTAGTTGAGTTCGAGGAAGCACCAGAGTATGTGGAGTATTTCAT
ss181360403	Gmax7x188_781604	[T/C]	TGTGTATGGGATTTCATTTTAATTGTTTCATCTCTCCACCTACCTTCTCATTAGTATCTT[A/G]GAGTCAAGGTACATTTTACTGCCACTTGGAATGTATTTATTAACATTCTACCCACTTGCA
	Gmax7x142_1719497	[T/A]	GCAATTCACCATGTCTGATTGATCTCATTTTTCCGGAATAATGCTTCCAGTAGTTCTTCA[A/T]AGTCAACACCATCATGTATGGGTAGAATTCGAAAGCTGTGATTACTTGCTCTTTGTTAAT
ss181356490	Gmax7x108_2299760	[T/C]	CAGTCGTCGTAATCGTTGTCAATCCCTAGAGTCATTGCCGACGTGGAGCGGAAGTCAAGA[A/G]TGGCTCTAGGCCCGACCCTTAGGCAAGAGGGGTGATCACCCTGAGCCTTTACTTGAAAAG
ss181345990	Gmax7x16_34797	[A/G]	aatttatgttaagattgttaccacaaCTATCACCACCATCACCACTGTGATTGTTGTCAT[A/G]AAATTATTGTTGCCACCATCATAATCATCATTGCTACCATTATGATCGTCATTGTCGTCG
ss181360582	Gmax7x195_531285	[T/A]	ATTGGAGTTGCTCGTGGCGGTTCTCATGGTGAGCTTGCAAATTTTCCATTTCAACTACTA[A/T]GGCCAAAATAGCCTCCTCAAGATCTTTATTTGTCTTGTTTGGCATAGTGTAAAATAAAAG
ss181360333	Gmax7x186_595591	[A/G]	TTATAAGGTTGTGATAATTAATAATGACCTGTTAGAACCTAACCCATCAAGAGATCGTAC[A/G]TAACATAACTAAACTCCCTCACTTCCCCCCCAAAGCCACAGTGTGAGTGCCATTTCGTTT
ss181354806	Gmax7x88_138332	[T/C]	AAGACGAGTAGTGCAAAAAGGGTTTGAACAACGCGTTTCATTGGAAGATGATTATAACCG[A/G]ACTGACCAGTCAAACCTCATCATAAACGAGCATTGTCAGTCTTCTTATTCAACGCGCTAC
ss181800007	Gmax7x83_2009248	[A/G]	GAGCTCCGGCACCGGGCCGGAGAACTCGTTGTTCTCGAGGTGGAGCTCGGTGAGGAAGCG[A/G]AGGTTGGTCAAGGAAGACGGGATGGGGCCGGAGAACTTGTTGTTTGAGATCCATATTTTT
ss181352636	Gmax7x65_1178407	[T/C]	CGATTTCAAAGCAACCTTTGAACCCAATTGTGTCAGAAATGCTTGATTATTTGTACACAC[A/G]GTCATAGAAGAGAATGCCACTACCAAACTCCATTTTCCTTGGAAAAACAAGGAACCTTGC
ss181360495	Gmax7x191_510023	[A/G]	GTGTACAAAACAAAATGAAAGTTATTTTTTCAAGTAGATGTGATTTTTCACATTTGTGAT[A/G]AGTTTCGAAATACACTACATGAAATAATAGCAAAAATACTGCTTTGACAAACACATATTG
ss181357395	Gmax7x124_300864	[A/C]	TCTTCTCTTCAGTTACTTCACTCACTATCTTTCTTTGCTCACAATAACTTGAAACCCTTA[A/C]ACGACATATCGCGTTACTCGTGTTTTTATAAGAAGGCATCGATGGAAATATCTCTCTCAA
ss181360711	Gmax7x200_565279	[A/C]	CATCGATAGATAGGCGGATTGTGACAAAGTTATTCGGCCCAGTTCTCTTGCATCCATTGC[A/C]TCAGTAAACCCATCCAATCCATAGCAAATTAGCAATTGATTCATCCATGTTCTAGCTAAA
ss181358358	Gmax7x140_423085	[A/C]	CATAACAACCTAAATGGAAACATTTGAAGTGGTTGGTTGCAAATTCATAGACTATTCAAT[A/C]ATTTGAAGCTTAGTACCTGACTAAATTTGTGAGAATCTGCCGAatccttaaaacatctcc
ss181799994	Gmax7x61_1573387	[T/C]	GGGAAAGTGGGTGCTGTTTTGGTTGAGAATGAACAACACAATGAGATATTTTTAAAAAGC[A/G]TAGTCTTTGATGGCTTCCCTGATGGCCCTGTGCACCTCACCTGTGATTCATGGGTTCAGC
ss181344290	Gmax7x6_6540577	[A/C]	CCAATACTCTCAAGAACAAAGATGAATACTATGAACCAATGTGCAGAATTAAGCACCATG[A/C]AACCACAACTAGATACATGCACATGGATTCAAATTGACGCACAAACAACACACATGGACT
ss181799856	Gmax7x158_8530	[T/C]	CTACAACATAGTATATAAGTAGTCAGTTTAGTGTACAAATATTTTAAGATTGTGAATGCA[A/G]ATGGAGTCATTGATAAAAGTGTTGATGTTATGTTGAAATAACTATTTCTTATTGTTATGT
ss181354553	Gmax7x86_55479	[A/T]	tattttttgttaatttttaactttttttatGCATTTAACTTTTTCTTCAACAATTGGCCT[A/T]GTTTGAACCTTAGAGTTGGACATGTCTTATCAAAATCAGAGGGTGGGTTTGTGGACAAGG
ss181355321	Gmax7x94_2376387	[A/G]	GTTTCAATTCCTGTCTCAAGTGATTCATTTCTCGGGTGGTTGTGTTTTGGACTTAAGAAA[A/G]TTAAGCTTGCAAATGTACCATATTATGAAAAGGTGAATAAATAAAGTTGATTTGTTATGT
ss181799908	Gmax7x23_9287892	[T/G]	TCTCTATTTTTATTGTAACATGTAATAATGATATTTTTTTAAAAACACTAAATAAATATT[A/C]AGGTATACAAATTAGGGGTGTGCATTAGCTCAAGTCAATCAGGTTCAATGTAAAAAATTC
	Gmax7x54_2629199	[T/C]	GTTGTCGTCATTGGTGCCATGATGGTGGTGGTGGCAGCGACAACAACATCGATCATGGAA[A/G]CAAAAGTGGTGACGGTCATGGTGATGGTGGCGGCGGCAGTGACAACAACAACGGTCATGG
ss181357844	Gmax7x131_39646	[A/G]	ATTTATAAAGAGACTAATTAAACTAATTATACGTACTCTATCTCAGAAGATTCCCACTAT[A/G]AGAGATGTGGACTAATATATTATTAGCGAGAGCCAATCTTGGTAAAAGAGGGATGCAATT
ss181361131	Gmax7x216_567034	[T/C]	CCAAACTCGTCGCCATCATCAATCTCAGTCTCTCTCAGTAATTTATCTGAATTCTTTGTA[A/G]CACTTTGGTTTTTTCTTTTCTTTTAATAGGGTACGTAATGATAGCTGTGCATATATATCA
	Gmax7x51_237980	[A/G]	TAACTTGTCGAACTCATCCAAGATGGTGTCGAACTTGTCAGACTCCGTGTTCATCAAATC[A/G]TCTCTTTTCTCTGTTAGGATTAGGTACTGAGTTGGTAGGTTAAAGAGAAACAAATTAAAT
ss181350408	Gmax7x47_431328	[T/A]	TGAAACATATGTGTAGAAGGCATTTTTTATGCCAATATTGATCCTAACAACATGTCTCCT[A/T]CTTTTGTGGCTGCACCCTCAATTCCATTGATCAACAAGCATAAGTTAGGGGGTTAGTAAG
ss181360631	Gmax7x197_795677	[T/C]	AAAATCTTTCGTATTACTATTTCGTAATACGAAGATGGGATATCCGTTTCAACTAAATCT[A/G]ATATTTTGCAGATTGTGAATCCCAACAACAAATATATTAGGGATATCCCAGGATTGGCGC
ss181360679	Gmax7x199_344404	[A/G]	gttgcttatgttTTTGCGTAGTTATAAACCCCGTCTAGGAGCAAGCGGTAGGTTTGACCG[A/G]TCACACGAATCGGACTTACGGCGAATATTCAattaagattttggaggattttaaaaAAGA
ss181360588	Gmax7x195_977404	[A/G]	AATTCACACCAGACAGGGATTATAAAACACTAGAAATATCTAATGGAATATTCCAAGCAC[A/G]GCTTAGGAGTAAATGCCTAAGCTTGAAGAATCCTTTATAGCCCTGCATGCAACAAGCTAC
ss181359216	Gmax7x157_1388656	[A/G]	CCTCTAGTTAATCAGTGAAAAACTCTCAAGCATGGCTTGAGGACTGGATTTAGCATCATA[A/G]TCGAGTTGTAACCAAATCGGTATAATATTATAGTGCACTATTCTCAAATCCTTCTTTTTT
	Gmax7x56_5508	[A/G]	AAAAAAATTGACAACATAAATTAAAATATAAAAGAATTGTTTTTAGAGAACAAAGCATGA[A/G]TTTTTAAGTATATAAACTAAAACATAAAAATGAGACAAAATGTACGTAGAAACTAAATCA
ss181352690	Gmax7x66_134086	[T/C]	TAAACCTTGCCATTGCGCCAAGGCTCATCCCAAGCCTGCACCTTCATAGTAACCAAAATA[A/G]TGCATTACCACTTTTGGCCAATATTTAAATAAGTTTAtagaatttttttttaaaaaagaa
ss181348684	Gmax7x31_7534729	[T/C]	TATTTATATATGCTAAAAGTTGACAAGCAAATATTGTCTCTGGTTTACATTAGAGTATTG[A/G]GAGGGAAAAAGGTTGTTGGACAActaaagtgggacaacttttgttgtccTCTTTGATTCT
ss181360278	Gmax7x184_921756	[A/G]	AATATtttttttctaagacaatttattttatattCAAGGAACAATCATGATTCAAATATT[A/G]AACCTCTTGATTAAAAGACATAAGTCATTATCATTTGTATCAATCTTTCTTGATAACATA
	Gmax7x188_457118	[G/C]	ACCCAATGGAAAATCCAGGGGCTTTGAACACGTTCATGCTGATGAAGTGATGATGGCTTT[C/G]TCATGGCTATTCCCACAGCGGATATTCTTTGGAAAATGGAAGCCATGTGCGTCCCAGGAG
ss181358100	Gmax7x135_62218	[T/C]	cagtGCCTCCCTTCAGGACCACCTCCATCACTTAGAATGTGTCTTCAGTTCCCTCTCCCA[A/G]GCCCGGTACTTCCTCAAACACTCTAAGTGCTTGTTTGGACAACGAAAACTTGATTATCTG
	Gmax7x59_373332	[T/C]	TGCTTCTAATTCCTCTGGAAAAATATGTTTGACCATGTTGTTGTCAATTTGGTACAACTG[A/G]ACCCCATGAATCGAAATATGCAATGGATCGAAAAGCTATAATACCAATAATAATTGCTTC
ss181359184	Gmax7x157_438281	[A/G]	GCTTGCATGAGCATGAACTCTTCACACAGCTGTTCATTTCCCTGCATGGAATGTGAAGGT[A/G]TCTTCCACGTACTGTATTAGAGAAATTAGTAATAGACAAAAAAAGAATCCATCAAATAAT
ss181358807	Gmax7x149_69717	[A/C]	GTCCACAAATTGTGAACACTGAATCAGAACCAGATAAGTGTTGCAGGTAGCTAGTCCCTA[A/C]TAGTCCACTACCATGTTAATGGAAGAGTGTCTTAGGCCACAATGCTCTTCCAACCTCCAC
ss181355178	Gmax7x92_293459	[T/A]	CCTGGTATCCCTCAGCTCCAAATTTTAATAATAATTACATTAACATTTATGAATGAAGTA[A/T]GTTTATAAACGCTACACTAGAGATTAGCAATTTAAACCTTTTATTACTATTCTTTGCATA
ss181354664	Gmax7x86_3018755	[T/A]	ATAGTTTTTAAAATTCTGCCGCCCAAATTATTTTTATACCGGATTTTATAGTAAAATATT[A/T]TTTTTTGGTGGAGTAAGAGGTAAAAACCCGATCGAGACACTAAAAAACGTGAGAAAACAC
	Gmax7x194_439820	[A/G]	AAATCCTACCTCACCAATGACCTGCAATTATTGCGGACCACATGCTTTATATAGAGACAA[A/G]TCTTCACAATGGCAGGGATGATTCATAAAAGTGTTAATAATGTAACCAGACTTACCTGTT
ss181352556	Gmax7x64_3081758	[T/A]	AATCATCGAGCGAGATAGCAGCCTTGTGTTCAGTGCAGTATATTAATAAGTGGAAAGCTT[A/T]GGTGTACCGTCATTGTTATTCACCTCACCATTCGTGCTGGTGTATTACCTTCACTTAAAA
	Gmax7x76_133785	[A/T]	CGTGTCAAACTAACAATCAATAGACTTGGCAAACACTAGGGACATAAACCAATTTTTTTT[A/T]AAATATTATGGAGTAGAAATAAAGAAATTTTTTATCAGGATTaaaaataaaattcaagta
ss181359175	Gmax7x156_1540481	[A/G]	CACCGGGAACCGCCGGAAAATCCGCCGTCGGCGGCGGTGGTGATGTTCAACGACCAGGCG[A/G]CGGAGGAGGATCAGAGGACGGCGGAAAAGGCGGTTCCGGCGGTCGGCGGAGGAGAACGGA
ss181354032	Gmax7x80_2358631	[T/C]	TTAGTAAataaaattgcaaagtttagttttatGTAGAGAATATACTGAAATATTTTTCTG[A/G]CAAAAAAATTGAAGAAAAGGCTAGGAAATACCGTAACCTCTAAAGATACAATTGACAGAA
ss181356937	Gmax7x115_306238	[A/C]	CATCAATTCCCACAGGACCCTTCGAAAAGTACAAGAAGATGCTATTCCCCTTCGGAAGTC[A/C]AGACATCCTTAACACGTTGACAGGGTTAGGGTACTCATTCTATCTCTTCATAAACTCAGT
ss181357386	Gmax7x123_1988619	[A/G]	TACTGTTTTAGTTTCCCCCATATGATACCTCAATATTGTTGCAACTCCAATTCAAACTGC[A/G]ATTTGCAAATTTATTTTGTGTCTTCATTGCGAGCAGGTTCTCAGTCAAAGTGACGGAAGA
ss181799870	Gmax7x171_80826	[A/G]	gctAAGAAACAGAGCCAAGCTCAAGGGCCATGACTGGGAGGACGTGGCCCGGCACGTGTC[A/G]TCACGTGCCAACTGCACCAAGTCACCAAAGACTTCAACGCAGTGTAAGAACAAGGTGgag
	Gmax7x10_9057400	[T/G]	cagcgagaaaattacaaaagaactaaaaaACAATTGTTTTATCTAAATAAAATTAATGGT[A/C]CAAAAAAATCAAAAAAATGTAAATTGAAATATTGAATAAAATTTGACACAAATGTAACTA
ss181342571	Gmax7x1_9651892	[T/A]	AATATCATTTGAATCATGGATAGAGAGAAATATTAGGTGAAGGAAGCTTCAAAATAAAGA[A/T]CCACGCACGAGAACGAAAAAAAAAAAAAAACAGGGAAAACCACGTATTCGGATGTGCTCT
ss181349620	Gmax7x39_4084121	[A/C]	ATGGCGTTGCTAAACACCTTTATTGTCTCTTGCGTAATACACCCCCATGACACACTCTCA[A/C]TCCTAAGCCAAAAAAGGTAGGTTGAAAGGAGGACATAAGAGGGGGACTTATTTGGACCCA
	Gmax7x3_216836	[G/C]	ATATCCCTATAATTAATTAAACATCTTTGAACAAAAAAAATAATCCGAATACCTAATATT[C/G]GAATCCAGTCAAAAAGTCTGCTTAAAGTTTGAACCTCCTTCCTTTAAGATTAGAATTTAA
ss181358046	Gmax7x133_1577684	[T/C]	TCACTTTTCTTTCTTTCAGAAATTATACGCAGATCTGTACAGTTTCAAATGCTAATACAA[A/G]ATGAATAAAACGAGAGAGAAATAAAATCCATCACACAGGACACAGGTCAACCAACCCAGG
ss181356639	Gmax7x110_2101619	[A/C]	tctggaagccagctggagctcGTGGTCAGATTCTTGGCCCAAATGGAACTGGTTCCACGG[A/C]AAAACTCTCATGGATTTATCGtcactcctctgacccaagaggagaagGGCCAGACCCTTA
ss181344107	Gmax7x5_15506354	[A/G]	GCAAAAACAACTTCCCTGTCAGATAGAATATCATCCACAGCTACCACATTGGAAGTACCT[A/G]TTAGATACTGTGGGATACTTGGTGATTTATGCCCAAAGGTCACTTCAAATGGGGAAACAC
ss181343965	Gmax7x5_8977018	[C/G]	ACGTTACATTCCACAACTGTTTGGCATCTAATGCACCACACACATCCTTCCACACAGGGA[C/G]GTACATCTAAAGGGAACATTATTCCATATTATTTCCCACTTGAAGTCTTCAGCATTAAAC
ss181799859	Gmax7x160_1486549	[T/C]	ACAATGGAGGAGTACAAGGCAGTTGAATGGTTGATACTTGATCCAAGTGGCATAGATTGA[A/G]AAGCACCATTAGACACACATGGCCCTGTACTGCAGGTTGATGAGGCTAGATCAGCAACTG
ss181343865	Gmax7x4_14678261	[A/G]	AAAGTGATCAAAATTCAAAGAGAGTCATTGTGGGGGTAAAGGTGAAGAGGGGCCAAAGAT[A/G]GCATGGGTTAAGTGGGAAAAAGTGTATACCAAAGGAGGAAGGGGGTTCGGAATAGAGAAT
	Gmax7x70_3510360	[C/G]	GCTACTTTCCTCAACCTGGTTTTGGCATAATCAATCAGAAACTAACATCAGGGTGATGCA[C/G]CAATGAGTTCGACTCTATTTATGCATCAATTGGAAAATAAATTCAAAGACATTGTCCGGC
ss181345422	Gmax7x12_10861949	[A/C]	cagtaacaataataataataatactataatatgGCCAGCATGCACAATGGACATCGTTGT[A/C]TGATATTGGCATACAAGTTCTATGCATTACTGTTACAGCCAAGCAACATGCTTGGTGGAC
ss181360853	Gmax7x206_185290	[T/C]	TAGGTCACAAAGCCAACTTGACAACCCTGATTGAATGCGAGCCATTATCCGTTGGTGAGT[A/G]CTTGTCATTGTACCATGGTGAAGAGGTGTACTCCTAACAACCCTAACTTAAATATGAAAG
ss181360372	Gmax7x187_521322	[T/A]	ACTGAAAATTTTCCACCGGAAAGTTGCGAACTAAGGCCAACATTATAGCACTGCTCCGTT[A/T]GTATTTCCACGATCTGACTGGAGATTTTCACTTGAGCCTCCTTCAAAAGCTCAGCAGCTG
ss181354561	Gmax7x86_213860	[A/C]	TCTACATCCTTAAACAATCCCAACTTTAATCAAAAGGACCAACTACTATACATGTGACCG[A/C]CTCAATGAACCTCATTCAATAAATCATTCCATCAATCAATCATTCATGTTTTATAGTGCC
ss181349365	Gmax7x37_57972	[T/G]	aattgctatttccactcccccttCATAGTGATACACTCCTTTTTAATACACACCCCTGAT[A/C]GTGGGAAGAAGGATTCTCCCGGCCACACCTCCCTCTCTGTACGTGGCTTGATCAAACCAA
ss181355948	Gmax7x102_1529306	[T/G]	AGTATTCTATTGGCTTTAGCTGCGGCGATGAGGAACCCAGTTTGAGTAGATTCAAATATT[A/C]TTGATGTCAGGAGAGGGCAATTTACTGGAGTCTATGTGGAAGTTGACTTGAATAAGCTAG
ss181357331	Gmax7x123_305891	[A/G]	ATGGAGGTTGTTGAGTAGCAGATTCGCTGTTAGGAGGCTTGCCAACGAGAACCACTTGTC[A/G]ATGATGTACACCTGTTTTAGTTAGCAAACACATGATTTTGTCCTTAATTATCCTAGTTAT
	Gmax7x2_14394654	[A/G]	TTTTTGTAAGTCGATGGACCAAAATGAAGCTCCACCGCCCTAGAGAAATGGAACCAATCT[A/G]TGAGTTGGTGGGTTTGTTATAACCACATAAACCAACTCAAGGCTTCACCACGCATGCGAA
ss181353340	Gmax7x73_383480	[T/A]	CCACCTCAAGATCCATTACTAAAGATACTCGTAGTAGTACGTTTGTCCTTCTGATAGTTT[A/T]AACCCAAACCACGTTAAACTCGCGTTACCGATGATGGTGGCTCTTTTGGCTCCCATGGCA
ss181356054	Gmax7x104_77721	[A/C]	ACTATGGACGTTCTAATTAAGCAAATATCTCAAAAAGCACTCAATATAAGACCATGGGCG[A/C]GTATTTTTTGATTTAGATCACATATATTCTCCACTGTGAAAACCAGATAAGCCGCGTATT
ss181354546	Gmax7x85_3090661	[T/C]	CCATAACCGAGGAGGGTTTCGCAGGTCGGGTAAACCTAGTACACATCGACATCTCCGAGG[A/G]CAGTGGCAAGGACTCTTCCGCAAACCTAAACCTGCGGGTCACGAAAAACGAGAGGTACGG
ss181359393	Gmax7x161_1241562	[A/G]	ATATCCTCATATCACATCTGACATATCCTGACGGTTTAACGTAGTGGTTAGGCACCCTGC[A/G]TTCACACATGAGGATGATCTATTTAGTGGGGAATCCCATGTTTGATCCCCGTCATGTGTG
ss181352096	Gmax7x61_4908711	[A/G]	CACCATCGCACCACCATCAATCTCTCCATATTCGCTCACAAAAACCACCACCGCACTCAC[A/G]AAAACCATCATTGTGCCACCCCTTCACATACCCAAATAGCGCGAAAGTGGGTGGCGATCA
ss181347234	Gmax7x21_9294064	[C/G]	CTCGCGTGCTAATAATAATGGTAATCTTTAATTAATTTCTCATCCCTTTTCCTTGCTTCT[C/G]TGTCTCTGTTACTAATTCATTCATTAATATGGATAATTCAATTTCCTGTGGAAACTCAAT
	Gmax7x137_73891	[A/T]	TTATCTTTCTATGTCCTTCTGACTCACTTAATAATTTTAATTGGTTATCGCTGGTTGGCT[A/T]CTCAGACACTATTCTTCATCTGGTTCGCACTGTCTGGTTGGCTTTTTCGGATTTTGATAA
ss181358971	Gmax7x151_1536879	[T/C]	AAATGACGACAGTTTTTTTTTAAACCGTTATCGTTTTGAGGTTTCAACAATATTTTGATG[A/G]AACCCGTCATTGAAATGTTAGCTTATTTACAAAATTGTCATTGCTATTCAAAGACAACAA
ss181359181	Gmax7x157_204809	[A/G]	GTGGGATCCTCGTAGGACGAAGTTGTTGATGATCACCAAGATGTTACCAATTGGTCCATA[A/G]CATCTTCAAATTAAGTTCAAGAAGAGGCCGATACAACAAAGGTTGTGGGTCATTTGAAAG
ss181359220	Gmax7x157_1576028	[A/G]	aacaaaaaaaaacttaCCTCGATAACAGAATACCACAGTGGTGGTGTGGGCAGCCTCAAT[A/G]GAGCAAAGGAATGCTAATGATGGTGGTGGTGCAGCAACAAAAATGCAGAGACGGAGGAGA
ss181799847	Gmax7x143_1745505	[T/C]	TGTGTGACCTTACATTGATGCTTTACCAAAATGATTCTCAGTGGAGGATGTGAGTGACCT[A/G]TGGCCAACTGTCAAGCCTGCTTTTGAGGGGCGTTTGCCGTTCAAACGGGCGACTTTGAAT
ss181359131	Gmax7x155_940490	[T/G]	accatccaccaAGAGGACCACGGGGTGGTCATCGATGAGGCCCATGAAGCAGAGAGTTTC[A/C]AGCGCCACGTGACCAGCCAGGGAGTGAAAACTGATTTGGGCCGAGTATGGGTCATTCGGG
ss181346954	Gmax7x20_9813947	[T/C]	CAAAGTTAATTTTTTCTCACAAATTGAGTTGAGATTGAACAAGTACTCATGAGTTGAAAT[A/G]TGTGTGTATGAACTTGACTATTCTTCCCCTCTACAAAGCAAGTTTTAATCTCAATCAAAG
ss181345403	Gmax7x12_10519971	[T/A]	TTTCATCGTTTGCAAAGTAGCGGTAGCTTAATAAACTATGAAGATAAGAGGGTAGGATTA[A/T]TGCTGAGCCTATGCTTGGAAGCCCGGCCATCATTCAAAAATCCCCCTTCTCCCGGATTAT
ss181354456	Gmax7x84_3449049	[A/G]	gcatAAGCAAATTGTGAGAAATGTTCCAACAGATATTGGAGCTAAATGAGTGTGGAAATA[A/G]CAGTACAATATAAACACAAGGAACTCATTCAGGTACCTTAATATTAGGCAACCGAGCCAA
ss181351600	Gmax7x56_5004706	[T/C]	TCATGACCTATATCAACAAAAACCATAGTTGACATCAACCAAAAAAGGACCTCGATCAAT[A/G]TTGGCGGACGTTGGCCGAAAAACATCTTGAAGACATCGGCCAAAAAAAAGCCCAACCCTA
ss181800006	Gmax7x83_12439	[A/C]	CATTGGATTAGAGGATTTGTCTACCCAAAGGGGCAACTTCCTAAATTTAGTGTGTACTCA[A/C]GTATTAACCCACCTAAGGTATTGACCTAGGTTGTGATTCTGGTGTGTGTGCATTTTGCCC
ss181346515	Gmax7x19_9280112	[T/C]	AGAAAGAAGGGAAGGCGAGGCGAAGATCAAAGGAGGAACCACTGACGGAGGGATGACAGG[A/G]GGAGCATCTGGAGCAGCATGAGCCCTGGCCCTCCGTGGACCTGAAATGACAGTGGAAGGA
	Gmax7x102_1936924	[A/G]	AATGTCAGTTGGTGATGTTTTTTGGTTGACATCAACACAATTTTTTGATCAACGTGAGCC[A/G]AGAGTATTTCTTGGCCAATGATGGCCAGGTTATTTTTCCGACATCAACCAAAACTTCTTT
ss181351185	Gmax7x53_72537	[T/C]	CTTGAACACCTAGGAGGTTGCTTGCATGCAAAAATCGATATATTGTCTAAAACCAGCTAA[A/G]CAGAATCACATTGTGTTTTGTTAGTTGACATAACATGGGCAATTCTCCCTGATTCAAAGT
	Gmax7x167_1085534	[C/G]	CTAATCTACAAGGTTGAAACCCTAGCTATTCGTTATTCGTCCTGTTCAAGCAACACACTT[C/G]TGATTTCGCGTAAAAAATTCTGATTTCGCATTGAACCGACTGTTGAAGCCCTAGCCTTTT
ss181343887	Gmax7x5_3944135	[T/C]	GTGTTTCATTTTCAAGTCAGTAGGACTAGTTACCCTCCCGTAGTTGTGCATTCTTTTGCC[A/G]AAGGGCCGTGACCTCTTCGGCGTGGTGTCGACGCATATTCGACACTTGTGCCTGCAACCT
ss181799842	Gmax7x131_1926706	[A/G]	AATTTTCACAACAATTATTTCACTATTTTTTTTAGGTGTTGCTTTGTTTGGCCCCATTTG[A/G]CTATAATTTGTTTTTTGTTTCTATTTATAAGGCACATCTACCTAATTCACCAAGATTATT
ss181359049	Gmax7x153_1494406	[T/A]	CTTATCGATCCATAGAAAAAAAAATTTAGCAAAAACATGATTATGTTTTACTGTGTCAAA[A/T]GCTTCCATTGGGCACAACATAACAAATATATGTTTCACTGTGTAGTTTGGGGGTGAAAAA
ss181354274	Gmax7x83_457596	[A/C]	GGATGGAAATTCATGGAGACCATGGTGCCTAGGGGAGTAATAGGCAGGATTCCAAGGAGC[A/C]TCCATTTCATTATACCTCTGGCCCATAGATTTCGGGTGCTGGACCGTGAGATGATGCATA
ss181360671	Gmax7x199_184825	[T/G]	ATATATATAGTATTTTCTTAATTTGGTCTCTATATGTATAATATTTTTAATTTGATTCCT[A/C]CACATATAGAGACAAAATAAAAAATGCACTGGACCAATTAAAGAAGTTAATGGTCAACGT
ss181355965	Gmax7x103_161061	[T/C]	GATCCTATATTGTTGCGAAACGATTCTTCTTGTTCCAATCTATTAGAGGCTGGTTGAGTT[A/G]ATTGATGCAATCAAATGCAGAAACGTATGGCCAAATTAATCTAGACattttcaatataat
ss181359458	Gmax7x163_105057	[T/C]	GGACGTACCCCTACTGCAGTGCTATTGTGTTTAGATGTAAAAGAAATCGATCTTTATAAT[A/G]GTGGAAAAGAAAGCCGAAGCCAAAGCCTTTTATGCCTTTCCGCAGATTGAGCTAATAAAA
ss181350847	Gmax7x50_722314	[A/G]	CCATATCTCAGACATGGAGAGGTAGAGGCAACATGTGACTGTGTCAACGCATTGTGATGC[A/G]GATGTAGCTTGACAATAGCAGCAGCAGGCAGCACAACCTGACGCATAGGCACAACCACAA
	Gmax7x163_1299820	[T/G]	cttgcagttgattgtgCAGCACAATACCCTGACAAGCGCCCTTCAATGTCTGAAGTGGTA[A/C]GGAGCATACAAGAGTTGCGAAGGTCTAGCTTGAAAGAGGACCAGGACCAAATCCAACATG
ss181357516	Gmax7x125_1943775	[T/C]	CTTTTGTTGCCATTTCCCTGAGCACCACATTTGCTTTTTTAGTCATCCTTAATCTGCATA[A/G]TACAGTGATTAGAGCGTTATACACCGTCTGGTTGAGCTTGAGGCCCATAGCCACAAGCTT
ss181344487	Gmax7x7_6223676	[A/G]	CAGTCACTTTGACCAGTTGTTTTTCCATCATCCCTCAAGGAAACTGATAACATTTAGACA[A/G]TAGTCAATATTTTTATCCACACAAATTGGGTTTACAGTCAGGTGACTGCAGTTGCTAGTT
ss181360442	Gmax7x189_893277	[A/G]	CCATGAAGGAAGCGTGACGCAGAAGCTCCATCCGGTGGGAGGATGACGCGGCCAAACAGT[A/G]CTGCGACCCTCCCATAGGCGCGGCGGAGGGCTCCAATCCATGCCCAGTGGGAGAGGTGAG
ss181360214	Gmax7x182_1094739	[T/C]	GAGGTTGTTGAAGAATGAGAATGTTTCACCATGTAAAATTCTGAGAGTCAAGAGATCTCT[A/G]CAGCCCATGAAGATGTTGGCTACCACAACAGGAGCTATGGGCAACATCTTTGAAGGGAGA
ss181354325	Gmax7x83_2495462	[T/C]	GAGCTCCAAATGGTCTAAGTGATCAGTCAACGACATGCTGTATACCAGTATGTCATCAAA[A/G]AATATTGCAGCGAACTTGCGGAGAAAAGGCCTGAGGAGCTCGTTCATGGTCGCCTGGAAG
ss181359816	Gmax7x171_168367	[A/C]	TATTGCTTTGGAAAAATGTCAGCAGCAGATGTTGATTCACATTGCATTGTACCTCAAAGA[A/C]CAGAAATTGGTAGATGTTGAAGCTGAACTTTGTAATAAGTATAAAGTGTGCCCCAGATTA
ss181799848	Gmax7x144_45471	[A/G]	GTGTAGGAATGATTGGGAGTACCAGTGGGTACCGGTGAGGGTAAGAATGGTGGATGGGCT[A/G]TGTGGATGATGGTGATTGAGGCTGGTGGCCACGGGCAAAAACTGAGGCAGCGATCTTCGA
ss181358752	Gmax7x148_370572	[A/C]	aataGTTTTTAGATACCTAGCGTTTTATGACAAAATTTTGAGCAACATTCTGTATGCATG[A/C]AGGAGTGTGAACACCCTAAAAAGTACCTTTTTAATTTTGAGTATCCATACACAATAAGTT
ss181357920	Gmax7x132_163199	[T/A]	CTTTCACTCTTCACGCAACGTATCCGCGTTTGGTTTCGGTATTGCTACTCTAGCATAAGT[A/T]GGATGGATTAATTTCAGGAAATGAATATTGATCCAAAACATGCAGTTGGCGCAAATAATA
ss181359669	Gmax7x168_174915	[T/C]	AAAATTTAGAAACTTGATTAATTAATTTAGACCCAAGCCCATTAAAAATTACACGTCATC[A/G]ATACTCCAACCCGAGTGGGGGCATCTGTGGCTCCACCAGCTTGAGCTTGGTTTGGTTTTG
ss181349659	Gmax7x40_46316	[T/C]	TTTTATTGAACACTGATGCAGATCAAGGTACACACCCTCAGACTCCTCTGAGTGATTCAA[A/G]CTTAGAAAGGCAAGAGGCTCGGcaaagtgggattattagtcagaaggAAAGGACAGTGCC
	Gmax7x12_11004290	[T/A]	tcgaagtggtgaggtagcatatataGTAATATTAAGGAGTAGTAAGTCGACATGAAAACC[A/T]GCATGGAAATAGTGATCGAAAACGTGTCCGGGAGCATCGACATGGATGCCGCTGTGAGCA
	Gmax7x88_186970	[A/G]	CAGTGGTGCAATTATCACCACCCCCCAATCTTGCATGTGGGTCTGACCCTGAATTCTGGT[A/G]ATTACCATTATGATGCCTGTGATGAGACAGAAACCTTCTCTGCCTCGCCATTCTCTTCTT
ss181350424	Gmax7x47_1245641	[G/C]	ATTCACTCATTCAGCTAAAGTTGCCTGTAATCTCTTGGGACCCTTCAGCAATTAGTCTTG[C/G]CCTCACTAGCCTCCTTTAGATGCTATGTTCTTCCCTTCCAAGGGGTTACATCATTTGAAT
ss181343918	Gmax7x5_6357044	[A/G]	GACTtttgtattcttgattggatgggctaGTTGGTCCTTAGTATCTTACCATTGATGCAT[A/G]GAATATTGTCAATAAAGTAGCAGAGATCTTCATTATATCAATTCTAACTCATTGTACCTT
	Gmax7x159_273935	[A/G]	TAGATTGCAAAAAGGGTGGGTGGAGATGCGAAGGCCTTGGTTGGTAGCGGTGGCATAGCA[A/G]AGGTGGCGGTGACAACACGAAGAGGTGACTTGCGATCAGGAGCGAAACTAGAAAAATAAT
ss181353291	Gmax7x72_2746746	[T/C]	TTTTTTACCGCTTCCTTCATCAAGCCACCAAGGCCCTCTGACACCATGATAAAGAGAAAA[A/G]GAGTTAATGGGTCCCCTTGACTTAAACCTCTTTCACCCTTAAATTCTTCCATCGAGCTCA
ss181354049	Gmax7x80_2881724	[A/G]	ttgaacttgacatttgtggctgataTTAGAAATGGATTGACTTTCCGATCTGATAAGATA[A/G]TATTTTCATGTTAGAAGCAGTGGTTTATTTATATGTTTGTATCTATGTTCCTTTTGCATT
ss181360709	Gmax7x200_493897	[T/C]	GTGATAAAAGtgacaatgataatgataacaataatAACATGACAATTATAATTAAAATGT[A/G]TGGAATGATTATGACAACGACGATGATTGCAATAGTGAGAATGACAATGATAATAGTTGT
ss181352455	Gmax7x64_245846	[A/G]	ACTTGATTGACAATTGATCACACAATCTAGTACCGACTGCAGTCTGTCTACACTATACTG[A/G]CTAACTTATTTGTTTTAGCCTTTTAGGGGAGGAGACAAAAAGGTGAATAGTACAGAAGAA
ss181352306	Gmax7x63_461049	[A/C]	TTATAAATAGTAAAACTCCAAGTTTAAATATTTAAAGTAATTTTATTTGCAGAACTCGAA[A/C]TCAGATATCTGATTAAATTAAAACAATCCCACGTTAATTGATATATGTGTTTGATGATAA
ss181351367	Gmax7x53_4899642	[C/G]	CCATTGCCACCAAAAATAGATACCACCATTGTCATGATTGTGATGGTGGTAGCAACACTA[C/G]TGATGACAACGAAAATCATAGTGGCATTGGCACATGATGACAATAGTGGTGATAACTATT
	Gmax7x118_348064	[T/A]	GCATATGATGATGGTTGTAATGCTCTCATGTGGGTGAAAAGAGAAGCTTTAAATGGCTCT[A/T]GTGTGCAAAAGTGGTGGCTGAGTCATTGCAACATGTCTTCCCTTTTCCTAGCTGGTGATA
	Gmax7x194_228596	[A/G]	CATGCTAATGGATATACTTCCAAACAGCTCAGGGCCACAGCAGCAGCCAACAACTCCCAA[A/G]CGCAAGGCACCGATGGAATTATTGTCCAGTAGCTCCTTTAACAAGCGGGTTGCACAGATG
ss181348434	Gmax7x29_7589826	[A/G]	GAATCCGCAAAACCGTGAAGATTATTATTATTAGGTACACGTGTCGTCGTTTGGGGAATG[A/G]AATGGAGAAGGCACAAACATAGGAATAGGGTGCAAAAGTGTCGGTGCTTAAACTCAATTT
	Gmax7x90_611229	[T/G]	TCCTTGCTTGGAAAGATAGATCCTCAGCTGATTATAGCTACTTCGATGGAATCATTCATG[A/C]TATGCCCATGTGCTACACTAGGATTCTTCAGACCTTTTAATAGAGCTGTGAATTCTCTAG
ss181360718	Gmax7x201_94909	[A/G]	AGAAACTCAGAATCATTAGGATCGACTTAGTAATGGAAGATTTGAAATAATATGTATGAG[A/G]TCATATGTGTGTGATCATTATAAAAAAAATCAGAAACTCAACGAAGATGAATATTTAAAA
ss181799839	Gmax7x128_22987	[A/G]	TGCCTACATGCTATTTCATCCTTTTACGTACTGGGCCTGAACAAATGGATTGATCCAATG[A/G]ATTTTTTTTATATAAGATAATCTCTCGCCTACGAGATTAGCCAACCCATGTCCCATTTAT
ss181354178	Gmax7x82_313305	[A/C]	ATTCATATTCATTGCTAGCTTGACCGGTAGGGACAATCATGTCAAATGAATATTGTGTCA[A/C]TTCAAGCATTTCTTCTTAGACACAAAAGAGCTAAAACAAGCTGGTCAGCTGGTGTGTGTA
ss181353167	Gmax7x69_4158440	[T/C]	CAGAAATTTTTAGGTGAACACACGGACAATATTCATTTTAACAGCATTTAAACAGATCTA[A/G]ATTAAGTGTGTTGAAATGACAGGTGCATCCTTAGTATGAATATTACACAACAGTAATGGA
ss181360178	Gmax7x181_949652	[A/G]	ACCATGAACACGCCGTGGCGTCGGAATTGAATGCGCGCGTGCGCACGTGTCGAACGCTAC[A/G]ACAATTTTCTTCTCCAATTCAATACTAGTACTATAACATAGACGATTAGACGGTGTGTTC
	Gmax7x174_593654	[A/G]	ATGCTAAAATCAGGTAATCATTCAACACTTTTTGACAGGCTTGTACCTCTTTCATTAAGG[A/G]ACTCATCATTTCCAAAAAAATAAATGGTAAAGCCCAAAGTTTCTTAACTGGCGTTGCTTA
	Gmax7x174_65155	[T/C]	AGTGGCAATGACGATAGTCATGACGGCAATCATGGTGTTAGTGGTGGTGACTGTAATGGT[A/G]ACAACAATCATGTTGGTGGTTGCGATGGTTGATGATCATGATGGTGATTACGATGACAAT
ss181356983	Gmax7x116_1634319	[A/G]	TTCCTAAAAGATATCAGTGCGAAAAGGCACACTATGATTGTGGTGAAATCCACCATGACC[A/G]TGTTTGAAAAGTTGACTATGACCCTCATGGGTTGACCATGGCCGTGGTGGAATTTACCAG
ss181345027	Gmax7x11_86186	[A/C]	ATGGAATTTACAATGTTAAAAGTGATTATTCCACCATTATGAATACCATGCTTGATGATG[A/C]TCATCTAAAAGTTGTTGACAAATGGATGGCTATTTGGAATCTTAATTCTCCTCCTAAGAT
ss181799929	Gmax7x26_10037	[A/G]	CTAATGTTTTTATTTCTAGAATCTTGGATGAATATTTGTGCATGAAACAAACAGAATTCT[A/G]GTGTAGATAGGTGACTCATATGGTAGACATGATTGAAGGAACAAGGTTGGGTTTCAAAAA
ss181360569	Gmax7x195_172532	[G/C]	TCCTATTAGTACAATTTATAATGTCTTGTTGCTGCCCTTTGCTTTTTCTACATGCATGTA[C/G]TCAGCAAATAACTTGCATTCACACAGTCAACAATTCTTAATCGTCTGATTAAGATCGAAG
ss181344940	Gmax7x9_13836331	[A/C]	taaacaatgacGGTGGAACAAAACCCATCGTGAAATGGATCATACAACAATGGTGCTTAG[A/C]ATGATCGTCATAGAAATGATAAATCCATGATGGGTTTTTACTAACACCGTTGTGGAATTC
ss181345081	Gmax7x11_9993785	[T/G]	AATATTATGTTTAAAATTGGAAAATAATAATTTAAAATTCCATTAATTTCGTAATATTTA[A/C]AAATTATGAAACATTATACGTAAACGATTCGTGAAATCGAACAAATTTATTAAAAGTGTG
	Gmax7x32_4157566	[A/C]	TCTGCCAGAATGTTCCACTTTTTTTTGTGATGGTAGCCTAAAATTCTTCATATTGCCTGG[A/C]CTTTAAGTCCACTTTTCACTCACAGATTAGACTTCTGGACTCAAGTTCTACATATCTTTG
ss181351174	Gmax7x52_5249918	[A/T]	TCCCTCTCGCCAACATTATTAAGAGATTTTCCATTCGTCAAGTGCTTTTGACCACTGCTA[A/T]CCACAACCTTTGTCATCATCATGAACGAGTGACTTCTCAGGGGAACGCCTAAAAACTAGT
ss181357658	Gmax7x127_1986085	[C/G]	aaggaatagagaggaattttttTCCGCAAATGCTAAAGAATTAAAGAGGAAAATAATTCA[C/G]GATTCAACATGTTTTACCAATATTTAATTAAGTTAAATAACATAATAACTACATTCATAA
	Gmax7x22_6601760	[A/G]	AGCACTACAGGCAGAGTGGTAAGAGTGGGCCAAGGAATGTAGCATTTGCAGGAGTCACAC[A/G]AAGTCAGGAAGGTAAGTTGGTCTGTTGCTTGTCCTCTTGGGCCTAGTTTGATTACTATCA
ss181360368	Gmax7x187_271071	[A/G]	GGAACTTCGAGTTGCTCATGAACCTGGATGACGTGGAGCTTTTTCATTGGAGCGTGAAAT[A/G]CATGGCCCCCCTCGCGAGTGCGTCAGTACTTGAAATGAAACAGAGTTCACTCTGCACAAA
ss181356306	Gmax7x107_151213	[A/G]	CAATTTCTCCCCTTCCAGATCCGACTAGGACACCATGATGTGGTCGAAGCAGACTATTTC[A/G]GATGTTGAGTCCAATGAATGTGTCTTTGAACATGACATCTATTGAGCTCCCTTTATCTAC
	Gmax7x135_1967546	[A/T]	AAGTTAAATAATCTCCTACTATTATATTTTAGGATTTTGAAAACAAAACAATATTTTTTT[A/T]AAAAATTTACTGCAATTTTTAAACTTTTATGATATTGAACATTCAAACTCTTCatttaaa
	Gmax7x171_1070122	[A/G]	ATTGAATTAGATGGAAATTGTTAGGGACCAATAAAAGTAACATTTTCCAGGGACCAAATT[A/G]AATATTTACTTGAAGAAAATATCTGTAATTCTTCAAACTGACACATACCAAGCTGGAGTT
ss181345565	Gmax7x14_89714	[C/G]	ctaaagatttAAAGACGCTGCCACTTACAATGGTCGTAGTACATCCATCACGATCATGGT[C/G]AGCATGACGGACATGGTAATATAATGACATCCTCTGTAAACAACATCAGTTTTCTTACAA
	Gmax7x128_9580	[T/C]	AGGAGATCACAAACAATGCCATGGCGATGACGCACAGTGATGATGTTGGTGGTAGTTGTC[A/G]CACGCACACCGACCTAATATGGTAGAGGGTTATGGTGTGGTCATGATTATGCGCAAAGGA
	Gmax7x39_5942479	[A/G]	CTTGCCATGTACTACTAATTCGAGTTGGACGTGGTGGTGACGACAATGGTGATGACGGTG[A/G]AAAAAGTTCTTGCCATGTACTACTAGTTGGAGTACCAAGAGTTAGTACAACTCTCTGAAG
	Gmax7x75_66971	[T/C]	atgccatgcGCAAACATTTTACCACAAGTTCTTCTTTTCAAGATAAGCTTCAACAAATTC[A/G]CACCAATCCCGCTTCCCATCTTGGGTTCAAGTACCATGATGGCCTGCTATTCTTCAACCA
	Gmax7x168_62450	[G/C]	AGGAGGCAGTGCAGATGGTATCCTTCAGGTGAATTTTATTTCTTGAATAAGACTTGTGTT[C/G]TGGGGAAACCTGTCTAGTACTCTGTTACTGATGTTTTAACAAATTCCATAGGTCCGTGCT
ss181347378	Gmax7x24_267703	[A/G]	gtggtggtgacaacaatgacaatgaCGATAATGACAACGGTAATGACGACGACAACGACG[A/G]TAACAATGATCATACTAGTGTAAGTGATGACAATCATAATGATGATGACGAGTTAATGAT
ss181351502	Gmax7x54_5786902	[A/G]	ACACGAGCTGCTAAATATCTCCAACTACCCATGACACCCACCCCACCATTACAGGTCACC[A/G]TAGGTAATGGTACCACCCTTCCTTGTGACCAACTTTGTCTGAATGTTGTGTTGCTTCTTC
ss181355179	Gmax7x92_349928	[T/C]	TCTAAACCTTGCAATTGCAACAAAGACACATAAATCAGTTGCATCAAACAAAGCAATCCC[A/G]ATCGGTTTGGACGCAATTACATTCATGTGAAACCTAGCGAGTGAAAGCATAAAGAACGAA
ss181355946	Gmax7x102_1474634	[T/G]	TACATTTGCAACCACTGAAATTTTATCATGTTATATCCCAAAGAATAATCTGCTCCAACA[A/C]CTTGCAGGAAAAGCAATGTTCGGCAGTACAATCAAATGAATGAGAAACAATCTAATGAAT
	Gmax7x171_1167796	[A/G]	GTGCAAGGAGAATACGGAACACACAATATCAAGGAAATCACCACAAAAACAGACATGTAG[A/G]TGGCAGCAAAAGAATTGTCAGGTTGAAGAACAGCAAAGCATGGGCAGCAATCACATGATA
ss181352553	Gmax7x64_2949437	[T/C]	ATTATTAGTGCTTTGTTTTTACAAAATATGTCTTATAACATGTAGGGAAAAGCAAAGAAG[A/G]TTGTCCAGGCACAGAACCTCTGGTTTGAAATTCtgaagtcacagatagaaactggaacCC
ss181349324	Gmax7x36_1706684	[A/G]	CTCACAATGTACACAAACTGGCGACACACCCAATAGACCAAGCCCCAACCCCGCCTTTAC[A/G]AACCAATCTCGGAGGGTCACCAAAATGAAGTGAGTAGCATAGCACAGGGTCACCAAAAAG
ss181351358	Gmax7x53_4684283	[A/C]	CATTATTCAAGTGTTACATTCAGTCAGGAAGTATCACTTTAATTGTGCTTGCATCTGCGT[A/C]ACAAAGATGCCTACAACTACTCATTCATTTAGCGTCTTCTACGATATCCCACTATTCAAT
ss181347265	Gmax7x22_7191349	[T/G]	TTAATACATTAAGCATTTATGAACTCTGACCATCATTATCTTTCTAAGCTTAATTGATAT[A/C]TCTTATATGATATGCATGCTCATGaatcagaatttatatagtttgtcatcataaaaaaat
ss181799824	Gmax7x104_2416648	[T/C]	CCGTTATCCCATAACCCTTCATTCACCGTAACAAATAGATTTCCAGGGGGAAACTGCCCA[A/G]GCCTATTCCCATCACAAGCAGTAGCTGCCTGAGAACAACCAATTAGAAGAAATTAATTAA
ss181800014	Gmax7x86_3390156	[T/C]	TGGTCACTTTATATTATCCCATTGGCTTTAGCGGCGTCTTTTACCATTTTACCGTGGCCA[A/G]AACCGGGTATAAAGGGGGCTGGTGGATGCAAAAGTGCCGAGAAAAAGAAAAAACAGAGCA
	Gmax7x34_7322258	[T/C]	AACCTCCAGGCTTGCTTACCTAGCATAGCAATATTGAAAGCATGCAAATTACAAAACCCC[A/G]TTCCCCTTTTCTCCATCCTTCCACATTGTTTATCACATGAAATCCAATCTATACCTTTTG
ss181799875	Gmax7x181_212121	[T/C]	GCGTGTTCAGTTCAAATTGTTTTAGTGTGAAATTTTTTAGCTGCTAAAGAGAGAACTTTG[A/G]GGGTGCAATTCAATAAAGCTGAACCAAAAATAGCTTATGAATTCTATTTGTATTACTCTG
ss181354800	Gmax7x87_3379086	[A/C]	TTGGCGGCAATGTGGCTATGGTAATTTCCTTTACAAACTACCTTGTCTTGGCATCAAGTA[A/C]TACAGAGATTCCATGACCTTATGGCAAGTTGGAAATGATAAATGTCCAATATCCATTCAC
	Gmax7x13_6197439	[T/C]	AATAGCACCTAACCTATGCCGATTTTGGCAGACTGTGCTCCACCCCGGTGAACTCATGCG[A/G]TTCCGACGTGCCCAGAGGCCAGAGGCGAATCCATTCACGGTCCGTAGGACCAACaccatt
ss181354853	Gmax7x88_2733395	[T/A]	ATAAAAAAATAAATCAAGTTTGGCAGGAAAAGCAACATGTTCATGGCAAAACAAATAAGA[A/T]TCGAATTGGGATCGAAATCAGAAACCCTAGAGAATGAAATCTCGGCGGAATTGCATGGGA
ss181357906	Gmax7x131_1683272	[A/G]	GAATCATGAAATTCAATCTTTTTTCAATTTTATACGTCAAAAATATTTGCTCAGCTACCT[A/G]TTTAGTCACATCTCAAATGTGGTATTATTCATTTTCCTTAGCAATTTTATGACAAAAAGA
	Gmax7x41_183208	[A/G]	AATATGCATTAGTTCTGTTCCATTTTAATTAAAGGGAAACTCCCACTCAATTCATGCATT[A/G]AAAGTTATAATTATCATATCACAACATAATGCAAAAAAGAAACAGATAGACTCAAAAGGA
ss181353927	Gmax7x79_53453	[A/G]	TTTCCTCATACAGTCGAATCTTTAACCTTACTTAAAACGAGTCAAGTTTATATTGCTTGA[A/G]TCACCTACTCGTCAGTACTTAATCATATACATTGATATTGTTTACTTTTAAAAAAATGGA
ss181799827	Gmax7x106_2473817	[A/T]	AACAATAACATGCAGTTAAAGCTTTATTTACTTGAAATACGAGGAAAACTTTTCTGAATA[A/T]TATTCAGTGATTCAAAATATACAAGCTCTACTGTTAATATATAGGCTAATCCCAATAAAT
	Gmax7x189_9367	[T/C]	GATCTCGCAATAGTGTATAACCACTAAAAAGCATAACAAGTAAGAATACGCATAATAGCT[A/G]AATAGTCTCTGGCTATAGTACAGAAAGCAGCACACAAACATTAGAAGTATCGCCTTTTTC
ss181354455	Gmax7x84_3430341	[G/C]	AAGGCTAAAAAAGCAATATAAAAAACTTGAAAAACCTAACATTTTCTACAACATACATGT[C/G]GATTCAGATGTATCCAAACATAGTTTTGaacaaaaaataacaaatttaaattttgcaagt
ss181358800	Gmax7x148_1593478	[T/G]	GATAAACAATCAACAAAATTTAATTTTGAGAATAGGGATGAAAATGAATATTTAATTTTG[A/C]GAGTAGGGATGAAAATGAATGGGTCTTAATAAGATACTATAGTATATATCTAATCTCATA
ss181342999	Gmax7x2_10386259	[T/C]	TACCAAGCTAATAAGGTCTATGGATGATCCAAATAGCTTAGTTGACATATGAACCCCATC[A/G]GGCCCTTCCTCCTCATTTGGCATTTTCCCTCAAACCCAGTCAATGGTCCTTTTTTACTTA
	Gmax7x137_196936	[A/G]	ATTAGTGTCATTATTCATTCAAAGGTGCCAACTCACATGTCTGACTGACTGAGCCATGGA[A/G]GGTGTTGGTTCAAATGCTTGGCTCGACATCTTTTTTTAATTGTCACCTAATGAGGAGTGT
	Gmax7x15_1662613	[T/G]	AGTCTTAAACCCAACATAGTGTTTGGATTTTGTTTTGTATATCAACATATTGTTTTTGAA[A/C]AATGGACCTCTATCAAAAAAAAATATTTTGTACCACAAAAAAAGTTTGTTTTTGAAAAAA
ss181359768	Gmax7x169_1181729	[A/G]	CTTCCGTTTTATATTTTGTTTGCACCTCTTGCACTACAACAAAATCACGTTTTCATGATG[A/G]GTTTTGTACAATTATACAAGAGACCAATGATTCGTGGAAAGGGTATTTTTAAAAAAATCA
ss181354670	Gmax7x86_3204019	[A/T]	tcatatcatttatcatataATGCAAATGTGAAGTGTTGTAAAAATAGCATTATTTTTTTT[A/T]TAAAAATAATAGAATGCATGTTTTATGTACTTTTTCTGTGTCTAAATATAAGACTATTTT
ss181350171	Gmax7x45_6660789	[A/G]	ACAGGCATCTCTTTGAAGGATCAAGAAGGAAATTGCTTTTCTCAGTCCAAGGGTCCATGC[A/G]TGGTCATTTCATGCACATGTCAAAGGAAATAAGAAGACATACTTAGCCGGTATATATGGG
ss181354863	Gmax7x88_2973633	[T/C]	CCCAAGCAACATGGTTGTATTTAGGATAGACATATATCTGATTGCATTTGTACAACTTCT[A/G]ATGATGCTAATATGGTTCCTTATAAAGCCTTTGGAGGTAATCTTGTGTTGAAATTTGATA
ss181344317	Gmax7x6_11026466	[A/G]	aaaaagtggatTTTATTTATTTATTTAACCACAATCATGGTGGACTTGACCACGACTGTT[A/G]TGGTCATTGATGATGACTGCTTGAGTCATGGTAATTGACCATGGCTGTACTCGATTCTGA
ss181346950	Gmax7x20_9524382	[T/G]	ACCAACCATGTCAACATTTTTACTACCCTCTGCACACAACAAACACAATTGCTCATCCCA[A/C]CATCGCACAATTTCAACCGTACCTCTTGGTGAAGAAGCTCGTGACGGAGATGTCTCAAAC
ss181344951	Gmax7x10_2215278	[T/C]	ATGCATCCCCAAGCATGGATTGTGCATAAAAGGCCTTCTCTTTGGAAATGAAGCATGATC[A/G]TGCTTCATTTTGAACAATCGTGCCTAACTGAAGAAATTAACATTGGAGTTTTCTAAAGCA
ss181360189	Gmax7x182_241567	[T/A]	ATAAAGAAAAAAGCTCATTTGTTTGTGTTCAATAACGGTACTGAGCATATCACCGTGGAA[A/T]ACCTAAAAGCATGGAGCATGAAATCTGCACGTCGAAACTAAAAAATAGTCAGCTAGAAAT
ss181348862	Gmax7x34_306840	[T/A]	TTAGCAAAAGGAAAAGAAAACAAAGTTTTGAGTACGGTAAAATTGTAAACAACTCAATTT[A/T]GGAAAATGGAAATGCATGTAATTCAAGAATATGCATAAGACGTAATACAAGAAAAATGTA
	Gmax7x179_44064	[T/C]	ACTGATCATAATTGATTTTCAAATTCTACATCTAATTTGAACCAAAATAATTAATATTCT[A/G]TATTTATTCCATTCAGACCACAAATTCGGAATTAAATTTAGAATTCTAATTTTATGAAAC
ss181359503	Gmax7x163_1441258	[C/G]	GGAGAAGAGGAAGGAGGTACTGCAGGGCCAGTAGCTAAGGTTGCGGGAAATAGGAAAGTA[C/G]CTACCAGCTCATCAATGGGTAGCATCGGAAAATTGCCTTGAAGATGTCACGGCTGACCCT
ss181348057	Gmax7x27_3127396	[T/C]	AAGAGAACAAGCGCATCTTCCACGAAGGAGACGGTTCTTTCAACAGTACAACGAAAAAAG[A/G]ATGCGTCGTGTCGCAACGAAAGCCTCAAGAAGCTACGCAACAGAAAACACACTCGTAACT
ss181349651	Gmax7x39_6183400	[A/T]	CAATATTGAGAGAGCCACTATTACAACCACCTTGCTTGGACGCACTGGTTGGGGAAAATC[A/T]GCAGGCAAGGTATCTGTGTCAGTACTGTCTTGGGCTTGAACATTAGAAATGAAAGAAAGA
ss181357189	Gmax7x119_1839955	[T/C]	GGGTTTCATGGTCCTACACTCCAGATTACTTGTCTTAATATTACAAGCACTCACATCCAT[A/G]CATGCTTCCTTCCAAAAGGGAGAATGACCACATAGTCCCATATGTATTCCATCCCAGCTT
ss181360050	Gmax7x178_961190	[T/C]	CTAAAAATATTAGTGATAATAAGAAAGTGAGAAACAGTACAAAAAATATTTTCATGATTG[A/G]CATATGATTATCAGAGTAATCGATCTCAATTTAACAGTAGAAAAAAAAAACGGCATACAC
ss181357086	Gmax7x118_884124	[A/G]	GTTCCATCCTCTTACACAAAATTCTTCCTACATGAAAGATTCAAAGCTAAATTAGGGTAC[A/G]TATGTTTATTTTATTTGCATACATTGAAAAGGATCGACATGACATCATAACTCAGTTGTT
ss181355953	Gmax7x102_1935174	[T/G]	aaattattagttaaaataattTTGTGGAAAACTCTTCTTATACACTTCTTTGTTATAATT[A/C]ACTTCTCTGCTCCTAGCTGACGTTCGACGAAAAATGCCACTGGTTGATAATGGCCGAAAA
ss181353314	Gmax7x72_3764703	[T/G]	TCTAGAACGACTGAGCTAATCACATTGTAGCATGCTTATGCAGCATTTCATTAGACAGTT[A/C]TCTTGTGTTGGGCTTATTTTCAACATTGTGAACCCATTTTTGGATTTGCATGCTAATTAA
ss181360517	Gmax7x193_329252	[T/A]	TGTTGTCGCGCTTCTTAACCAGAAGAACACGGGAAGAGAATGGATTGGTACTAGGTCTGA[A/T]GACACCACATTGCAACATGGTTTCGACCTGGTTTTCAATTTCCTTTTTTCTAGAAATGAG
	Gmax7x39_382194	[A/G]	CAGTTCATGCATGTATTTATTTGGTCGGATTTAATGCTTGAAGGATTATACACCATCCAT[A/G]TTAATATCTAATATTACACAAATACTGAAAGGACAACTCATCCCTAAGCATCTAAGCCTT
ss181354870	Gmax7x88_3297838	[T/C]	ATCGTTGAGGCGTGTGGGCCTCCTGGTGGTTCTCCTTGGTCCGTTAGTAGCCATGGAATT[A/G]ACAATATTGCTATCAAATCCCCTGTTTTCCCACTCTTTCAAACATTCATTAATATCATCT
ss181355270	Gmax7x92_3175220	[T/C]	AGTAGATTTCTCACACTCTTACAAACTTGCATCTCTTTTTTAATATGATATTGTCCTATT[A/G]ATGTACTTTTTATTATGCTATCATCACCTCTTGTTATTAGATAGTTAATCATTTTAGCTG
	Gmax7x26_212369	[A/G]	CTTCATTTCAGGCCTGTGAAAGGACATCCAATTTGAGCTTGTTGTGCTCCAAGCCACATC[A/G]CTACCCCAAGTCATTTGCATGGTCATACTCATTGAAGAAAAATTTGTTGATTCCAAACCA
ss181353329	Gmax7x72_4112706	[T/C]	CTTGTTCTTATTCTTATGTTTATTTCCCACCAATAATATTGGTTTTTGCTGCATATTAAG[A/G]TTAGATTCTCTGATGGCATCCTAGTTAGAGCGGTCAAAAGGAACAGTCCGACCTGGCCAA
ss181349487	Gmax7x38_2398218	[A/G]	gtcttgattgatgtTGACAAAAAAGAATGTAACAGATGTCAGCCAAAACATAGCCATGGC[A/G]GATGTCTGCCAAAAATCATCATCATTCAATGTAAACTAAAAAATCCTAGTCAACACCAGC
ss181343862	Gmax7x4_14283890	[A/G]	GTCATCCCAGCAAAAAGAAGTCTCTCAAATAAGCTAGTGGCCAACATTGACGATGGTTAC[A/G]GAGCAACTTAACATGGTTATTGTTGCTTAGACCAAATTGTGGAACAAACCATTTCCAttt
	Gmax7x185_15999	[A/C]	CgcaattaagcaatgctaattgcattaCAGTACATGCCTCTTGTGACCAAGGTAAAATCT[A/C]TTTTAGATCATCAAACAGGAACCGTGCAGTGTATACATAATCAGCAACATAGCATCACAC
ss181356153	Gmax7x105_192158	[G/C]	TCGTTTGGCAATCCGTTGAACAAGTAATTTTGTCTGAAATTGTTAATTTTACACATTGGT[C/G]CTGAGGTTAATTAAGCAATGGATAACCTCATTTTGCCGCATGGAGGAGATTATGCACATT
ss181799834	Gmax7x120_116556	[T/C]	AAGTAAAATTTCCAGATTTTGATGTCCCCAAGACTGGTGGTTTTACATGGGTGTGATAAG[A/G]AGCAACTCCAAAAGCAAGATTAGGTATTCCTGCTTGCTGAGGCAATGGAAGTGAAGGGGA
ss181359892	Gmax7x173_1170482	[A/C]	GCCTACACCTCCGTCCAGATCCAGCACATACTCCCTTGCACCACCGTGTCATCGGCACCC[A/C]CCGGGATCCTGTAGTTACGGGTTTTGTTGTTGCTGTCAATGGATTTGAGATGGTGATTGG
ss181350038	Gmax7x42_6605660	[C/G]	TGGATGGACAAATTTCACATGTTAGCTGAGTACAAAAATGTTGGGTGCCACTATCAGTTT[C/G]CTAAAATGGAGTGTATATATTGAGCCATGTTATACTTCCCTTGGTGCATGCTTCCTTTAA
ss181344723	Gmax7x9_17331	[T/A]	TAGATCCATGTGATTTGCTGCTTACTTGCAGAGTAAATAACTCAAAACCAATATTTTTTT[A/T]AATTGGATCAAACATGAAATCAGTCAAGATATTGATTCCAGATTCGACAGTTCAAACCGT
ss181352913	Gmax7x67_4137128	[A/G]	TTAATGGTGACGTCGTGGTGCACTTGCTTGTACCATCGATAAGTGTTCAATTTGGCGATG[A/G]CAATTTTGTGGCAGAGTGTGACACACATTGACAATGTCATGATCAAGTTATATGTGATTT
ss181799865	Gmax7x167_132894	[T/C]	aactttcatcctttaaTGTGTTAATACGTCATATATTTAATTTTTCTCTCATATTAATTA[A/G]CAATATTGCAACTTGTCGGTTTATGACCCTAAATTTATGAGTTGCATTTATTTCATTAGA
ss181358280	Gmax7x137_1881102	[T/C]	CAAATGGAGGTTTAAAGTCTTTTGCTTGGTAGGAGCCGAAATGGAAAGGTTATAATGTAG[A/G]GAAAATAAGGGACATATTGGGACTTGTTTCCAACCCCTACCAAGCAACTTTTTTTTCCTC
ss181347840	Gmax7x25_7697384	[T/C]	AAAAAAGAGAATAAGTTTGTCGTTCATTTCTTTATAAAGACAAACACTAGTCTGATCAAT[A/G]AATTCATTTGTTTTTCAATTTAGGAAGAGTTGCCCACTAAGTTTTGGAATTCATGAGTAA
	Gmax7x49_437962	[A/G]	TTTGCCTCTACAATATCACTATCTCATACACATCTCATTGGAAAATGGCAAAAGGGGATA[A/G]AGAACATAGTGATGTTGTATGAAATTCTAATGGACACATTTATCATGTTTGAGAATCAAT
ss181347614	Gmax7x24_9095361	[A/C]	GTATATTGTGGTTGGAATCTACAGGAGTTACAAGATAGTGTGGCCCAAGTTAAGGGTTCG[A/C]GGGAAGAGATGATGAAAATCCACAAGGAAATTGTGGATTTCCATGGAGAGATGGTCTTGC
ss181356200	Gmax7x105_1352683	[A/G]	TTTTAAAAGTTATTTTCCTAAAATTTGTTTTAGGCTTAAATAATCGTTAAATTGAATTTA[A/G]TGGTTAAAATATTCTACTAGCAACTAAAATATTATTCTATACTTGTGGAATACACCAAAA
ss181360490	Gmax7x191_250453	[T/C]	GAGGTTCTAACACGTTTTTATTAATTGTCTCTTTGTAATGCTTTTTTCACAAATTATTCA[A/G]TGCATCCGATCCGCAAATATTTTATATCATTATTCAAATATTGCTCTGACATTATACCAA
	Gmax7x164_1369312	[G/C]	TTGGAATGGTTGGAGTGTAAGTAAGACCATTCTGAGGTCATATGTATGAATCTGCACCAT[C/G]GTTGTCAATTGTGCGCCATAGTGGAGAGTAGCAGAGCGGGTCATCCCTAGACTACTTATA
ss181800012	Gmax7x85_2848025	[A/G]	TAttgaaatcgttgaaggaaatggaggACCCGGAACCGTCAAGAAGATAACAGCTAGTGA[A/G]GGTTAGTGTACATATACTTTTTTTTTGTTGTTGTATATAGTGATCGAACTAATTAAAATT
ss181349653	Gmax7x39_6323996	[T/A]	TATTATGATTAGTCAATCAATTTGTCAGTCAACGGTTAGGGTAGTCCTGTATGGAAGTAC[A/T]GGAACTGGTTTGTTTGTCAACCTTCAGTAAGCACACATCTAAAAGGCAGGTATTCAGTTG
ss181353177	Gmax7x70_1588470	[A/G]	TTGATGATTTCATCAACTTCCTGCCTTGACAGTTCATTTATGTCTCGAATCTGCAAAACC[A/G]CATATAAGATGTTGCTTATGTTTATAAAACAAGCAATAATGTAAAACATATCAGGATGAA
ss181359388	Gmax7x161_1078697	[A/G]	TACACATAATGTTACAGTATCTTAAAATCATAAGCAAACGTGTACAGGCTGCAACAGTAT[A/G]CATGAAATACTCTAACATTATGTGTACTTGTACTTTAGATAAGGGTAGTTTTGTAATTTA
ss181359813	Gmax7x171_36319	[C/G]	TTTTAGAAGAGGGGTAAACTTGATCCTCTTGGGCTGGGCCACAGGCCCAAGTCTCAGTGA[C/G]CCACTGAAGTTAAGTGTTTTGAAGCTGGGTAAGCAATAAGAAAATGTAGATTGGTAGAGC
ss181359762	Gmax7x169_1149565	[T/C]	GTTACTGTGATCCATACATACATTGTGCTTTTTTGGCTGAGAAAGAGTTTCTCCATAAGT[A/G]GCAAGGCAAAAGGTACGTGGTGGTCATCGAAGTTAAGAACAAATTAGTAGTGAAGTGTCA
	Gmax7x109_2430404	[T/G]	TGTTCTCATTATAATTTTATATGCGGAAACATATTTCCGTTATAGAACAAGGAATGCATA[A/C]AAAATACAAAATGAAAGTATGTTTCCATGTACAAAATGAAAtgaaaacatattttcattt
ss181356739	Gmax7x111_2397090	[A/G]	TCGGGAAACGACGACGTCGGAGGTGGTGGCTCGCAGTTCGACGGAGTGGGGCTTATCGCC[A/G]CGAAGGGAAGCGCAAATGCCGAGGTTACGGTACCGTTTTGGGAGGAGTGTGAGGTTGAGG
ss181360138	Gmax7x180_1087337	[A/G]	ATTTGGCCTGCTCCATATGCGAATTCAGTGTCACGGTTATTCACAGGACTCATCTGTTTA[A/G]CTGCAAGGGATTAGTTAAAAAACATGTTATAAGCAACATTTATAAGTAATATTTATTAAC
ss181352683	Gmax7x65_4836403	[A/G]	CAATAGCAAATGCATAAAGTAGTTATAGCTTCAAATTCTTCCAAATAAAAGCATATGCAC[A/G]AAATAGTTATAACTTCTAATTCTTTAAGCAATTTATGAAAAAAATGAAATATTTCATTAA
ss181358930	Gmax7x151_167705	[A/G]	ctctttaGGTGTCTAATAACATGTTAGGTGTCCAAATATTATTTTCCTGTACAAAACCTA[A/G]TTTTTTTCCAACGGTCAATTATATATTATTGTTGCCAGAGTGAAGAATAAATCTAGGCTA
ss181358539	Gmax7x143_216674	[A/C]	CCAATCCAACGGCCAGAACTCCATCATCATCATTGGGGGTTCCAACATGAGCGGCTGGCC[A/C]AGTACACTGCCACGTCAGCATTTGGACCTCGTGGCGCAAGCTGGCATTGTTCTGCTGCAG
ss181357389	Gmax7x123_2149652	[A/G]	TTGAGTGTTAAATATTAACGTTGACTCATCAATCTTGAACCAAGTACTTCGCTCGTTCCA[A/G]CCAGTTTTGTTCCAATAGTTTGGAAGGTGCACCCAAAGCGTCAGATTCAGTAGAGAGCAA
ss181358801	Gmax7x148_1650247	[T/G]	ATATTTTATAAATAAAGTAGAGAAAATAAGTAGTAATATTTTTCATTATTCATATGCTAA[A/C]TTTTTCGGTGAATCAAGTTAAAAGTTGGCTTAATGCACCGATAACTGCTAACATGATTAG
ss181351027	Gmax7x51_5619474	[A/C]	GTTTATACGGGTCACCGCCTTCAACACAAGATTATCTCTGACGCTGACTTTTCAGCATTT[A/C]TGATTTTTGAATTTGGTATAATAGGATAAAATATTTTTTTTAATTTCTCCAATTAATCTG
ss181358927	Gmax7x151_153773	[A/C]	GGGAGAAATCAGAACACGGATTTCTAAAGGTTTGGAATGGGCCATTGAAGCCAACCAGTC[A/C]GCAATAGTATTAATTGGATTCCCTATAAACGTGCCTTACGGCATGTTTGGTTTTAAGTCA
	Gmax7x175_20589	[A/G]	GAAGTCAGTGATCCTATACTTGATACAATATGTACAACAACAGCAAGGAAATGAACAGAA[A/G]GAACAATGCACTCGACTAACCATAGCAGTTTTCTTAGATGTCAAGGCTGCCAAAATTTCT
ss181349955	Gmax7x41_4240775	[T/A]	AGCTTGTGAACCCAATACATGCAGCAATAACCAAACTATAAGCTATCCTTTCTACATTGA[A/T]GGGATACAAGAACCCTTTTGTGGGTACCCTGGTTTTGGCCTATCTTGTGGCAATGATGGC
	Gmax7x177_19456	[T/C]	CCTTTAGATTAATGTTTTTTTTTCATTTATGCATTTTGTCTTATGAATGAATGTCTATCA[A/G]TGTCATTATGTATTTGAGCTTTGTACCTTGGTGTAAGTGATGAGATGAATTTGACATTTA
ss181800002	Gmax7x77_292626	[A/T]	TTTTAGGCAATATCTACCAGCACCTATTGAAGCGAAATGTCTAAATACGCCATTCTATAA[A/T]AAACGTTTATTAAAAAAATGTACAAGTTACTTTTCATATTCCTTAATTTTTTTTCCATAT
ss181360334	Gmax7x186_604183	[T/C]	GCAACACACGAATCAAACATGAACATGAACGTGCTAAACGACAAGTTGTACCGACGAATC[A/G]ATTGTGCTGGAAATGGAAAAAAAAAAATCCGCAGCACTCACAAATCAAATCAAATCACCT
ss181350859	Gmax7x51_70417	[A/T]	ACCTGCGACTGGGACTGGGAGCGGACAGCATGTCCGAAACAACCAGGGGCTTTCGGTTTA[A/T]TTCGGACTGGATCCAAATCTACGTACTACTATTCATTTTAATATTTTAACACCTAGATAC
ss181358161	Gmax7x135_2013705	[T/C]	GCAACTAAAatgctaaaaatatataaaaaaaaatATTGTTTCAAAAGGTGAAAAGAATAT[A/G]TCTATGCCCATTTTTGAATGCTTGCTTTCATTCTCTTGGAATGGGAACAAAATGGAAAGA
ss181353313	Gmax7x72_3620956	[T/A]	ACTAAGGGATCCAACAGGGGCCAGTATGAAGAGGCAGCATCACTATGGGAACTAGCAAAA[A/T]TTTGGGGGTGTCTACCGTTTCAGATCAGAGTACaatcatcaacaaactcattgatatgga
ss181360294	Gmax7x185_463328	[T/A]	ACTTCTGGACATAAATTAAAAGCTATTAAAATAATCGTGTATACCAAGCAAACTTATAAA[A/T]TGCCATTACTTGCGCAAAAGCACTTGTAGTAGATCACATAAAACGTGTTTAAAAAATCAT
ss181344313	Gmax7x6_10764610	[T/C]	CCTTTGTCGCCATGTACCTTATTGTGAAGCAGAGCACGAGTCACAGTGCTGCTAGAGACA[A/G]GAACAACATCATCTTGGCCCACTCGTAGAATGAGTTTAGGGTGGACAAAAACAACACCGA
ss181357690	Gmax7x128_1156150	[T/C]	AGAGAAAGATTCACCTAAAAAGACATTTGTTCCTCTGTACTCTAGTTCGACATTTGTCAC[A/G]CGCAATGGTAAGTTTGCCAAAAATAAAACTATACATATATAGAAATAAACTATAACACCC
ss181346406	Gmax7x18_10171742	[T/G]	ATATCATGTCTTGTATACAAGGGGGACACCATGAACCTTCACAAATATTCACCACAAACC[A/C]TTCTTCGCTTCTTTCTGTTCCACCGTTAAATTCGTTAGTTTTTGTCCAATCCCTGTGGGT
	Gmax7x81_3111983	[T/C]	GGTACTGCAGCTGGTATAACTTCTGTATTGGCTGCTTGTTCTTTACTCCTTCCACTCTTC[A/G]CATCGACTGGGTACATTCTTACTCAGGTGATTCTCTACTCTGTGGGTGTGTGTTATTAGG
ss181358638	Gmax7x144_1701020	[A/G]	TGTCTATGATAGAGATTAGAGAGAAGGAAGATATACATCGGGGTTCGTTGACATATACAT[A/G]CTTGTTTTTAGTATTAGTATGCTAATAATttataactacaaattattttaaaataaaaat
ss181354353	Gmax7x83_3582684	[T/C]	TGGTCAATAGGAGGTATCATCGATGGCTATGGTTGTGCTTGTGCTTGTGCTTCTGCCTGC[A/G]GTTGATGTCGTTAGGCCAACTCTCCATCATCATGTGTTGATGCAATCACATGTCGCCATT
ss181358803	Gmax7x149_18751	[T/C]	CAACCATTCTTCTTCCTCGCTGCTGTCTCGGATAAACTCCAAGGCTTCCGCCGCGTCGTC[A/G]TACGCCGCCGGGAGACGGTGCTCCGGCGCGAGGCGGTATTCGACAGAGGCCACCACGGCG
ss181342560	Gmax7x1_8439415	[A/C]	GGAAATAGTTTACAAATCAAGTGGTCATACACTTCTGGTCGAGTTCTCCACTTCCTAAAG[A/C]CACATTTCTTGCATGGACATATTATTGTACCCGAACTAGTGCTatgttgaaaggcaaaat
	Gmax7x118_2272515	[T/G]	AAATTTGAGGTTCAAACGCTACGACTAGGGTGCATCCCGTGGGTTCCTAAATATTTTTTT[A/C]GATTGGGGTGCAGGGAGCAAATAAGGGGGTGTAGTAAGTAAAATCCATTAGTGATGATGT
ss181358880	Gmax7x149_1654751	[A/T]	GGGAGGAGAGGGGCTATTCTACTCTATTAGGAAAGTTCATACCAAATCTGGTATAGTGGA[A/T]GCAAAATTTATAACATGTTTGGCTGGTAGTGAAGGTAACGGGGTGATCAGTAGGAAAGGG
ss181353199	Gmax7x71_85975	[T/C]	AATGCATGATTAGCATTGGATTCACAAACTCCAAGTTTGATGCATCTCTATTTGTTTACA[A/G]GCATGACCTCGTGTTGGCCTACTTTCTTGTTTATGTTGATGATCTTCTGCTCACAGGTAA
ss181358282	Gmax7x137_1923873	[T/C]	ATTCCCCAGTGGCAGTGGATTTGGACGTCCACAACATCTCGTTTATGATAGTAAGTTCTC[A/G]CATTTTCTCCCTTTCTTCTCTAATATTCAACTTTATTAATTGATACTTTTAATTTTGCTT
	Gmax7x52_440643	[C/G]	GGCGGTGTTCGGGTCGCTGACGTGGACGGATGGGAAGCACGTGGTTCGGAGCCCCATTGT[C/G]GTGAGTCAAATAGAACCGTTATAGAGCCTCGATCATGTCCGTTTTGGTCGATGCGGCGCG
ss181345859	Gmax7x14_10747430	[A/G]	GAAAACCCTGAGGCAAATGCTGCACTTGTGACCATGAAGAATCATCATGTTCTCCTGATC[A/G]CTAGTACTAGACGACGTTCCTATGGCAGCATTATTGGCAAAACAGCCCTTTACGTTCTTG
ss181358601	Gmax7x144_712706	[A/G]	AATATCAAACAAGCATGACAAAGTTATTAAATCTATGACCTGTTGGCCGAATATGGATGA[A/G]GTTAACAATATAGTAAACCTGCCAGTTACTAGCAGCTGCAGCATCACCTTCTAGGTGAGT
ss181350074	Gmax7x44_4904729	[T/C]	CTCTGTGGTATGTTCTGATGATGCCTCTGCTGGTATTGCTTGTAATTGTGGTATCTCTTG[A/G]TCCTTCATAACATTCCCATGCCcttcgagaagcaccttgtcctcaaggtggtattctgtC
	Gmax7x0_16247534	[T/G]	ACCACTAGTGTACCTCCCACCTGTTGTGTTCCCACCACCCCCTTCACCTTCTACGCACCG[A/C]AAAAAGCCGCCACAATACGCACTTTGGTGTGTGGCAAAGCCCACGGTTCCTGACCCAATA
	Gmax7x112_239161	[T/C]	CTCACGGGGTTCTATCGTAAGTTCATTCACAATTATGTCAGCACTGCTGCTCCGTTAACG[A/G]CTTTACTCTGTAAAGACAGCTTCATGTGGACGCCTGAAGCTCACACTGCATTCCCACATC
ss181345029	Gmax7x11_159030	[G/C]	TTAATAAACATATTTATATTCGACAGCAAGAAGATACCCAACTCAATTTATAAAGAATTT[C/G]TCCCAGATAAACTCGTGTATAAAAGATCTATATCTAATCCGAGAGTTCGACCATTCTGTC
ss181799833	Gmax7x117_572133	[T/C]	CAAGCAAAGTGAGATTGCACGTTAAAAGCATGTCAACTTTCATAAGTAATCACATCCCTA[A/G]CCTGTTTGAAGAAAAGTACTAATCCAAGTGTGATGATTAGAGATTCGGGTGGCTTTCAAG
ss181358339	Gmax7x139_419116	[T/C]	AGGTTTAGATCACCTTGTGTGCAGAGTAGACCCAGTTGAATGCACATTTCTGCTTGTTCT[A/G]TTACCGCTGTGGAGGCCAATGTTGGGTCCACGATTTCTAATGCCCTCCCTTTCTTGTATA
ss181357659	Gmax7x127_2002919	[T/C]	GGATGGCAATCTGACTTGGGGAGGACGGTGGTTTTCAGTGTTTTTTATTCTAGTTTTTGT[A/G]TGACTTTTTGTAGTACAGTTTTGGATAGAATTGAGGTTTAGTTGAGGTTTTGATGGAATG
	Gmax7x180_934864	[A/G]	AATATGTTTTTTTATGATGCCAGCAAATTAATATTTTTATGATGGAAGTTAACGGCAGGG[A/G]TTAAAAGTAAAAAGTTTAAAAGTTACAGAAATGATTTCAAAAAGaaaaatttacaagaac
ss181353310	Gmax7x72_3214279	[A/C]	ACACCCAAACCATTAGGTTAGATAATGACTCTGTTTGTTGGGCTCGGCTCAATAGAGACC[A/C]AAGGGTACAATTCTAAGCGTAGTGTAATTTTTTAAAATTAACATTTTTCATTAAAGAAAT
ss181349951	Gmax7x41_3438145	[T/C]	AGGAACATAATCGTCTTATAAGAATATCATAACCGTCGTATAAACATATTTTTTAGTAGT[A/G]CTTATTTTGTGTTGACCATAGTTAACCACAACTACACATAAAAAAAGAGAAAGAGAAGGG
	Gmax7x79_3660013	[T/G]	AGATTATACCTTTTGCACAATGTTGAAAAGGAAAAAAGATCATTAATAAAAATTAGCGTA[A/C]CCCCGTGCCAGAAGGCACCTCATAGTCCTCGCTATGCGAAGATACCAGGGCGGGTCATTG
ss181353048	Gmax7x69_259159	[A/G]	ATAAGCAAAACCATGAACCGAATCTTCAGGAAGTTGACTATCCTGCAATTCATCCACATA[A/G]TCAATACCAAATTAATATTGCATAGAACAGAAAAATTCCCAGCACCTACAGATTACAATT
ss181800000	Gmax7x71_3234	[T/G]	ATTATATCACTTTATTTTTATTGTGTAACAGATAATTACATACTAAACAAAGCATTGTGA[A/C]ATGTTAAGGGACATGTCAAGCCAACTTGGGAAACAAAAAAGAAAAAGACAGTTTGTTGAG
ss181348044	Gmax7x27_2552865	[A/G]	CTATCTTATACAAACAAGACCTTGACGATGCTGACGTGGACGTGCCAGTGCTTACGTGTC[A/G]CAATATTACGCACCCTAATTCCAGTCCAAAAACGTCAATGTCACGTtgcatttattactt
ss181355406	Gmax7x95_2633902	[A/G]	CCCTAAAACAATTTAGTCCAACTCAAATATAATTCCGATACTGCCCACCAGAATGGGAGA[A/G]TATCACCAGAGAACCACAGGCTTTTTCAGAAACTCAACCACTACCTGACAGCACCTGAAA
ss181359894	Gmax7x173_1227696	[T/C]	TCATTCACCTAATTTGCAGGTTTACTCACGAAAAAAAAAATTCCAAAAGAAATTGCACCT[A/G]GGCTGCAGCACAGAAGGCCCCATTTCAGCCACAAACCCAAAATTAAAGACCACCATCCAT
ss181345984	Gmax7x15_10508646	[G/C]	GGGCCGATGAAATAGTCACGGATTCCACAGGAAGCAAAGGGCGCTATATGTTGAGACCAA[C/G]ACCTTCCAACATGCTGATGTCGAAGTAGTGTTCGACATGAACATTAGGTTCTCCATCAGA
ss181352105	Gmax7x62_201509	[T/C]	GAGGGCCCTATGAATCCGATTCAAGAGATGAAGATGATGAATATGACAGACAATGTGAGA[A/G]GGAGCCTCCAGTACGAAAGGGACATGCTAGAGACGCAGCGAGATGAAAGCCTCTAATTTT
ss181352545	Gmax7x64_2566173	[T/C]	TGCTGTGATGCCGGTAGTAATTAGTGAAAGTCAAATATTGAATTTATGTTAGGCACTAAT[A/G]ATCCGATACTTAAAGTTGACAACAAATTCGTGCTGTATCCAGACTGGAATGAACTTGAAT
ss181356506	Gmax7x109_220977	[G/C]	ACCAGAATGGGAAAAATTTACAGGGCAGGGCCTTCTACTGGTGGTACTGTAGCCAAGGAT[C/G]CCATTGGAAATGATGTAATCGCAGAGAAATGGCTCGAGACACATGGACCTGGGGACCGCA
ss181359666	Gmax7x168_105865	[T/C]	TTTAAAAACTTTACTGGGAATCGAATTGGGTCAGCAGGCCCATCCAGTAGAAGAAATATG[A/G]CCCAGTTGCTCGCCTAGGCTTCTGGCTCGAAACTCATGAACACTTATTATAAAAAAAACT
ss181353773	Gmax7x77_190437	[T/C]	TCGAAAATTCACGCAACATTGACACGATATTGGTAGTTGATAATATTTATTGATATCTAT[A/G]TATATTCAATCAAGGGGGTTTCAGCATTATCCTTTAACCTGTCCCGGATTCCTCGGCAAG
ss181356192	Gmax7x105_1192486	[A/G]	CAACCGGTGGTTAGCAGGTGCCACCGCAAGGTCCCACGGTAGATGTGGCAGAACTCCAAG[A/G]TGAAATCGTCCACGTCAGTGATGACGAGGTTCTACACCAGAGGGTCCACCTGGAAGTTTA
	Gmax7x8_126433	[A/G]	ATGACATGAAATCTTATTTATATATAAAGACTAATAATTATGTCCCATACCATATAGGGA[A/G]AAACATTAAAGTCAACAGAGAAAATTAACAAGATTAATTTATTATgtttttgtatattta
ss181360248	Gmax7x183_706467	[A/T]	ATTGTTGTGCGTTGAAGCGAAGGACCATCAAGAAGAGTCTAGGATGCAAGGGAAAAGGTT[A/T]GTTGAAATATTGTGTGGGAAATGAAGGAATAAGGGTTGGTTGTACGTAGCCTTTGCGTCT
ss181354859	Gmax7x88_2870825	[A/C]	AGAAAAAAAAGAATTATTTGTTAAACACACATGGAATATTTTTCTCAGTCATGAATTAAA[A/C]AACTTATTTTCTATGGCTTAGAATTTGGTTGACAACAAAATTGTTTACTTTATGATAAAA
	Gmax7x80_1937103	[A/G]	tcatcATCCGATTATAAATTTTTAACCAATTTTTCAACTTTCAAGCTAATTTTTCAACAT[A/G]GTTTGTGATACTCATAATAATTTATAATTTTATACAATAATAACTTATACAATTTTTTTT
	Gmax7x72_2863867	[T/C]	AATGACCATGTAAGCATTGCAGCAAAAAGAAAGTTCAGGAAAAAGATTGATGTCCATACT[A/G]TGATGGAACATGCTTTTCCCATACTTAATTCCATTGTGTCAATGCCTGTGGATTGGGATA
ss181346392	Gmax7x18_9809924	[T/C]	CCTTCACACTTGAGACTAATGCTTCCAGGTCCGCTATGGGTGCAATTCTTATGCAACACG[A/G]TCACCCAATGGCCTTCTTCAGCAAGGTCTTTTGTCCTCAACTACAGCGTGCTTCTATACA
ss181799999	Gmax7x7_12813777	[A/G]	TAATAAATACAAAAATTGGGTAAAATATGGTTTGAATCCTTGTACTTTCGTTGAAATTTG[A/G]TCTCTAAACTTTGCAAAAAACAATAGTTTTCGTCCCCCTCACGATGAAAAATGAGGACGA
ss181800020	Gmax7x90_4084	[A/G]	TGAGGAATTGAATTTAGTCATCCATATATAGTGAAAGGCATGCAGAAGAATTCCTGTGTC[A/G]GCATACAGTACTTTTTAATTCACTCTCAAGTCGACATTATTAGCTTCAATGTGATTGTTC
ss181359402	Gmax7x161_1400481	[T/G]	AGAGAGTTTCTGATAGGCGCCCCCAAGTTATCAACAATGCTCCAAGAGTATGTTTGATTT[A/C]CATGGAAATATTTTTTGCATTCACTGTATAATTTTTGTTAGCTTAATTATGTTTAAGTCC
ss181357112	Gmax7x118_2084294	[T/C]	TCATCAATTAACTAAAAATATAAAAATTGTGCAAGCTCGTGATTTTGCTTATAATGAATT[A/G]CATGTATTGAAACCCAGGTTCCGAATTTCTTGATGAACATGTCATTGTTCGTCGGGAGCT
	Gmax7x144_1652181	[T/G]	AGTATAATTTAGCATACCCACTAGAATTCGTTTAGTTTTAGGGGTTTAGATAGTCAGTAA[A/C]AGATTCTAAATCAAAATTTCATTGTCACCATTATAAAAATAAAATAAAATTCTCACTTGT
ss181349939	Gmax7x41_2509186	[A/G]	CAGTCCAAATAAACaaaaaatgttttttataaaaaaaatCATTGTTAAACCGGCAAAACG[A/G]CTTTAAACTGTGTAAACCAGTGCTTCAACAGTTTCAACTGGTTACTCTGAAAGCTCAATA
	Gmax7x61_2526073	[A/G]	TCCTTTTTTAAATCAAGCATTGGACAAATATTTTTGTGTTATTGAGTCCCTTATTTTTCG[A/G]TGAATCAAACACGCTCTTAATGTATAAGTAGCACAAGCACAAGTTTATAAATTGAGTTCT
ss181348007	Gmax7x26_7708457	[A/G]	GATTTTCGACCATCTAATGAAATATCAACAAATTCGCTTGAAGGATGAACATAAGATACC[A/G]TCTTTAGATGAAATTAAGGGAAAAAAATATTGTAAATGACATAATTCCTACAACCATTTC
ss181344707	Gmax7x8_10403047	[T/C]	CCGATTCTTGTTAACGGACCTGTTGGGTTTATAAAACGGATTATTCGGTTCTACATGATC[A/G]GGTTCGGTTCTTAATTTTGGTATTCGTCGATACCCGACCCAACTGTGTACATACATACTC
ss181359939	Gmax7x176_68149	[A/G]	CAAGAGGGAATCATCAACCTCCTTGGAAGCCTTTGAGGGAAGCATGAACAATAGATGAAA[A/G]CACTAATATGTTAGACTGCTTGGAACTAGATTTGGAAATAAGGGAGTTAGGGTTCTAAAC
ss181350422	Gmax7x47_1182791	[T/A]	CACCTTGGACAGAAACTTTTTTGACCATTGTCCGATTTTGCTAAGGGCTAAAGCAGTCGA[A/T]TGGGGGCCGAAACCTTTTAGGGTATTTGATTGTTAGCTGAAGGATAAGAGTTTTGAAAAG
	Gmax7x155_532744	[T/C]	TAGTAGTTGATAGTGGTAGAAGTAGTAAAAAAAGAAAATGACTATCTATTAGACCCAACA[A/G]AAACGCTTCACACTTGTAGAAAACACATTCATCATGGGTtgtaaaacttgttgccacact
ss181350027	Gmax7x42_6288106	[A/G]	GCTAGTTGAAGTTTGCAACATAATCATAATTCCATCGCGTTAATGGTGATGTTGACAGCG[A/G]CAGATCCTAAAATCTTGTCTTAAATATTTTAAACATTTCAACTTCAATATGCTCACTTTG
ss181358643	Gmax7x145_60923	[T/C]	TCATGCCCCTACTTTCCCGCTAAACACTTGTGAAGGAACTACTATGTGACTGAAAATTGG[A/G]CCCATCCATCCATATGTGTGGTATTTCCTTTAAAAGGATAAATCAATATTATTTATATTT
ss181358978	Gmax7x152_46804	[T/G]	AAGGACCCTATGTATTCTCTGATGAGTTGCCACTTTAGCCCGCTCTCATAGAGAAAAAAA[A/C]TCCATGCTGTTGAGAAGCATGTATTCCATATATATGTGCTGTGCATGCCCAAATTTAAGT
ss181342448	Gmax7x1_2718952	[A/C]	GAATGAGGTTTGTGGAGCAAGCAACTTTTCTTCAGTTCCACCAATTCCATTCTCCAATGA[A/C]CCAGGTTCATATGGATGAGAACCAGTCAATGAACTGCAACTTTGTAGAAGGGCTTCTAAG
	Gmax7x177_345676	[T/A]	TTGTCTTAGTTTGGTCCTTTTATCAATTTAATATTGAAGTTGTTAGTAATTTAAAAATAT[A/T]TTTTTTTTCAATTTTATCGCCTTTCCTTTCATTTCATtttttaacaaaaaaaaattattc
ss181351766	Gmax7x57_5255071	[T/C]	AAAGTTAATTTTACTGGTGGATTGGGATAAATGCACGAGGATATAAGTTTGACTATTATT[A/G]GTGTTATCGTACGCTAAAAAAAGTTAATTTTAGTTATTTTTTCGTAAAATAATATATTGC
ss181355736	Gmax7x99_2331551	[A/G]	GTCGTCAATATCTTTTTTTTATTAACACAGTTAAATTTAGATGGATGGAAAGACCATTAT[A/G]AAAAAATTTAAAAAGATGAGGGTCAAATAGCTGAATCGATGaagggctcttccaccacca
ss181351601	Gmax7x57_90959	[A/G]	TGAGTTCATGGTGACTTGGAAGGTTGAAGAGGCATTCACCAAGCCAAAGGGCATGACGAG[A/G]TACTCGTAATGATCATCATGTGTCCAAAATGTTGTCTTATAGATATCTTCCTCTTGCACC
ss181358160	Gmax7x135_1999674	[A/C]	TTCACCTATAAAACTTAAATCCATGACATTGTTTAAAAAAAAATTGAAACCAGTACCAAT[A/C]AAATTAATGAGTTATCGTTATTTCCTTGTATTGTGTCAATATGCATACTCAGCAGCGTCT
	Gmax7x178_1090671	[T/C]	TACCTTTGAGTCTAAAGAGAGAGCATCTTATAATATTTAAAAGAGTAAACTAAGTTCCTT[A/G]AAAAAAAGAAACTAAACTAACACTCCTTGAAGTTTTGTGATATAACACAAAAATCAtttt
ss181799844	Gmax7x133_69162	[C/G]	TCCTCTTACCGACGATCTCATCACTGTAAGTTATGGAGCTCCAATCCATCGCCCTAACTT[C/G]GAATATTCGAATCAATTTCTTCGTATAGATCCCTAATGCATTCGCGGATTAATTTCACCG
ss181344131	Gmax7x6_575599	[A/G]	CTCTTTCTAATGACGTTCGGTAACCGAAGAGGTTTCGGGTTACAGCACCATTTGCTATTC[A/G]CAATCATGAGTTGTAACCCATTTAATTTTTCTTGGTGTGACCTCTCCACTTTCATTTGTT
ss181352800	Gmax7x67_401059	[A/G]	GACATTCTGTATTGGTTTTGGTGGATGGCCGACCAATAGAAACCCTTCCACGACTATGTT[A/G]TTAAAGTTAGTTTGAGATTCTAACTGTGGATGCGTGATTACTTTGTAATAGAGTAAAATT
ss181349902	Gmax7x41_260729	[T/C]	ATAGCATTAGAGCGTATAATTCTGTTTTCATTTACATCAATGGGAGGAAAGATACAAACT[A/G]AACATAATGATGGTGGAGGGCCTCCTCAATTTGTTGTTAATGGTCAAAATTATCATGGTA
ss181353973	Gmax7x79_3490371	[T/C]	ACAAAGACGAAGGAAAGCACAACATTCCTAGAGGGAGGAATATTAAATTTGAAAAAAATG[A/G]AAAACAGTGATCCGTAGAGGCACTAGTCATTTTTTTACTACTAACATAgattttttataa
ss181345068	Gmax7x11_6978408	[T/C]	GATGGTACAATGCAGGACAATATTTCATAGACATGGCAACAAGATCAGAGGATCACCCCA[A/G]CCTAACATGTCAGGGGCACAAAACCATGCACCCCGTACCATATACGAGGGGGATAGGACT
ss181342143	Gmax7x0_6679040	[T/A]	AGACAACTTGACTCTTTTCTATCATATAGTACGATTTTGAATTGAAAATGCTTCTATATT[A/T]AACCGAGATTCATTTGGTCGATGGAGAAAGGGAGAGAGAAACATTATATTGACACGGTGG
ss181359315	Gmax7x160_260395	[A/G]	GCAAATGGACTAATTTGCCTCCCCCCATACCCATCCAATACATTTCCAATATAATTGCAA[A/G]GCAAATTGTTATCTGTACCAAGACTTATTCATTTCTCAACACAACCAAAACTAACTAAAA
ss181350826	Gmax7x50_90044	[A/G]	TCACTCGGTTACTAACATTGAGTATGTGGTTGATATGGTAGGTAACTCTTGGTATCTGCT[A/G]CTGAATATTTATTTGTACTAGACCAAAAAATATATCATTCATGTCCTATGCAAGCTATGT
ss181357901	Gmax7x131_1619047	[T/G]	GCCGTTCCTGGCCAAGCTTCTCTTCAGACTCATGTTCATAGACCCGAACCATCTCAAGTT[A/C]ACAATGGCATTGGAAGGCTTGAGAGGCCTTCTCTTGGCTCATTCAACCTACCCGGGAGGC
	Gmax7x124_329547	[A/C]	cagtaacggtcaattcaccTCTTGGCCAGTGTTTTTGCAGGCATTGCAAACACGGTTTGC[A/C]CCTTCTCAATATGAGGATCCCATCGGGACCCTCTGCAAATTGACCCAATAGAGTTCAGTC
	Gmax7x142_1590171	[A/C]	ACTCCATTTTATTGAGGCGTGCATTTGGTTGTCAGCTTATGTTAATTTCCTTGCTGCTCA[A/C]AGAAAATCTATACACACTAGGTATTCTTGGCCTCTGTTTATTCTGAGTGCTTTGATTTTG
ss181357673	Gmax7x128_676411	[T/C]	GCATGTCAAAAGGCTGTCATGCAAATAAATCCACATTTTTGTGTATGACATTGGCGATGC[A/G]CTGGTGCTCGTGACTGGTAAAgtccctactgagccgtgtgcactgccTGGGTTTAGGTCT
ss181349470	Gmax7x37_7105757	[A/C]	TCACGAAAGAAACTTGACATAAATAGTTGTTAAGAATTTTGCTTATACCATGTTTCCAAC[A/C]TTTCTATGAGAGTTAAAAATATTTATTTTTCCTAAAATGTACTCGAATTTTTCTTTTATT
	Gmax7x42_6963564	[T/G]	ACTTGCATCGACCAACAACAACTCCCTTCGCCACCACCGCGCCTCACCCACCAACAATCC[A/C]ACACCACTGTGCCTCCACCAACGCATTTATATATCTGATTTAATAATGTAAGCGTAAAGG
ss181350037	Gmax7x42_6572836	[A/C]	CAGTATTACATGGTCCCTTCTTATCAATGAATTAAATATTGAACTTGCAAGGCTCAAATG[A/C]ATCATCATCAGAAGTTAAGTCTATTAGAAAACCACCAAATGCCAGGTACGTGAACTCTTG
ss181353281	Gmax7x71_4227585	[T/G]	TTGGAAACTCCTACAGATAGAGCAAATCTCCTAAATTTGCATATTTCTGAGCATCAAAAT[A/C]TTTTTTCCAAGAACTACCTCAAAGCCAATCCACGCAATGGACAGCAGCACAGACACCGCG
ss181351376	Gmax7x53_5372032	[A/C]	ATGATGAGGTTGTGGTTTATGATGCAGTTGTGCAGGCTGCATTGTTGTGTGGAGGCATTA[A/C]GAATGTTCCAGACTTGTGTTGTTGGATGTTGCACCACTGTCTCTCGGTGTTTTGGTACAA
ss181352072	Gmax7x61_2757538	[A/G]	AAAGTAATGTAACAATAGCACCCATACGTAGTTAGTGAGGCATGTGTAAATGAGGTTTGT[A/G]TGTGTGCCAATCTGTACATAACATTtgtaccattaaaggcagtaaaaggaatgcttactt
ss181358981	Gmax7x152_257547	[A/G]	AGGGGCCAAACGGAAATGATACTTTAGTGACTCTGCCATTCCAGAAGCATTGGCGCTCCA[A/G]AAGCATCTGCTCTGTTGACCAGGCCATTCACAAAACCATCTGCTTTCGCAACTGAGACCA
ss181799843	Gmax7x132_2033945	[T/C]	TAACTTTAGTGACGTCTAATATCCTTTTGTTAAGGACCTCTTAATATTTCAAATAACCAA[A/G]ACTCGAGAGTGAAAACTTATGAATGACTTGAACAATAGCACAATTATTAGGACCCGGTTT
	Gmax7x137_338756	[T/A]	AGGGTGACTCTTTTCCCCCAAACTCGTTATAAGATAGGATTATGTCTATGGCTTCTCTTT[A/T]ATGTTTTCATTATGGTTGCTTCAACGAAATTGCTATTTATGATATGATGAAAAATTTGGT
ss181350420	Gmax7x47_1099854	[G/C]	CAGATATATATGTATGCTTATTCTTCCTTCAGCCTTTTGATTTTTTGTGCTTATCATGAT[C/G]GAGTGGGAGAATCCTGCATGCAATATTAAGGAGCTCGAACTTATTAAGTACGTGATCCTT
ss181348503	Gmax7x31_100247	[T/C]	CACAGGCCAATCATTGGAACTTTTACAATACGCGGGAATGGAATATTCTAGCCTAGGAGT[A/G]AGCGCTAATAGAATTTGGAAATGAAAGCAAAATGATAATAGCTTTTCAGACAAGCACTAA
	Gmax7x175_1199449	[T/C]	AAAACTTTTATTGAGATGCTGTCGCATATGACAGGAACTTGTTGAACTCATGGGTAATTC[A/G]TGCATTTTCTCACTACTATGCTTCAAGTCTTTTTTGGTAATGATATTCTCGTCTTAGGAA
ss181355826	Gmax7x100_2577783	[A/G]	CTCTATTTTTAAGACGGGTTCTAATCCTATTTATAATGATGGGAAATGTGGAGTTGTCGC[A/G]CTTACTTTTGGTGAGTTGGTGACATAGAAACGAAAAACAGCTTGGTTTTGTTACGATTAA
ss181351030	Gmax7x51_5657360	[T/G]	TTCCCTTATCTTCGTCAGGAAAAGAGATGATCACAGGCTCATTAAAAAACTAAGGAAGAC[A/C]GTAAACCATCCCATTTGTACGTAACTGATTATTATAGAGATTCTGCAACAGTTTCCATCT
ss181356979	Gmax7x116_67967	[A/G]	TCGTCAGCCTTGGACCTTAAGCACGAATGTTCTCTAGATAGCCTACCCTAGCATCGTACA[A/G]CTAGGTAGTTTGGCCATTATGATTATGATATGCAAGTATCTAACTGTCAAGGTAGGTACT
ss181356975	Gmax7x115_2008023	[A/G]	CTCTCTTAATATATGAGAGAAAACAACTTGCATATGCATGGGGGAGGCCAATAGCAATTT[A/G]AATAGTATGAGTAATCATTTGCTCTTGATGTTGAGGACTTGAGGAACCTTATCACCAATG
ss181799832	Gmax7x116_991497	[A/C]	TTGTTTTTTCATCTTTTTAATAAATAGTTGTCCCCCTGTAAAAGTGTGTACTATTTGGAG[A/C]TTATTGGTCATACACAGTTACATAACATGTTCTTTATCATACAAAATTCTGATTTCTTGC
ss181356156	Gmax7x105_440938	[T/C]	CAGCTGTGCTTATCTCAGTACACCCATGGTCAAGTAAAAAAACATTAGAAATTTTCGAAA[A/G]CATTGTGTTCTTCAGAGCACGATCATGCTGGTTCCCAAGGTTAAAATTTGAAGTTTCCAC
ss181358535	Gmax7x143_133793	[A/G]	CCATTTGATGAGAATTTCATTTGATCCATTGAGCAGCTTCCTGATGGCCAGCACCTTTTT[A/G]GGAGTCACTAGTAATTCCTAATCGTCTGAGAGGAATTTGGAGAGTTGTTGGAAAGGAACA
ss181354993	Gmax7x90_565298	[T/C]	gtggATGTGCAGCATCTGCCTGTAAGATTTGCAATAGAATGAGGTGGATTAGTTGAACCA[A/G]ATGGTTCCACACACTGGTGCATTTGATGTGACTTTTGtggcatgccaccctaacatggtg
ss181354027	Gmax7x80_2156366	[T/A]	ATGGAATGAAAAAATTGAAACAAAAGAGGTACATACATATACTGTTAGTGTTGCGTTCAG[A/T]GCATTCGCTGCTGCAGCAGTGCTATTAATCGTGCTTCGAAACTGAGTATTCGGAGGGCTT
ss181353422	Gmax7x73_3822518	[A/G]	CATGCCCTATTGTGTACCATAGGCTTTTTTTAAGGCCTGGTCTGACATTTTTAAAAGCCT[A/G]ACCTGCCCTATTAGCTTGTAAAAAACCTACTCTTTATTAAAACAATTACGtagatgaaaa
ss181799838	Gmax7x128_1635913	[T/C]	CCCTTTGTGTCAATTTAAACAATGCACCTGTGGGATCTTCATATTATGAAGGGGCGAAAC[A/G]TGTTTGAAGTGCTTGCAGGAAAGTTGGCCATGACGTGAATTGGCCATTGTTGGTCATTTA
ss181342396	Gmax7x1_1708244	[T/C]	ACTATGACTATATGGGCCTTTGACATACTCGTAGGCCTAATGCTTGAAAACCCAAAGTCC[A/G]AAACCTTGGTCACCCACTTGTCATCCAACAAGATATTTGTAGTTTTCTcgtcgtggtgga
ss181799849	Gmax7x145_1723219	[T/C]	AGATTTGTTTAGGGCTCTCTTTTAGCCCAATTCAAAAAGAAAAGGGAGAAAACTCACTTG[A/G]GCTTCATCATATACATGATAATTCAGCCAATTATCTGTTACTAACTTCATCACCTCATTA
	Gmax7x48_6289056	[A/G]	ATCTCCATTTTCCTCGGGATCCGCACCAAGATCTAAGAGAATTTTCACCACGTTGGACCT[A/G]ACGTACCCTACTGCCATGTGCAACGCTGCTTTGGTCACGGTGGTCCAGATTCGCACCGGC
ss181346280	Gmax7x18_4808279	[A/G]	GAAACCAATTTTAAATAGGAAAACAATTACCCATCACTCACTCTTATGCTTTGTTGGGAA[A/G]CTTTGCAATAATTTTTGGTTTAAAACTCTCCATCACTCAATAGCTTCATAGTTTCCCAAT
ss181354852	Gmax7x88_2689151	[G/C]	TCTCAGCCCCAAGAATACTAGTGTCCTGCAGCACCAACTCCACACTGGTGTTAAACTTGA[C/G]CACCACCAGCTTTGTGTCATTGGTGACCATTGTGTTGTTTGGAGGTGTTCCTGTGTAGTT
ss181358698	Gmax7x147_281057	[A/G]	GTTTGCCACAAGTCGACGAGAGAAATGGTGGCATTTAGGAAGTCGAGTAGGGCCTTTTCG[A/G]TGTTGTCGAGGTGGGAAGAGGAGTGGAGGTAGTAGGAAATGTCGCCATTTTGGAGGTGTT
ss181344494	Gmax7x7_7148760	[A/G]	ACAATCCATTTTTCTTTGTTACCAACCATTTAAGTGAAAGGCTAAAATCTGTCAAATAGG[A/G]CATAGTTACAGACAGAAAAAGAGTTCAGAATGATAATGACAATTTAATGAAATATGATAT
ss181359588	Gmax7x165_1188799	[A/G]	GAAAGCTAAGATTGAAAAAAAAAGTCACTGAAATGCTTTCCGTTAGCCTCATCCGCCTCA[A/G]CCACAACCCTTTCTCATCCTCCATActtttggtgaagaagaaggacgacaACTGGCATTT
ss181353770	Gmax7x76_4167612	[A/G]	ACCGTGGAAGATATTATTGCAACACCATTGGGAAACATCAAACATATCAACACTATTTTT[A/G]CTTTTGCCTACTAGAGTTATCTTACGTACACATAACATAGTTTTTGCATATCCTCACACG
ss181800019	Gmax7x90_2984354	[T/C]	TGTTATATTTTGGGCTTAGGCATTGTTGGTGTGATGTTTCAGCAGTGGTGTGACTAGTAA[A/G]GCCCACAATATTTGTGTGCCCACTATCGACAGCACCTGGGTCTCGTGCTTCGTTGCACGT
ss181345445	Gmax7x13_3616879	[T/A]	tgtaaaattattttacatttttaatatataatACATTTTCTGAAAAAGATATAAATAAAA[A/T]TATTTCAATTTTAAAATGAGGAATGAATTATAATATATGGCGGATTTTTTTTTTCTTTTG
ss181359068	Gmax7x154_353905	[T/C]	TCTTTCATCCAAATCAGACTCATAGTTTGGAGGGCTTGTGTACTGTACAATGCCCACCAT[A/G]CTCACATGTTCGTAGTGGGTGATTGCTCGGGATTTACCAACTTGATAGCTACGACCATTA
