# Supplementary material for: High-throughput SNP discovery through deep resequencing of a reduced representation library to anchor and orient scaffolds in the soybean whole genome sequence
Source: BMC Genomics. 2010 Jan 15;11:38. doi: 10.1186/1471-2164-11-38 (PMC2817691; doi:10.1186/1471-2164-11-38)
Supplement: Additional file 2 — Williams 82 × PI 468916 genetic map. The high-resolution Williams 82 × PI 468916 genetic map created with 1,790 SNPs genotyped on 268 or 444 recombinant inbred lines (RILs). Also shown is the high-resolution map resulting when only using the 1,254 SNPs genotyped with SoyOPA-4 on 444 RILs and the Consensus Map 4.0 position for any SNPs in common between the two genetic maps. [file 1471-2164-11-38-S2.XLS]

## Sheet: ABC
Additional file 2: The high-resolution Williams 82 x PI 468916 (W82x468) genetic map created with 1,790 SNPs genotyped on 268 or 444 recombinant inbred lines (RILs). Also shown is the high-resolution map resulting when only using the 1,254 SNPs genotyped with SoyOPA-4 on 444 RILs and the Consensus Map 4.0 positions for markers shared between maps.
Local ID of SNP	Locus name (ss number is NCBI dbSNP accession number for SNP)	GoldenGate OPA	Chromsome based on all loci (SoyOPA-3 and SoyOPA-4 SNPs) (SoyOPA-4 SNPs mapped in 444 RILs) 550 SoyOPA-3 SNPs mapped in 268 RILs	CentiMorgan position based on all loci mapped in W82x468 (SoyOPA-4 mapped in 444 RILs) 550 SoyOPA-3 SNPs mapped in 268 RILs	Significance level of the loci deviated from the expected segregation ratio (* 5%, ** 1% level).	Chromsome based on SoyOPA-4 SNPs mapped in 444 RILs only	CentiMorgan position based on SoyOPA-4 SNPs only	Chromsome based on the soybean consensus map 4.0	CentiMorgan position based on soybean consensus map 4.0	Notes for map based on SoyOPA-4 only
Gmax7x173_1170482	ss181359892	SoyOPA-4	1	0		1	0
Gmax7x173_1227696	ss181359894	SoyOPA-4	1	0		1	0
BARC_059889_16199	ss107927468	SoyOPA-3	1	0.276				1	7.349
Gmax7x173_470981	ss181359875	SoyOPA-4	1	3.998		1	3.89
Gmax7x173_467828	ss181799871	SoyOPA-4	1	3.998		1	3.89
Gmax7x169_11648	ss181799867	SoyOPA-4	1	8.327		1	8.218
Gmax7x169_87827	ss181359711	SoyOPA-4	1	8.69	*	1	8.582
Gmax7x169_105601	ss181799866	SoyOPA-4	1	8.937		1	8.83
Gmax7x169_1181729	ss181359768	SoyOPA-4	1	19.76		1	19.449
Gmax7x169_1149565	ss181359762	SoyOPA-4	1	19.885		1	19.579
Gmax7x169_1179481	ss181359767	SoyOPA-4	1	19.885		1	19.579
Gmax7x169_1301932	ss181359772	SoyOPA-4	1	20.31		1	20.004
Gmax7x205_41087	ss181360809	SoyOPA-4	1	21.17		1	20.864
Gmax7x205_182532	ss181360815	SoyOPA-4	1	22.881		1	22.568
Gmax7x205_733534	ss181360837	SoyOPA-4	1	29.049		1	28.745
Gmax7x205_753762	ss181360838	SoyOPA-4	1	29.413		1	29.108
Gmax7x205_786227	ss181360840	SoyOPA-4	1	29.954		1	29.655
Gmax7x359_63892	ss181799981	SoyOPA-4	1	30.56		1	30.255
Gmax7x311_61112	ss181362006	SoyOPA-4	1	31.429		1	31.125
Gmax7x165_115567	ss181359553	SoyOPA-4	1	32.859		1	32.555
Gmax7x165_186770	ss181359555	SoyOPA-4	1	33.101		1	32.797
BARC_060833_16926	ss107928195	SoyOPA-3	1	40.739				1	37.143
Gmax7x165_1187994	ss181359587	SoyOPA-4	1	40.775		1	40.482
Gmax7x165_1188799	ss181359588	SoyOPA-4	1	40.775		1	40.482
Gmax7x165_1220804	ss181359589	SoyOPA-4	1	40.775		1	40.482
Gmax7x165_1261623	ss181359591	SoyOPA-4	1	41.345		1	41.052
Gmax7x291_60682	ss181361951	SoyOPA-4	1	42.434		1	42.14
Gmax7x291_103406	ss181799953	SoyOPA-4	1	42.554		1	42.261
Gmax7x291_186773	ss181361959	SoyOPA-4	1	42.675		1	42.381
Gmax7x291_206982	ss181361961	SoyOPA-4	1	42.801		1	42.504
Gmax7x128_1635913	ss181799838	SoyOPA-4	1	43.434		1	43.136
Gmax7x128_1381785	ss181357702	SoyOPA-4	1	44.774		1	44.477
Gmax7x128_1156150	ss181357690	SoyOPA-4	1	45.016		1	44.718
BARC_065083_19095	ss107930187	SoyOPA-3	1	45.049				1	45.576
Gmax7x128_676411	ss181357673	SoyOPA-4	1	45.076		1	44.778
Gmax7x128_546003	ss181357672	SoyOPA-4	1	45.257		1	44.959
Gmax7x128_319856	ss181357669	SoyOPA-4	1	45.681		1	45.384
Gmax7x128_22987	ss181799839	SoyOPA-4	1	46.415		1	46.118
Gmax7x47_55307	ss181350380	SoyOPA-4	1	47.337		1	47.04
Gmax7x47_110816	ss181350384	SoyOPA-4	1	47.337		1	47.04
Gmax7x47_179567	ss181350386	SoyOPA-4	1	47.337		1	47.04
Gmax7x47_431328	ss181350408	SoyOPA-4	1	47.639		1	47.342
Gmax7x47_1099854	ss181350420	SoyOPA-4	1	47.639		1	47.342
Gmax7x47_1182791	ss181350422	SoyOPA-4	1	47.639		1	47.342
Gmax7x47_1245641	ss181350424	SoyOPA-4	1	47.639		1	47.342
BARC_063183_18261	ss107929432	SoyOPA-3	1	47.695				1	45.061
Gmax7x47_3512244	ss181350468	SoyOPA-4	1	48.496		1	48.201
Gmax7x11_6694468	ss181345066	SoyOPA-4	1	48.982		1	48.687
Gmax7x11_6978408	ss181345068	SoyOPA-4	1	48.982		1	48.687
Gmax7x11_9993785	ss181345081	SoyOPA-4	1	48.982		1	48.687
Gmax7x11_3253057	ss181799829	SoyOPA-4	1	49.102		1	48.808
Gmax7x11_1106633	ss181345044	SoyOPA-4	1	49.163		1	48.868
Gmax7x11_159030	ss181345029	SoyOPA-4	1	49.223		1	48.928
Gmax7x11_83220	ss181345026	SoyOPA-4	1	49.464		1	49.169
Gmax7x11_86186	ss181345027	SoyOPA-4	1	49.464		1	49.169
BARC_060367_16631	ss107927900	SoyOPA-3	1	49.666				1	43.795
Gmax7x1137_4203	ss181362051	SoyOPA-4	1	50.171		1	49.883
BARC_060617_16751	ss107928020	SoyOPA-3	1	50.182				1	43.745
Gmax7x116_1634319	ss181356983	SoyOPA-4	1	50.619		1	50.328
BARC_064509_18705	ss107929900	SoyOPA-3	1	50.679				1	43.795
Gmax7x116_67967	ss181356979	SoyOPA-4	1	50.679		1	50.388
Gmax7x116_991497	ss181799832	SoyOPA-4	1	50.679		1	50.388
Gmax7x10_8151948	ss181345012	SoyOPA-4	1	51.79		1	51.499
BARC_059281_15709	ss107926972	SoyOPA-3	1	51.91				1	40.869
Gmax7x10_7853470	ss181345006	SoyOPA-4	1	51.91		1	51.619
Gmax7x10_6312466	ss181344991	SoyOPA-4	1	52.397		1	52.106
BARC_062007_17609	ss107928783	SoyOPA-3	1	53.642				1	41.578
Gmax7x10_2215278	ss181344951	SoyOPA-4	1	54.08		1	53.796
BARC_059897_16201	ss107927470	SoyOPA-3	1	54.125				1	42.627
BARC_063303_18321	ss107929493	SoyOPA-3	1	54.156				1	42.627
Gmax7x100_2577783	ss181355826	SoyOPA-4	1	54.504		1	54.221
Gmax7x100_2456309	ss181355810	SoyOPA-4	1	54.624		1	54.342
Gmax7x100_2104108	ss181355799	SoyOPA-4	1	54.875		1	54.592
Gmax7x100_1509043	ss181355778	SoyOPA-4	1	56.36		1	56.07
BARC_065667_19631	ss107930721	SoyOPA-3	1	56.365
BARC_065079_19090	ss107930182	SoyOPA-3	1	56.66				1	41.58
Gmax7x100_1230105	ss181799819	SoyOPA-4	1	56.663		1	56.385
Gmax7x100_844274	ss181355757	SoyOPA-4	1	56.723		1	56.445
Gmax7x12_168588	ss181345090	SoyOPA-4	1	58.025		1	57.747
Gmax7x12_297967	ss181345092	SoyOPA-4	1	58.145		1	57.868
Gmax7x12_355988	ss181345093	SoyOPA-4	1	58.266		1	57.988
BARC_059085_15602	ss107926866	SoyOPA-3	1	60.968
BARC_058851_15477	ss107926741	SoyOPA-3	1	60.995				1	40.745
BARC_060037_16311	ss107927580	SoyOPA-3	1	70.589				1	58.805
BARC_025745_05032	ss107917875	SoyOPA-3	1	73.853				1	57.968
BARC_041325_07964	ss107913849	SoyOPA-3	1	74.088				1	58.03
BARC_064441_18673	ss107929868	SoyOPA-3	1	74.212				1	58.225
BARC_018755_03002	ss107913217	SoyOPA-3	1	76.033				1	59.786
BARC_008013_00215	ss4969795	SoyOPA-3	1	90.243
BARC_030807_06945	ss107913655	SoyOPA-3	1	105.127				1	85.93
BARC_042795_08412	ss107913898	SoyOPA-3	1	116.545				1	94.855
BARC_007726_00090	ss4969672	SoyOPA-3	1	117.19				1	95.232
BARC_060173_16441	ss107927709	SoyOPA-3	1	118.769				1	97.287
Gmax7x12_10519971	ss181345403	SoyOPA-4	1	119.322	*	1_extra	0			Linked to chromosome 1 by the presence of SoyOPA-3 SNPs
Gmax7x12_10766511	ss181345415	SoyOPA-4	1	120.182	*	1_extra	0.859			Linked to chromosome 1 by the presence of SoyOPA-3 SNPs
Gmax7x12_10861949	ss181345422	SoyOPA-4	1	120.668	**	1_extra	1.346			Linked to chromosome 1 by the presence of SoyOPA-3 SNPs
Gmax7x12_10986181	ss181345425	SoyOPA-4	1	121.345	*	1_extra	2.018			Linked to chromosome 1 by the presence of SoyOPA-3 SNPs
BARC_013955_01283	ss107914779	SoyOPA-3	2	0				2	0
Gmax7x167_132894	ss181799865	SoyOPA-4	2	3.888		2	0
Gmax7x167_137958	ss181359638	SoyOPA-4	2	4.028		2	0.13
Gmax7x167_114913	ss181799864	SoyOPA-4	2	4.15		2	0.253
Gmax7x317_112596	ss181799963	SoyOPA-4	2	4.697		2	0.801
Gmax7x317_77436	ss181799966	SoyOPA-4	2	4.758		2	0.861
Gmax7x317_34965	ss181362014	SoyOPA-4	2	4.878		2	0.981
Gmax7x317_50880	ss181362015	SoyOPA-4	2	4.878		2	0.981
Gmax7x317_61499	ss181362016	SoyOPA-4	2	4.878		2	0.981
Gmax7x317_40146	ss181799965	SoyOPA-4	2	4.878		2	0.981
Gmax7x317_32828	ss181362013	SoyOPA-4	2	4.998		2	1.102
Gmax7x317_30999	ss181799964	SoyOPA-4	2	4.998		2	1.102
Gmax7x250_466706	ss181361685	SoyOPA-4	2	5.67		2	1.773
Gmax7x250_457154	ss181799921	SoyOPA-4	2	5.791		2	1.894
Gmax7x250_197002	ss181361679	SoyOPA-4	2	7.157		2	3.26
Gmax7x103_2751344	ss181356052	SoyOPA-4	2	7.582		2	3.685
Gmax7x103_2757764	ss181799822	SoyOPA-4	2	7.582		2	3.685
Gmax7x103_2587532	ss181356050	SoyOPA-4	2	8.131		2	4.233
BARC_040621_07801	ss107919808	SoyOPA-3	2	8.368				2	18.433
Gmax7x103_161061	ss181355965	SoyOPA-4	2	19.559		2	15.168
BARC_016063_02049	ss107913058	SoyOPA-3	2	19.646				2	28.449
Gmax7x110_49313	ss181356588	SoyOPA-4	2	21.122		2	16.729
Gmax7x110_83463	ss181356590	SoyOPA-4	2	21.242		2	16.85
Gmax7x110_268884	ss181356594	SoyOPA-4	2	22.366		2	17.979
BARC_063205_18270	ss107929441	SoyOPA-3	2	31.005				2	36.115
Gmax7x110_2101619	ss181356639	SoyOPA-4	2	32.454		2	28.526
Gmax7x110_2480851	ss181799830	SoyOPA-4	2	34.78		2	30.876
Gmax7x129_157550	ss181357730	SoyOPA-4	2	35.67		2	31.751
BARC_028393_05861	ss107918202	SoyOPA-3	2	35.816				2	40.326
BARC_019149_03315	ss107916198	SoyOPA-3	2	36.948				2	44.246
Gmax7x129_1895441	ss181357768	SoyOPA-4	2	39.909		2	35.984
Gmax7x129_1874728	ss181357764	SoyOPA-4	2	40.03		2	35.86
Gmax7x221_32737	ss181361228	SoyOPA-4	2	40.15		2	36.225
Gmax7x221_399390	ss181361241	SoyOPA-4	2	41.71		2	37.785
BARC_062989_18203	ss107929374	SoyOPA-3	2	41.759				2	48.443
Gmax7x221_536218	ss181361245	SoyOPA-4	2	42.135		2	38.21
Gmax7x257_155821	ss181361754	SoyOPA-4	2	44.9		2	40.971
Gmax7x265_148336	ss181361813	SoyOPA-4	2	46.92		2	42.99
Gmax7x265_336780	ss181361821	SoyOPA-4	2	47.653		2	43.726
Gmax7x233_54731	ss181361463	SoyOPA-4	2	48.387		2	44.461
BARC_030679_06925	ss107913651	SoyOPA-3	2	48.584				2	55.191
Gmax7x233_199752	ss181799911	SoyOPA-4	2	48.872		2	44.947
Gmax7x233_320805	ss181799912	SoyOPA-4	2	48.999		2	45.075
Gmax7x233_436218	ss181361469	SoyOPA-4	2	49.788		2	45.865
Gmax7x233_579898	ss181799913	SoyOPA-4	2	50.522		2	46.599
Gmax7x211_445471	ss181361015	SoyOPA-4	2	53.6		2	49.677
Gmax7x211_282213	ss181361008	SoyOPA-4	2	54.113		2	50.191
Gmax7x211_121887	ss181361003	SoyOPA-4	2	55.035		2	51.112
Gmax7x211_101748	ss181361001	SoyOPA-4	2	55.155		2	51.232
Gmax7x286_231343	ss181799950	SoyOPA-4	2	55.889		2	51.966
Gmax7x286_220301	ss181799949	SoyOPA-4	2	56.07		2	52.147
Gmax7x196_374306	ss181799884	SoyOPA-4	2	57.958		2	54.035
Gmax7x42_6747004	ss181350045	SoyOPA-4	2	58.505		2	54.583
Gmax7x42_6668800	ss181350042	SoyOPA-4	2	58.808		2	54.885
Gmax7x42_6605660	ss181350038	SoyOPA-4	2	59.233		2	55.31
Gmax7x42_6572836	ss181350037	SoyOPA-4	2	59.658		2	55.735
Gmax7x42_6288106	ss181350027	SoyOPA-4	2	61.593		2	57.672
BARC_047945_10443	ss107921348	SoyOPA-3	2	69.482				2	71.695
Gmax7x5_3944135	ss181343887	SoyOPA-4	2	78.216		2	75.832
Gmax7x42_1390431	ss181349973	SoyOPA-4	2	78.216		2	75.832
Gmax7x42_2042019	ss181349975	SoyOPA-4	2	78.216		2	75.832
Gmax7x42_2281866	ss181349976	SoyOPA-4	2	78.216		2	75.832
Gmax7x93_1177990	ss181800024	SoyOPA-4	2	78.216		2	75.832
Gmax7x5_6357044	ss181343918	SoyOPA-4	2	78.518		2	76.135
BARC_061653_17307	ss107928613	SoyOPA-3	2	78.575				2	83.008
Gmax7x5_6921120	ss181343928	SoyOPA-4	2	78.639		2	76.255
Gmax7x5_8010104	ss181343947	SoyOPA-4	2	78.639		2	76.255
Gmax7x5_8977018	ss181343965	SoyOPA-4	2	79.002		2	76.619
BARC_057321_14693	ss107925890	SoyOPA-3	2	79.131				2	83.356
BARC_061551_17265	ss107928572	SoyOPA-3	2	79.131				2	83.356
BARC_057357_14727	ss107925924	SoyOPA-3	2	79.132				2	83.356
BARC_060077_16349	ss107927618	SoyOPA-3	2	79.132				2	83.455
BARC_061209_17137	ss107928437	SoyOPA-3	2	79.134				2	83.356
BARC_057975_15034	ss107926232	SoyOPA-3	2	79.562				2	83.356
BARC_060135_16407	ss107927676	SoyOPA-3	2	80.281				2	83.384
Gmax7x5_15464246	ss181344104	SoyOPA-4	2	80.463		2	77.477
Gmax7x5_15506354	ss181344107	SoyOPA-4	2	80.463		2	77.477
BARC_018381_03605	ss107915961	SoyOPA-3	2	80.527				2	83.928
Gmax7x14_89714	ss181345565	SoyOPA-4	2	80.765		2	77.78
Gmax7x14_157530	ss181345568	SoyOPA-4	2	80.765		2	77.78
BARC_064837_18812	ss107930026	SoyOPA-3	2	97.908				2	94.405
BARC_041581_08046	ss107913858	SoyOPA-3	2	102.029				2	101.181
BARC_031263_07027	ss107918887	SoyOPA-3	2	103.571				2	100.33
BARC_063683_18433	ss107929620	SoyOPA-3	2	105.69
BARC_015053_02545	ss107915051	SoyOPA-3	2	106.953
BARC_021647_04164	ss107916923	SoyOPA-3	2	111.337				2	103.895
BARC_017895_02427	ss107913160	SoyOPA-3	2	121.034				2	114.69
BARC_062705_18010	ss107929181	SoyOPA-3	2	132.373				2	126.235
BARC_044747_08795	ss107913946	SoyOPA-3	2	132.593				2	126.256
BARC_059321_15931	ss107927016	SoyOPA-3	2	136.87				2	130.713
BARC_039799_07588	ss107913794	SoyOPA-3	2	139.388				2	131.851
Gmax7x14_10778190	ss181345863	SoyOPA-4	2	142.209		2_extra	0			Linked to chromosome 2 by the presence of SoyOPA-3 SNPs
BARC_020293_04543	ss107913272	SoyOPA-3	2	142.27				2	134.017
Gmax7x14_10747430	ss181345859	SoyOPA-4	2	142.334		2_extra	0.132			Linked to chromosome 2 by the presence of SoyOPA-3 SNPs
Gmax7x14_10827134	ss181799846	SoyOPA-4	2	144.022		2_extra	1.816			Linked to chromosome 2 by the presence of SoyOPA-3 SNPs
Gmax7x220_707343	ss181799900	SoyOPA-4	3	0		3	0
BARC_062759_18042	ss107929215	SoyOPA-3	3	0.007	*			3	4.08
Gmax7x220_555902	ss181361223	SoyOPA-4	3	0.304		3	0.303
Gmax7x220_30091	ss181361205	SoyOPA-4	3	6.329		3	6.365
Gmax7x297_7207	ss181361972	SoyOPA-4	3	6.329		3	6.365
Gmax7x297_10355	ss181361974	SoyOPA-4	3	6.389		3	6.425
Gmax7x297_43707	ss181799959	SoyOPA-4	3	7.185		3	7.221
Gmax7x297_123704	ss181361980	SoyOPA-4	3	7.981		3	8.018
Gmax7x297_156737	ss181361982	SoyOPA-4	3	8.591		3	8.628
Gmax7x297_148494	ss181799957	SoyOPA-4	3	8.591		3	8.628
Gmax7x297_187777	ss181799958	SoyOPA-4	3	8.712		3	8.749
Gmax7x299_104368	ss181361987	SoyOPA-4	3	8.893		3	8.93
Gmax7x162_205091	ss181359407	SoyOPA-4	3	9.256		3	9.293
Gmax7x162_1365688	ss181359452	SoyOPA-4	3	18.102	*	3	18.32
Gmax7x162_1451621	ss181799861	SoyOPA-4	3	18.302	*	3	18.523
Gmax7x198_656813	ss181360657	SoyOPA-4	3	19.141	*	3	19.359
BARC_028645_05979	ss107913534	SoyOPA-3	3	20.334	*			3	21.13
Gmax7x198_230985	ss181360642	SoyOPA-4	3	22.039	*	3	22.332
Gmax7x198_174690	ss181360636	SoyOPA-4	3	22.281	*	3	22.583
BARC_028619_05977	ss107913533	SoyOPA-3	3	22.336	*			3	22.033
Gmax7x259_98606	ss181361770	SoyOPA-4	3	25.663		3	25.966
Gmax7x124_1709661	ss181357457	SoyOPA-4	3	25.783		3	26.086
Gmax7x259_17365	ss181361767	SoyOPA-4	3	25.783		3	26.086
Gmax7x259_44054	ss181361768	SoyOPA-4	3	25.783		3	26.086
Gmax7x259_53391	ss181361769	SoyOPA-4	3	25.843		3	26.146
Gmax7x124_1642646	ss181357455	SoyOPA-4	3	26.27	*	3	26.575
Gmax7x124_300864	ss181357395	SoyOPA-4	3	31.334	**	3	31.634
Gmax7x49_5930831	ss181350808	SoyOPA-4	3	31.776	**	3	32.076
Gmax7x49_423012	ss181350682	SoyOPA-4	3	33.467	**	3	33.77
Gmax7x55_611913	ss181351518	SoyOPA-4	3	33.831	*	3	34.133
Gmax7x55_547280	ss181351513	SoyOPA-4	3	34.012	**	3	34.314
Gmax7x55_558006	ss181351516	SoyOPA-4	3	34.012	**	3	34.314
Gmax7x23_375876	ss181347292	SoyOPA-4	3	34.193	**	3	34.495
Gmax7x23_4424742	ss181347329	SoyOPA-4	3	34.556	*	3	34.859
Gmax7x23_8045720	ss181347351	SoyOPA-4	3	34.556	*	3	34.859
Gmax7x23_2577681	ss181799906	SoyOPA-4	3	34.556	*	3	34.859
Gmax7x23_7859893	ss181799907	SoyOPA-4	3	34.556	*	3	34.859
Gmax7x23_9287892	ss181799908	SoyOPA-4	3	35.043	**	3	35.345
Gmax7x113_1962422	ss181356905	SoyOPA-4	3	35.284	*	3	35.586
Gmax7x113_2242695	ss181356910	SoyOPA-4	3	35.284	*	3	35.586
Gmax7x1636_2823	ss181799863	SoyOPA-4	3	35.284	*	3	35.587
Gmax7x72_4112706	ss181353329	SoyOPA-4	3	36.206	*	3	36.508
Gmax7x113_54227	ss181356847	SoyOPA-4	3	36.206	*	3	36.508
Gmax7x72_2954666	ss181353302	SoyOPA-4	3	36.569		3	36.872
Gmax7x72_3214279	ss181353310	SoyOPA-4	3	36.569	*	3	36.872
Gmax7x72_3509758	ss181353311	SoyOPA-4	3	36.569		3	36.872
Gmax7x72_3620956	ss181353313	SoyOPA-4	3	36.569		3	36.872
Gmax7x72_3764703	ss181353314	SoyOPA-4	3	36.569	*	3	36.872
Gmax7x72_2744837	ss181353290	SoyOPA-4	3	36.629		3	36.932
Gmax7x72_2746746	ss181353291	SoyOPA-4	3	36.629		3	36.932
BARC_064253_18596	ss107929786	SoyOPA-3	3	36.648	*			3	32.658
Gmax7x127_51839	ss181357594	SoyOPA-4	3	56.149		3	55.878
Gmax7x127_46796	ss181799837	SoyOPA-4	3	56.149		3	55.878
Gmax7x127_78984	ss181357596	SoyOPA-4	3	56.452		3	56.181
Gmax7x127_263550	ss181357600	SoyOPA-4	3	57.064		3	56.79
BARC_021465_04122	ss107916895	SoyOPA-3	3	67.222				3	47.787
BARC_010179_00543	ss107913993	SoyOPA-3	3	69.139				3	49.693
Gmax7x127_2002919	ss181357659	SoyOPA-4	3	71.162		3	71.418
Gmax7x127_1986085	ss181357658	SoyOPA-4	3	71.222		3	71.478
Gmax7x62_5170126	ss181352288	SoyOPA-4	3	71.956		3	72.21
Gmax7x62_5212936	ss181352289	SoyOPA-4	3	72.016		3	72.15
Gmax7x62_5215906	ss181352290	SoyOPA-4	3	72.016		3	72.15
BARC_020101_04452	ss107913261	SoyOPA-3	3	91.479				3	62.615
Gmax7x62_315221	ss181352107	SoyOPA-4	3	110.593		3-extra	0			Linked to chromosome 3 by the presence of SoyOPA-3 SNPs
BARC_028745_06004	ss107913541	SoyOPA-3	3	110.665				3	73.627
Gmax7x62_201509	ss181352105	SoyOPA-4	3	111.327		3-extra	0.552			Linked to chromosome 3 by the presence of SoyOPA-3 SNPs
Gmax7x62_206384	ss181352106	SoyOPA-4	3	111.327		3-extra	0.552			Linked to chromosome 3 by the presence of SoyOPA-3 SNPs
Gmax7x62_134347	ss181352104	SoyOPA-4	3	111.39		3-extra	0.615			Linked to chromosome 3 by the presence of SoyOPA-3 SNPs
Gmax7x75_3946826	ss181353621	SoyOPA-4	3	114.29		3-extra	3.522			Linked to chromosome 3 by the presence of SoyOPA-3 SNPs
BARC_031999_07236	ss107913702	SoyOPA-3	3	120.886				3	86.213
BARC_060109_16388	ss107927657	SoyOPA-3	3	121.929				3	86.907
BARC_016535_02085	ss107913086	SoyOPA-3	3	121.964				3	88.225
BARC_060031_16308	ss107927577	SoyOPA-3	3	126.509				3	92.06
Gmax7x75_66323	ss181353513	SoyOPA-4	3	134.916		3-extra	27.342			Linked to chromosome 3 by the presence of SoyOPA-3 SNPs
Gmax7x168_1127815	ss181359698	SoyOPA-4	4	0		4	0
Gmax7x168_1129870	ss181359699	SoyOPA-4	4	0.06		4	0.06
BARC_028321_05831	ss107913512	SoyOPA-3	4	0.331				4	4.856
Gmax7x168_1087992	ss181359696	SoyOPA-4	4	0.424		4	0.307
Gmax7x168_174915	ss181359669	SoyOPA-4	4	3.585		4	3.441
BARC_024297_04835	ss107917427	SoyOPA-3	4	4.047				4	6.173
Gmax7x168_105865	ss181359666	SoyOPA-4	4	4.391		4	4.152
BARC_057913_15004	ss107926202	SoyOPA-3	4	4.502				4	10.044
Gmax7x236_517063	ss181361512	SoyOPA-4	4	4.936		4	4.7
Gmax7x236_433984	ss181361510	SoyOPA-4	4	5.057		4	4.82
BARC_016041_02044	ss107915284	SoyOPA-3	4	5.355				4	11.513
Gmax7x236_224628	ss181361504	SoyOPA-4	4	5.663		4	5.43
Gmax7x236_216222	ss181361503	SoyOPA-4	4	5.905		4	5.671
Gmax7x92_3175220	ss181355270	SoyOPA-4	4	7.337		4	7.102
Gmax7x92_3062166	ss181355268	SoyOPA-4	4	7.823		4	7.588
Gmax7x92_3016945	ss181355267	SoyOPA-4	4	8.064		4	7.83
BARC_022353_04316	ss107917034	SoyOPA-3	4	16.068				4	16.715
BARC_044709_08764	ss107913942	SoyOPA-3	4	22.127				4	20.559
Gmax7x92_349928	ss181355179	SoyOPA-4	4	26.293		4	27.663
Gmax7x92_265543	ss181355176	SoyOPA-4	4	26.413		4	27.783
Gmax7x92_270402	ss181355177	SoyOPA-4	4	26.413		4	27.783
Gmax7x92_293459	ss181355178	SoyOPA-4	4	26.413		4	27.783
Gmax7x194_909462	ss181360562	SoyOPA-4	4	29.382		4	30.867
Gmax7x194_694393	ss181799882	SoyOPA-4	4	31.139		4	32.65
Gmax7x194_669862	ss181360558	SoyOPA-4	4	31.259		4	32.771
Gmax7x194_564360	ss181360554	SoyOPA-4	4	32.055		4	33.567
Gmax7x194_570445	ss181360555	SoyOPA-4	4	32.055		4	33.567
Gmax7x194_407991	ss181360549	SoyOPA-4	4	33.616		4	35.128
Gmax7x194_150497	ss181360542	SoyOPA-4	4	35.514		4	37.017
Gmax7x255_404238	ss181799924	SoyOPA-4	4	36.436		4	37.941
Gmax7x255_81166	ss181361731	SoyOPA-4	4	39.966		4	41.474
Gmax7x68_182854	ss181352926	SoyOPA-4	4	42.184		4	43.693
Gmax7x68_141722	ss181799998	SoyOPA-4	4	42.184		4	43.693
BARC_064861_18829	ss107930043	SoyOPA-3	4	45.309				4	41.077
BARC_016977_02171	ss107913112	SoyOPA-3	4	47.679				4	41.125
BARC_062641_17963	ss107929137	SoyOPA-3	4	53.378				4	44.483
BARC_062503_17863	ss107929037	SoyOPA-3	4	54.257				4	47.209
BARC_064923_19002	ss107930095	SoyOPA-3	4	54.834				4	47.068
BARC_012711_00381	ss107912881	SoyOPA-3	4	58.284				4	51.349
BARC_062981_18194	ss107929365	SoyOPA-3	4	58.552				4	51.667
Gmax7x31_7534729	ss181348684	SoyOPA-4	4	58.6		4	63.636
Gmax7x68_4454357	ss181353039	SoyOPA-4	4	58.6		4	63.636
Gmax7x68_4455530	ss181353040	SoyOPA-4	4	58.6		4	63.636
Gmax7x68_4489119	ss181353042	SoyOPA-4	4	58.6		4	63.636
BARC_058213_15160	ss107926349	SoyOPA-3	4	59.11				4	51.133
Gmax7x15_10508646	ss181345984	SoyOPA-4	4	59.708		4	64.747
BARC_058533_15311	ss107926499	SoyOPA-3	4	59.736				4	52.477
BARC_057827_14943	ss107926141	SoyOPA-3	4	59.773				4	52.082
Gmax7x15_9062950	ss181345950	SoyOPA-4	4	60.009		4	65.05
BARC_062951_18172	ss107929343	SoyOPA-3	4	60.017				4	52.477
BARC_057765_14920	ss107926119	SoyOPA-3	4	60.037				4	52.477
BARC_062445_17793	ss107928965	SoyOPA-3	4	60.332				4	52.392
BARC_059117_15607	ss107926871	SoyOPA-3	4	60.346				4	52.395
Gmax7x15_2621315	ss181345881	SoyOPA-4	4	60.372		4	65.413
BARC_059137_15636	ss107926900	SoyOPA-3	4	60.373				4	52.477
BARC_060475_16701	ss107927970	SoyOPA-3	4	60.553				4	52.486
Gmax7x15_1405545	ss181345870	SoyOPA-4	4	60.613		4	65.534
BARC_059945_16236	ss107927505	SoyOPA-3	4	60.652				4	52.716
Gmax7x50_429630	ss181350840	SoyOPA-4	4	60.673		4	65.594
Gmax7x50_722314	ss181350847	SoyOPA-4	4	60.673		4	65.594
Gmax7x50_3678471	ss181350855	SoyOPA-4	4	60.673		4	65.594
Gmax7x50_4241354	ss181350856	SoyOPA-4	4	60.673		4	65.594
Gmax7x45_6660789	ss181350171	SoyOPA-4	4	60.733		4	65.654
Gmax7x45_1392923	ss181350126	SoyOPA-4	4	60.975		4	65.896
BARC_063667_18427	ss107929613	SoyOPA-3	4	60.987				4	52.715
BARC_058775_15427	ss107926691	SoyOPA-3	4	61.009				4	52.715
BARC_058991_15550	ss107926814	SoyOPA-3	4	61.024				4	52.715
Gmax7x45_29294	ss181350092	SoyOPA-4	4	61.462		4	66.382
Gmax7x45_150507	ss181350097	SoyOPA-4	4	61.462		4	66.382
BARC_064973_19032	ss107930124	SoyOPA-3	4	61.932				4	53.307
Gmax7x46_6274438	ss181350372	SoyOPA-4	4	61.947		4	66.868
BARC_059947_16237	ss107927506	SoyOPA-3	4	62.351				4	53.841
BARC_061329_17168	ss107928468	SoyOPA-3	4	63.24				4	54.886
BARC_058277_15192	ss107926381	SoyOPA-3	4	63.353				4	54.889
BARC_061865_18888	ss107928730	SoyOPA-3	4	63.654				4	55.758
BARC_060563_16724	ss107927993	SoyOPA-3	4	65.625				4	59.343
BARC_021803_04215	ss107913333	SoyOPA-3	4	69.079				4	65.074
BARC_017645_02642	ss107915692	SoyOPA-3	4	71.485				4	63.833
BARC_060235_16488	ss107927757	SoyOPA-3	4	72.758				4	64.883
Gmax7x46_116649	ss181799986	SoyOPA-4	4	74.541		4	81.099
Gmax7x64_4965551	ss181352624	SoyOPA-4	4	77.103		4	83.645
Gmax7x64_4858739	ss181799996	SoyOPA-4	4	77.657		4	84.199
Gmax7x64_3490640	ss181352571	SoyOPA-4	4	87.763		4	94.298
Gmax7x64_3274270	ss181352564	SoyOPA-4	4	89.068		4	95.604
Gmax7x64_3081758	ss181352556	SoyOPA-4	4	90.308		4	96.844
Gmax7x64_2949437	ss181352553	SoyOPA-4	4	91.105		4	97.642
Gmax7x64_2566173	ss181352545	SoyOPA-4	4	93.817		4	100.347
BARC_028671_05985	ss107918301	SoyOPA-3	4	116.422	*			4	108.244
BARC_062835_18113	ss107929285	SoyOPA-3	4	116.547	*			4	108.934
Gmax7x64_245846	ss181352455	SoyOPA-4	4	117.731	*	4	125.292
Gmax7x64_61060	ss181352451	SoyOPA-4	4	118.441		4	125.998
Gmax7x230_561549	ss181361413	SoyOPA-4	4	118.952	*	4	126.513
Gmax7x230_527080	ss181361410	SoyOPA-4	4	119.254	*	4	126.816
BARC_057227_14633	ss107925830	SoyOPA-3	4	120.685	**			4	112.201
Gmax7x230_71184	ss181361394	SoyOPA-4	4	120.685	*	4	128.246
Gmax7x230_77622	ss181361395	SoyOPA-4	4	120.685	*	4	128.246
Gmax7x230_87216	ss181361396	SoyOPA-4	4	120.685	*	4	128.246
Gmax7x230_63673	ss181799909	SoyOPA-4	4	120.685	*	4	128.246
BARC_024383_04865	ss107917443	SoyOPA-3	5	0				5	4.067
BARC_062429_17772	ss107928944	SoyOPA-3	5	2.702				5	5.649
BARC_044147_08639	ss107913925	SoyOPA-3	5	5.111				5	6.866
Gmax7x34_1259818	ss181348896	SoyOPA-4	5	26.778		5	0
Gmax7x34_928437	ss181348886	SoyOPA-4	5	27.649		5	0.868
Gmax7x34_768577	ss181348883	SoyOPA-4	5	27.83		5	1.049
Gmax7x34_306840	ss181348862	SoyOPA-4	5	28.941		5	2.409
Gmax7x34_11834	ss181799976	SoyOPA-4	5	29.062		5	2.287
Gmax7x22_8948263	ss181347283	SoyOPA-4	5	29.182		5	2.654
Gmax7x22_9479431	ss181799899	SoyOPA-4	5	29.182		5	3.641
Gmax7x22_7274792	ss181347270	SoyOPA-4	5	29.424		5	2.901
Gmax7x22_7356939	ss181799898	SoyOPA-4	5	29.424		5	3.888
Gmax7x22_7191349	ss181347265	SoyOPA-4	5	29.479		5	3.89
Gmax7x22_6621325	ss181799897	SoyOPA-4	5	29.544		5	3.266
Gmax7x2_15212430	ss181343016	SoyOPA-4	5	29.665		5	4.129
Gmax7x22_1565018	ss181347240	SoyOPA-4	5	29.665		5	3.145
Gmax7x2_10852006	ss181343009	SoyOPA-4	5	30.089		5	4.554
Gmax7x2_10073216	ss181342990	SoyOPA-4	5	30.15		5	4.614
Gmax7x2_10386259	ss181342999	SoyOPA-4	5	30.15		5	4.614
BARC_057967_15029	ss107926227	SoyOPA-3	5	31.887				5	33.434
BARC_011851_00877	ss107914395	SoyOPA-3	5	32.115				5	33.249
BARC_058161_15150	ss107926339	SoyOPA-3	5	32.343				5	33.426
BARC_020479_04637	ss107916669	SoyOPA-3	5	41.751				5	38.957
BARC_015343_01809	ss107915103	SoyOPA-3	5	58.27				5	51.108
BARC_026129_05274	ss107913462	SoyOPA-3	5	60.562				5	53.005
BARC_059081_15595	ss107926859	SoyOPA-3	5	63.827				5	55.158
BARC_059049_15585	ss107926849	SoyOPA-3	5	64.391				5	56.199
BARC_020035_04418	ss107916527	SoyOPA-3	5	73.45				5	64.073
Gmax7x2_99320	ss181342695	SoyOPA-4	5	73.722		5	70.934
Gmax7x77_190437	ss181353773	SoyOPA-4	5	75.547		5	73.397
Gmax7x77_233415	ss181353775	SoyOPA-4	5	75.849		5	73.095
Gmax7x77_292626	ss181800002	SoyOPA-4	5	76.162		5	74.017
BARC_065229_19273	ss107930364	SoyOPA-3	5	79.407				5	70.438
BARC_052833_11634	ss107923334	SoyOPA-3	5	79.787				5	70.455
BARC_028171_05783	ss107913500	SoyOPA-3	5	81.616				5	72.993
BARC_065877_17469	ss107930891	SoyOPA-3	5	86.338				5	81.129
BARC_024333_04850	ss107913392	SoyOPA-3	5	86.917				5	81.084
BARC_058879_15486	ss107926750	SoyOPA-3	5	87.076				5	81.032
BARC_065897_17475	ss107930896	SoyOPA-3	5	87.568				5	80.687
BARC_058657_17445	ss107926596	SoyOPA-3	5	88.903				5	80.691
BARC_065929_17504	ss107930925	SoyOPA-3	5	88.952				5	80.687
BARC_058649_17393	ss107926544	SoyOPA-3	5	89.686				5	80.686
BARC_007964_00162	ss4969742	SoyOPA-3	5	89.939
Gmax7x163_132160	ss181799862	SoyOPA-4	5	96.181		5	96.576
Gmax7x77_3770481	ss181353913	SoyOPA-4	5	97.13		5	95.181
Gmax7x163_123653	ss181359462	SoyOPA-4	5	98.055		5	96.576
Gmax7x163_105057	ss181359458	SoyOPA-4	5	98.24		5	96.395
Gmax7x163_1441258	ss181359503	SoyOPA-4	5	105.649		5	103.89
Gmax7x235_487426	ss181361496	SoyOPA-4	6	0		6	0
Gmax7x25_9329862	ss181347883	SoyOPA-4	6	1.703		6	1.69
Gmax7x235_20284	ss181361484	SoyOPA-4	6	1.824		6	1.569
BARC_058783_15432	ss107926696	SoyOPA-3	6	6.817				6	14.509
Gmax7x25_7697384	ss181347840	SoyOPA-4	6	10.981		6	11.481
Gmax7x25_7180910	ss181347823	SoyOPA-4	6	14.431		6	14.917
BARC_024137_04780	ss107913376	SoyOPA-3	6	18.089				6	23.661
BARC_016957_02165	ss107913110	SoyOPA-3	6	21.136				6	26.077
BARC_018563_02977	ss107913202	SoyOPA-3	6	26.737				6	30.83
BARC_059985_16274	ss107927543	SoyOPA-3	6	29.811				6	34.398
BARC_014949_01930	ss107915018	SoyOPA-3	6	30.055
BARC_044639_08743	ss107913939	SoyOPA-3	6	34.894				6	36.765
BARC_031455_07095	ss107913683	SoyOPA-3	6	42.472				6	42.538
Gmax7x25_1102334	ss181347653	SoyOPA-4	6	48.492		6	56.939
Gmax7x213_516606	ss181361062	SoyOPA-4	6	55.915		6	64.326
Gmax7x213_290666	ss181361056	SoyOPA-4	6	56.513		6	64.929
Gmax7x213_175618	ss181361055	SoyOPA-4	6	57.509		6	65.92
Gmax7x213_107559	ss181361054	SoyOPA-4	6	58.057		6	66.47
Gmax7x95_2772257	ss181355408	SoyOPA-4	6	60.009		6	68.434
Gmax7x95_2633902	ss181355406	SoyOPA-4	6	60.434		6	68.861
BARC_029635_06267	ss107918520	SoyOPA-3	6	61.603				6	66.294
BARC_063259_18282	ss107929454	SoyOPA-3	6	61.813				6	66.091
BARC_014557_01578	ss107912981	SoyOPA-3	6	64.661				6	67.988
BARC_018663_03235	ss107913212	SoyOPA-3	6	64.971				6	71.603
Gmax7x95_1341993	ss181355372	SoyOPA-4	6	66.596		6	75.131
Gmax7x95_1128866	ss181355361	SoyOPA-4	6	67.786		6	76.32
Gmax7x95_217370	ss181355332	SoyOPA-4	6	74.232		6	82.683
BARC_028177_05786	ss107913501	SoyOPA-3	6	74.369				6	80.281
Gmax7x256_71604	ss181361737	SoyOPA-4	6	75.789		6	84.116
Gmax7x256_70279	ss181799928	SoyOPA-4	6	75.789		6	84.116
Gmax7x256_112007	ss181799925	SoyOPA-4	6	75.849		6	84.176
Gmax7x256_174169	ss181799926	SoyOPA-4	6	75.97		6	84.297
Gmax7x256_296820	ss181361745	SoyOPA-4	6	77.081		6	85.442
Gmax7x256_331406	ss181361747	SoyOPA-4	6	77.383		6	85.745
Gmax7x256_403115	ss181799927	SoyOPA-4	6	77.808		6	86.174
Gmax7x156_62801	ss181359134	SoyOPA-4	6	78.05		6	86.416
Gmax7x156_181294	ss181359137	SoyOPA-4	6	78.973		6	87.353
Gmax7x156_527036	ss181359141	SoyOPA-4	6	81.081		6	89.539
Gmax7x156_577265	ss181799855	SoyOPA-4	6	81.324		6	89.782
Gmax7x156_1540481	ss181359175	SoyOPA-4	6	87.244		6	95.848
Gmax7x630_756	ss181799995	SoyOPA-4	6	87.73		6	96.342
Gmax7x157_1576028	ss181359220	SoyOPA-4	6	87.793		6	96.407
Gmax7x157_1381185	ss181359215	SoyOPA-4	6	89.156		6	97.768
Gmax7x157_1388656	ss181359216	SoyOPA-4	6	89.156		6	97.768
BARC_020031_04407	ss107913258	SoyOPA-3	6	89.741				6	91.425
Gmax7x157_438281	ss181359184	SoyOPA-4	6	93.345		6	102.024
Gmax7x157_204809	ss181359181	SoyOPA-4	6	94.08		6	102.758
BARC_010743_00740	ss107914178	SoyOPA-3	6	94.134				6	98.146
Gmax7x157_174103	ss181359177	SoyOPA-4	6	94.2		6	102.878
Gmax7x82_3488207	ss181354260	SoyOPA-4	6	96.554		6	105.231
Gmax7x82_3408984	ss181354257	SoyOPA-4	6	96.858		6	105.533
BARC_065853_19796	ss107930886	SoyOPA-3	6	99.996				6	101.763
BARC_042161_08193	ss107920120	SoyOPA-3	6	100.92				6	102.569
BARC_060657_16785	ss107928054	SoyOPA-3	6	100.925				6	102.545
Gmax7x82_313305	ss181354178	SoyOPA-4	6	101.381		6	110.16
Gmax7x56_410097	ss181351582	SoyOPA-4	6	101.744		6	110.524
BARC_058827_15453	ss107926717	SoyOPA-3	6	101.865				6	103.109
Gmax7x26_7668737	ss181348004	SoyOPA-4	6	101.865		6	110.644
Gmax7x70_3985326	ss181353193	SoyOPA-4	6	101.865		6	110.644
BARC_057907_14996	ss107926194	SoyOPA-3	6	101.89				6	103.297
BARC_065191_19210	ss107930301	SoyOPA-3	6	101.897				6	103.451
Gmax7x921_5211	ss181800023	SoyOPA-4	6	102.545		6	111.62
BARC_041589_08047	ss107919996	SoyOPA-3	6	102.578				6	103.881
BARC_060997_16997	ss107928291	SoyOPA-3	6	103.314				6	103.297
BARC_057187_14617	ss107925814	SoyOPA-3	6	103.335				6	103.297
BARC_060459_16680	ss107927949	SoyOPA-3	6	103.335				6	103.288
BARC_062541_17905	ss107929079	SoyOPA-3	6	103.335				6	103.271
Gmax7x26_7572353	ss181348001	SoyOPA-4	6	103.335		6	110.886
Gmax7x26_7708457	ss181348007	SoyOPA-4	6	103.335		6	110.886
Gmax7x56_5004706	ss181351600	SoyOPA-4	6	103.335		6	110.886
Gmax7x70_1588470	ss181353177	SoyOPA-4	6	103.335		6	110.886
Gmax7x70_2721013	ss181353185	SoyOPA-4	6	103.335		6	110.886
Gmax7x70_4211382	ss181353194	SoyOPA-4	6	103.335		6	110.886
BARC_057377_14730	ss107925927	SoyOPA-3	6	103.338				6	103.114
BARC_059667_15983	ss107927246	SoyOPA-3	6	103.339				6	103.271
BARC_061503_17241	ss107928544	SoyOPA-3	6	104.583
Gmax7x26_199060	ss181799930	SoyOPA-4	6	105.679		6	111.984
Gmax7x26_20507	ss181347886	SoyOPA-4	6	107.017		6	113.286
Gmax7x258_7466	ss181361758	SoyOPA-4	6	107.017		6	113.286
Gmax7x26_10037	ss181799929	SoyOPA-4	6	107.017		6	113.286
Gmax7x59_360576	ss181799990	SoyOPA-4	6	107.381		6	113.649
Gmax7x59_197864	ss181351827	SoyOPA-4	6	107.623		6	113.891
Gmax7x59_464376	ss181351834	SoyOPA-4	6	107.864		6	114.132
BARC_060993_16994	ss107928288	SoyOPA-3	6	108.56				6	106.693
BARC_061709_17355	ss107928665	SoyOPA-3	6	108.845				6	106.582
BARC_010457_00640	ss107912865	SoyOPA-3	6	111.983				6	108.504
BARC_062515_17881	ss107929055	SoyOPA-3	6	112.737				6	108.554
BARC_060249_16499	ss107927768	SoyOPA-3	6	115.377				6	113.364
Gmax7x59_5271556	ss181351976	SoyOPA-4	6	120.942		6	127.401
Gmax7x59_5413615	ss181799991	SoyOPA-4	6	122.193		6	128.652
BARC_025767_05060	ss107913428	SoyOPA-3	6	123.198				6	114.457
Gmax7x273_71310	ss181799937	SoyOPA-4	6	123.243		6	129.75
BARC_021425_04104	ss107913310	SoyOPA-3	6	123.497				6	113.236
Gmax7x273_199410	ss181361864	SoyOPA-4	6	123.666		6	130.132
Gmax7x273_245694	ss181361868	SoyOPA-4	6	123.726		6	130.192
Gmax7x227_598849	ss181799904	SoyOPA-4	6	124.711		6	131.183
Gmax7x227_607180	ss181799905	SoyOPA-4	6	124.711		6	131.183
Gmax7x227_510768	ss181361359	SoyOPA-4	6	125.138		6	131.607
Gmax7x227_433916	ss181361357	SoyOPA-4	6	125.319		6	131.788
Gmax7x227_164632	ss181799902	SoyOPA-4	6	127.393		6	133.742
Gmax7x227_113775	ss181361347	SoyOPA-4	6	128.008		6	134.39
Gmax7x227_111528	ss181361346	SoyOPA-4	6	128.192		6	134.581
Gmax7x227_47356	ss181361342	SoyOPA-4	6	128.434		6	134.836
Gmax7x227_55811	ss181799903	SoyOPA-4	6	128.434		6	134.836
Gmax7x363_49172	ss181362034	SoyOPA-4	6	129.8		6	136.138
Gmax7x131_12123	ss181357841	SoyOPA-4	6	130.286		6	136.624
Gmax7x131_39646	ss181357844	SoyOPA-4	6	130.528		6	136.866
Gmax7x131_70095	ss181357845	SoyOPA-4	6	130.649		6	136.986
Gmax7x131_11053	ss181799840	SoyOPA-4	6	131.013		6	136.624
BARC_041427_07981	ss107919937	SoyOPA-3	6	137.773				6	130.272
BARC_064859_18826	ss107930040	SoyOPA-3	6	138.089				6	128.367
BARC_064297_18613	ss107929806	SoyOPA-3	6	138.225				6	129.529
Gmax7x131_1577279	ss181799841	SoyOPA-4	6	146.434		6	153.663
Gmax7x131_1619047	ss181357901	SoyOPA-4	6	146.92		6	154.152
Gmax7x131_1683272	ss181357906	SoyOPA-4	6	147.406		6	154.639
BARC_025179_06455	ss107917776	SoyOPA-3	6	147.5				6	135.042
Gmax7x131_1926706	ss181799842	SoyOPA-4	6	148.923		6	156.022
Gmax7x214_619844	ss181361088	SoyOPA-4	7	0		7	0
Gmax7x214_656902	ss181361092	SoyOPA-4	7	0.308		7	0.31
Gmax7x214_496983	ss181361084	SoyOPA-4	7	1.191		7	1.18
Gmax7x214_437609	ss181361081	SoyOPA-4	7	1.715		7	1.717
Gmax7x214_360515	ss181361079	SoyOPA-4	7	2.079		7	2.08
Gmax7x214_93845	ss181361075	SoyOPA-4	7	4.165		7	4.166
Gmax7x106_2459515	ss181356297	SoyOPA-4	7	5.856		7	5.859
Gmax7x106_2473817	ss181799827	SoyOPA-4	7	5.856		7	5.859
BARC_027718_06640	ss107913484	SoyOPA-3	7	6.594				7	9.179
BARC_039741_07564	ss107919622	SoyOPA-3	7	15.905				7	12.655
BARC_029825_06442	ss107918678	SoyOPA-3	7	19.695				7	16.947
Gmax7x106_52342	ss181356230	SoyOPA-4	7	23.359		7	26.422
Gmax7x106_58018	ss181356231	SoyOPA-4	7	23.451		7	26.331
Gmax7x106_59576	ss181799828	SoyOPA-4	7	23.539		7	26.241
Gmax7x201_885140	ss181360748	SoyOPA-4	7	23.888		7	26.71
Gmax7x201_775521	ss181360746	SoyOPA-4	7	24.629		7	27.447
Gmax7x201_342265	ss181360727	SoyOPA-4	7	27.662		7	30.489
Gmax7x201_151666	ss181360719	SoyOPA-4	7	29.245		7	32.068
Gmax7x201_94909	ss181360718	SoyOPA-4	7	29.426		7	32.249
Gmax7x148_1650247	ss181358801	SoyOPA-4	7	30.07		7	32.858
BARC_015945_02020	ss107913049	SoyOPA-3	7	30.781				7	32.183
Gmax7x148_1593478	ss181358800	SoyOPA-4	7	31.537		7	32.979
Gmax7x148_1554383	ss181358799	SoyOPA-4	7	32.274		7	33.713
Gmax7x148_370572	ss181358752	SoyOPA-4	7	37.984		7	39.175
Gmax7x202_726056	ss181360776	SoyOPA-4	7	40.475		7	41.623
Gmax7x202_753238	ss181360778	SoyOPA-4	7	40.475		7	41.623
Gmax7x202_737406	ss181360777	SoyOPA-4	7	40.536		7	41.684
BARC_055563_13436	ss107924649	SoyOPA-3	7	40.735				7	40.719
Gmax7x202_657567	ss181799889	SoyOPA-4	7	40.837		7	41.865
Gmax7x202_154034	ss181799888	SoyOPA-4	7	42.922		7	43.949
Gmax7x202_82078	ss181360752	SoyOPA-4	7	43.242		7	44.268
Gmax7x107_2529619	ss181356399	SoyOPA-4	7	44.285		7	45.306
BARC_012945_00406	ss107912885	SoyOPA-3	7	50.628				7	47.379
BARC_062865_18132	ss107929304	SoyOPA-3	7	53.573				7	48.211
Gmax7x107_151213	ss181356306	SoyOPA-4	7	53.982		7	55.534
Gmax7x107_97269	ss181356303	SoyOPA-4	7	54.863		7	56.398
Gmax7x107_71038	ss181356300	SoyOPA-4	7	55.6		7	57.137
BARC_016783_02329	ss107913100	SoyOPA-3	7	56.022				7	50.249
Gmax7x231_226007	ss181361424	SoyOPA-4	7	58.68		7	60.164
Gmax7x231_26014	ss181361414	SoyOPA-4	7	58.867		7	60.348
Gmax7x288_144429	ss181361944	SoyOPA-4	7	59.414		7	60.895
Gmax7x71_4227585	ss181353281	SoyOPA-4	7	61.61		7	63.048
Gmax7x71_3590483	ss181353271	SoyOPA-4	7	63.054		7	64.475
BARC_032007_07237	ss107913703	SoyOPA-3	7	63.295				7	56.043
BARC_057955_15024	ss107926222	SoyOPA-3	7	63.295				7	56.043
Gmax7x71_3391480	ss181353264	SoyOPA-4	7	63.301		7	64.723
Gmax7x71_84543	ss181353197	SoyOPA-4	7	64.861		7	66.282
Gmax7x71_85975	ss181353199	SoyOPA-4	7	64.861		7	66.282
Gmax7x71_3234	ss181800000	SoyOPA-4	7	65.347		7	66.769
Gmax7x33_7422436	ss181348853	SoyOPA-4	7	65.782		7	67.141
BARC_062457_17799	ss107928971	SoyOPA-3	7	67.1				7	62.174
BARC_017117_02201	ss107915596	SoyOPA-3	7	68.439				7	65.876
BARC_064409_18662	ss107929855	SoyOPA-3	7	69.998				7	66.442
BARC_013407_01480	ss107914662	SoyOPA-3	7	80.499				7	75.42
BARC_057751_14916	ss107926115	SoyOPA-3	7	80.616				7	74.407
BARC_061433_17197	ss107928497	SoyOPA-3	7	80.736				7	74.407
Gmax7x33_2200452	ss181348714	SoyOPA-4	7	80.758		7	81.635
BARC_058051_15076	ss107926274	SoyOPA-3	7	80.77				7	75.42
BARC_061963_17598	ss107928772	SoyOPA-3	7	80.79				7	76.653
Gmax7x43_2957078	ss181350056	SoyOPA-4	7	80.819		7	81.748
Gmax7x139_346740	ss181358337	SoyOPA-4	7	80.819		7	81.695
BARC_062101_17658	ss107928831	SoyOPA-3	7	80.887				7	74.407
Gmax7x139_419116	ss181358339	SoyOPA-4	7	80.939		7	81.815
Gmax7x153_491835	ss181359025	SoyOPA-4	7	81.12		7	81.996
Gmax7x153_549764	ss181359029	SoyOPA-4	7	81.12		7	81.996
BARC_058289_15194	ss107926383	SoyOPA-3	7	81.767				7	74.776
Gmax7x153_1494406	ss181359049	SoyOPA-4	7	83.841		7	84.757
Gmax7x153_1501182	ss181359050	SoyOPA-4	7	83.841		7	84.757
Gmax7x262_38490	ss181361787	SoyOPA-4	7	84.825		7	85.742
Gmax7x262_88475	ss181799933	SoyOPA-4	7	85.25		7	86.167
Gmax7x262_316924	ss181799932	SoyOPA-4	7	87.372		7	88.597
Gmax7x262_309188	ss181361801	SoyOPA-4	7	87.763		7	88.187
BARC_013905_01268	ss107912941	SoyOPA-3	7	88.232				7	84.975
Gmax7x190_178667	ss181360450	SoyOPA-4	7	88.874		7	89.615
Gmax7x190_754571	ss181360474	SoyOPA-4	7	91.736		7	92.506
Gmax7x190_876951	ss181360477	SoyOPA-4	7	92.408		7	93.178
Gmax7x101_389641	ss181799820	SoyOPA-4	7	107.484		7	107.974
Gmax7x67_4457694	ss181352919	SoyOPA-4	7	109.378		7	109.864
Gmax7x67_4285991	ss181352917	SoyOPA-4	7	110.427		7	110.912
Gmax7x67_4137128	ss181352913	SoyOPA-4	7	111.412		7	111.896
BARC_014811_01671	ss107914996	SoyOPA-3	7	122.071
BARC_018715_02993	ss107916094	SoyOPA-3	7	122.73
Gmax7x67_401059	ss181352800	SoyOPA-4	7	135.648		7	137.958
Gmax7x67_374615	ss181352798	SoyOPA-4	7	135.829		7	138.139
Gmax7x67_259584	ss181352795	SoyOPA-4	7	136.862		7	139.157
Gmax7x91_3049465	ss181355166	SoyOPA-4	8	0		8_extra	0			Linked to chromosome 8 by the presence of SoyOPA-3 SNPs
Gmax7x91_3052145	ss181355167	SoyOPA-4	8	0		8_extra	0			Linked to chromosome 8 by the presence of SoyOPA-3 SNPs
Gmax7x91_3054568	ss181355168	SoyOPA-4	8	0		8_extra	0			Linked to chromosome 8 by the presence of SoyOPA-3 SNPs
BARC_010329_00595	ss107914038	SoyOPA-3	8	11.99				8	11.761
BARC_039209_07468	ss107919498	SoyOPA-3	8	14.594				8	14.022
Gmax7x91_2401	ss181800022	SoyOPA-4	8	19.236		8_extra	21.812			Linked to chromosome 8 by the presence of SoyOPA-3 SNPs
Gmax7x21_9324183	ss181347236	SoyOPA-4	8	20.347		8_extra	22.923			Linked to chromosome 8 by the presence of SoyOPA-3 SNPs
Gmax7x21_9294064	ss181347234	SoyOPA-4	8	20.773		8_extra	23.348			Linked to chromosome 8 by the presence of SoyOPA-3 SNPs
BARC_059093_15605	ss107926869	SoyOPA-3	8	37.231				8	33.244
BARC_011635_00314	ss107914369	SoyOPA-3	8	41.781				8	38.762
BARC_062265_17733	ss107928905	SoyOPA-3	8	50.301				8	45.587
BARC_010097_00518	ss107912848	SoyOPA-3	8	58.016				8	47.561
BARC_059631_15956	ss107927219	SoyOPA-3	8	59.777				8	47.761
BARC_065571_19573	ss107930663	SoyOPA-3	8	61.887				8	51.348
BARC_019749_04353	ss107913251	SoyOPA-3	8	69.379	*			8	54.709
BARC_039393_07313	ss107919549	SoyOPA-3	8	73.075	*			8	56.734
BARC_018941_03041	ss107916169	SoyOPA-3	8	74.889				8	59.302
Gmax7x238_459690	ss181361525	SoyOPA-4	8	77.438		8	0
Gmax7x179_1006626	ss181360097	SoyOPA-4	8	79.161	*	8	1.778
Gmax7x179_957063	ss181360093	SoyOPA-4	8	79.221	*	8	1.718
Gmax7x179_181874	ss181360060	SoyOPA-4	8	83.842		8	6.52
Gmax7x145_60923	ss181358643	SoyOPA-4	8	84.623		8	7.288
Gmax7x145_1596321	ss181358681	SoyOPA-4	8	92.379		8	15.166
Gmax7x145_1601849	ss181358683	SoyOPA-4	8	92.542		8	15.336
Gmax7x145_1723219	ss181799849	SoyOPA-4	8	92.826		8	15.61
Gmax7x112_2393543	ss181356846	SoyOPA-4	8	93.56		8	16.344
Gmax7x112_2344827	ss181356843	SoyOPA-4	8	93.802		8	16.586
Gmax7x112_2362681	ss181799831	SoyOPA-4	8	93.802		8	16.586
Gmax7x112_2176499	ss181356839	SoyOPA-4	8	95.04		8	17.828
BARC_028547_05945	ss107918272	SoyOPA-3	8	98.879				8	85.611
BARC_063091_18238	ss107929409	SoyOPA-3	8	99.209				8	85.582
BARC_032319_08947	ss107919001	SoyOPA-3	8	104.774				8	89.649
BARC_064001_18526	ss107929715	SoyOPA-3	8	106.347				8	89.495
BARC_059821_16111	ss107927380	SoyOPA-3	8	106.855				8	89.495
Gmax7x112_253098	ss181356747	SoyOPA-4	8	106.872		8	29.402
Gmax7x240_62158	ss181799916	SoyOPA-4	8	107.296		8	29.833
Gmax7x240_121150	ss181361540	SoyOPA-4	8	107.538		8	30.075
Gmax7x240_184810	ss181799915	SoyOPA-4	8	107.659		8	30.196
BARC_055531_13360	ss107924573	SoyOPA-3	8	107.983
Gmax7x240_372696	ss181361544	SoyOPA-4	8	108.144		8	30.437
Gmax7x17_9745286	ss181346229	SoyOPA-4	8	109.64		8	31.932
Gmax7x17_9886686	ss181346234	SoyOPA-4	8	109.64		8	31.932
BARC_060405_16674	ss107927943	SoyOPA-3	8	114.202				8	98.519
BARC_063663_18423	ss107929609	SoyOPA-3	8	119.795				8	94.723
BARC_057653_14889	ss107926089	SoyOPA-3	8	120.883				8	99.803
Gmax7x17_3238637	ss181346144	SoyOPA-4	8	121.991		8	44.752
Gmax7x28_860901	ss181348179	SoyOPA-4	8	122.727		8	45.486
Gmax7x146_727179	ss181358689	SoyOPA-4	8	122.788		8	45.546
BARC_060903_16956	ss107928250	SoyOPA-3	8	126.004				8	103.87
BARC_062129_17664	ss107928837	SoyOPA-3	8	126.035				8	103.87
BARC_018147_02532	ss107913188	SoyOPA-3	8	127.801				8	108.333
Gmax7x31_92892	ss181348502	SoyOPA-4	8	130.064		8	53.059
Gmax7x31_100247	ss181348503	SoyOPA-4	8	130.064		8	53.059
Gmax7x31_16895	ss181348501	SoyOPA-4	8	130.428		8	53.423
Gmax7x364_30171	ss181799982	SoyOPA-4	8	130.67		8	53.665
Gmax7x364_8605	ss181799983	SoyOPA-4	8	130.911		8	53.906
Gmax7x210_728060	ss181360997	SoyOPA-4	8	131.802		8	54.813
Gmax7x226_117586	ss181361324	SoyOPA-4	8	135.962		8	58.954
Gmax7x226_142360	ss181361327	SoyOPA-4	8	136.265		8	59.257
Gmax7x226_488336	ss181361335	SoyOPA-4	8	138.052	*	8	61.053
Gmax7x226_509840	ss181361336	SoyOPA-4	8	139.451		8	62.451
Gmax7x226_518604	ss181361337	SoyOPA-4	8	139.451		8	62.451
BARC_061019_17012	ss107928306	SoyOPA-3	8	140.45				8	113.979
Gmax7x217_185885	ss181361140	SoyOPA-4	8	140.683	*	8	63.693
Gmax7x217_743551	ss181799895	SoyOPA-4	8	143.377	*	8	66.39
Gmax7x185_323260	ss181360289	SoyOPA-4	8	144.424	*	8	67.439
Gmax7x185_321000	ss181799877	SoyOPA-4	8	144.424	*	8	67.439
Gmax7x185_340770	ss181799878	SoyOPA-4	8	144.424	**	8	67.439
Gmax7x185_459542	ss181360292	SoyOPA-4	8	145.726	*	8	68.742
Gmax7x185_463328	ss181360294	SoyOPA-4	8	145.847	*	8	68.863
Gmax7x185_606686	ss181799879	SoyOPA-4	8	146.028	**	8	69.044
Gmax7x185_714469	ss181360301	SoyOPA-4	8	146.576	*	8	69.592
Gmax7x185_852490	ss181360309	SoyOPA-4	8	147.438	*	8	70.452
Gmax7x245_195347	ss181361607	SoyOPA-4	8	151.257		8	74.245
Gmax7x245_200312	ss181361608	SoyOPA-4	8	151.377		8	74.125
Gmax7x245_240099	ss181361609	SoyOPA-4	8	151.808		8	74.802
Gmax7x118_2084294	ss181357112	SoyOPA-4	8	155.289		8	78.286
Gmax7x118_884124	ss181357086	SoyOPA-4	8	166.298		8	89.308
Gmax7x184_381915	ss181360267	SoyOPA-4	9	0		9	0
Gmax7x184_612038	ss181360269	SoyOPA-4	9	1.181		9	1.179
Gmax7x184_768348	ss181360273	SoyOPA-4	9	2.485		9	2.482
BARC_025823_05100	ss107913434	SoyOPA-3	9	3.43	*			9	5.329
BARC_040487_07754	ss107913820	SoyOPA-3	9	4.051	*			9	5.799
Gmax7x184_921756	ss181360278	SoyOPA-4	9	4.782		9	4.448
Gmax7x158_8530	ss181799856	SoyOPA-4	9	5.578		9	5.248
BARC_064055_18540	ss107929731	SoyOPA-3	9	9.888	*			9	9.345
BARC_010459_00643	ss107914083	SoyOPA-3	9	10.266				9	10.016
BARC_060299_16598	ss107927867	SoyOPA-3	9	13.26	*			9	12.166
BARC_059781_16089	ss107927358	SoyOPA-3	9	13.269	*			9	12.175
Gmax7x158_1022595	ss181359248	SoyOPA-4	9	13.29		9	13.226
Gmax7x85_3090661	ss181354546	SoyOPA-4	9	22.317		9	22.255
Gmax7x85_2848025	ss181800012	SoyOPA-4	9	25.74		9	25.682
BARC_010241_00561	ss107912854	SoyOPA-3	9	25.774				9	21.485
BARC_028040_06720	ss107918132	SoyOPA-3	9	28.721				9	23.81
BARC_039391_07312	ss107913779	SoyOPA-3	9	33.294	*			9	28.022
BARC_026035_05236	ss107917985	SoyOPA-3	9	45.732				9	35.018
BARC_062013_17617	ss107928791	SoyOPA-3	9	51.039				9	39.765
BARC_058901_15494	ss107926758	SoyOPA-3	9	52.584				9	40.126
BARC_058947_15516	ss107926780	SoyOPA-3	9	52.622				9	40.126
BARC_061977_17602	ss107928776	SoyOPA-3	9	53.2				9	40.126
Gmax7x9_13836331	ss181344940	SoyOPA-4	9	53.241		9	59.742
Gmax7x9_13864500	ss181344941	SoyOPA-4	9	53.241		9	59.742
Gmax7x58_506704	ss181351771	SoyOPA-4	9	53.361		9	59.621
Gmax7x58_516254	ss181351772	SoyOPA-4	9	53.361		9	59.862
BARC_057685_14896	ss107926096	SoyOPA-3	9	54.486				9	40.357
BARC_029275_06136	ss107913567	SoyOPA-3	9	54.702				9	41.798
Gmax7x13_436896	ss181345428	SoyOPA-4	9	54.719		9	61.228
Gmax7x4_10132089	ss181343803	SoyOPA-4	9	55.391		9	61.9
Gmax7x4_10909447	ss181343809	SoyOPA-4	9	55.391		9	61.9
BARC_059135_15629	ss107926893	SoyOPA-3	9	55.628				9	42.997
BARC_041483_08020	ss107913856	SoyOPA-3	9	56.209				9	43.331
BARC_065027_19049	ss107930141	SoyOPA-3	9	59.453				9	43.954
BARC_061679_17326	ss107928632	SoyOPA-3	9	59.721				9	43.954
BARC_055355_13228	ss107924441	SoyOPA-3	9	66.976				9	45.719
Gmax7x4_440866	ss181343614	SoyOPA-4	9	79.565		9	89.559
BARC_044609_08737	ss107920577	SoyOPA-3	9	89.901				9	60.041
BARC_060805_16910	ss107928179	SoyOPA-3	9	93.093				9	59.124
Gmax7x29_7589826	ss181348434	SoyOPA-4	9	97.501		9	107.692
Gmax7x29_7672189	ss181348436	SoyOPA-4	9	98.299		9	108.49
Gmax7x137_1923873	ss181358282	SoyOPA-4	9	98.848		9	109.038
Gmax7x137_1881102	ss181358280	SoyOPA-4	9	99.091		9	109.281
BARC_058077_15085	ss107926283	SoyOPA-3	9	105.404				9	70.359
Gmax7x137_295636	ss181358216	SoyOPA-4	9	109.897	*	9	121.326
Gmax7x74_4067804	ss181353511	SoyOPA-4	9	113.797		9	125.342
Gmax7x74_3934912	ss181353507	SoyOPA-4	9	113.979		9	125.16
BARC_029735_06330	ss107918575	SoyOPA-3	9	114.268				9	80.93
BARC_028317_05830	ss107918177	SoyOPA-3	9	124.881				9	90.172
BARC_062731_18022	ss107929193	SoyOPA-3	9	125.766				9	91.079
BARC_042559_08304	ss107920212	SoyOPA-3	9	126.371				9	91.916
BARC_015535_01992	ss107913042	SoyOPA-3	9	127.789				9	92.24
BARC_059411_15797	ss107927066	SoyOPA-3	9	129.175				9	93.035
Gmax7x74_128118	ss181353425	SoyOPA-4	9	132.3		9	142.52
Gmax7x166_228272	ss181359600	SoyOPA-4	10	0	**	10	0
Gmax7x166_918638	ss181359622	SoyOPA-4	10	3.404		10	3.41
Gmax7x166_977395	ss181359625	SoyOPA-4	10	3.645		10	3.651
BARC_064613_18745	ss107929961	SoyOPA-3	10	4.644				10	6.232
Gmax7x166_1275686	ss181359632	SoyOPA-4	10	6.496		10	6.535
Gmax7x123_175983	ss181799835	SoyOPA-4	10	9.447		10	9.411
BARC_062909_18153	ss107929325	SoyOPA-3	10	9.502				10	10.982
Gmax7x123_305891	ss181357331	SoyOPA-4	10	10.242		10	10.208
BARC_048925_10757	ss107921662	SoyOPA-3	10	16.915				10	16.322
Gmax7x123_1988619	ss181357386	SoyOPA-4	10	24.153		10	24.133
Gmax7x123_2111300	ss181357388	SoyOPA-4	10	25.652		10	25.63
Gmax7x123_2157527	ss181357391	SoyOPA-4	10	25.773		10	25.751
BARC_018911_03277	ss107916155	SoyOPA-3	10	25.826				10	25.524
Gmax7x123_2149652	ss181357389	SoyOPA-4	10	25.893		10	25.871
Gmax7x209_55573	ss181360937	SoyOPA-4	10	26.689		10	26.667
Gmax7x209_208057	ss181799891	SoyOPA-4	10	27.299		10	27.282
Gmax7x209_253319	ss181360944	SoyOPA-4	10	27.909		10	27.894
Gmax7x209_431513	ss181360955	SoyOPA-4	10	29.664		10	29.678
BARC_065789_19751	ss107930841	SoyOPA-3	10	30.371				10	29.449
Gmax7x209_524988	ss181799892	SoyOPA-4	10	30.457		10	30.474
Gmax7x209_575732	ss181360958	SoyOPA-4	10	31.415		10	31.433
Gmax7x209_677289	ss181799893	SoyOPA-4	10	31.805		10	31.829
Gmax7x209_751386	ss181360965	SoyOPA-4	10	32.353		10	32.377
Gmax7x200_565279	ss181360711	SoyOPA-4	10	36.677		10	36.705
Gmax7x200_493897	ss181360709	SoyOPA-4	10	36.803		10	36.83
Gmax7x224_51892	ss181361302	SoyOPA-4	10	40.899		10	40.875
Gmax7x224_567124	ss181361308	SoyOPA-4	10	41.956		10	41.926
Gmax7x293_9096	ss181799956	SoyOPA-4	10	43.003		10	42.975
Gmax7x260_62401	ss181799931	SoyOPA-4	10	44.635		10	44.601
Gmax7x260_128188	ss181361778	SoyOPA-4	10	44.938		10	44.903
Gmax7x328_5376	ss181799973	SoyOPA-4	10	48.97		10	48.865
Gmax7x328_22788	ss181799972	SoyOPA-4	10	49.152		10	49.046
Gmax7x328_62844	ss181799974	SoyOPA-4	10	49.34		10	49.225
Gmax7x328_115315	ss181799971	SoyOPA-4	10	49.699		10	49.591
Gmax7x182_213616	ss181360187	SoyOPA-4	10	50.697		10	50.576
Gmax7x182_241567	ss181360189	SoyOPA-4	10	51.313		10	51.186
Gmax7x182_293974	ss181360193	SoyOPA-4	10	51.435		10	51.307
Gmax7x182_331971	ss181799876	SoyOPA-4	10	51.555		10	51.427
Gmax7x182_1094739	ss181360214	SoyOPA-4	10	51.921		10	51.791
BARC_059863_16170	ss107927439	SoyOPA-3	10	52.229				10	54.348
Gmax7x121_518016	ss181357289	SoyOPA-4	10	52.229		10	52.093
Gmax7x121_528251	ss181357290	SoyOPA-4	10	52.229		10	52.093
BARC_065753_19714	ss107930804	SoyOPA-3	10	52.776				10	54.348
Gmax7x197_788990	ss181360630	SoyOPA-4	10	53.903		10	53.133
Gmax7x197_795677	ss181360631	SoyOPA-4	10	53.903		10	53.133
BARC_060901_16948	ss107928242	SoyOPA-3	10	53.977				10	51.569
Gmax7x121_1830607	ss181357316	SoyOPA-4	10	54.083		10	52.952
BARC_019105_03305	ss107916190	SoyOPA-3	10	54.141				10	50.102
Gmax7x208_275591	ss181360911	SoyOPA-4	10	54.204		10	53.073
Gmax7x208_280102	ss181360913	SoyOPA-4	10	54.204		10	53.073
Gmax7x197_462988	ss181360620	SoyOPA-4	10	54.567		10	53.557
Gmax7x197_463800	ss181799885	SoyOPA-4	10	54.567		10	53.557
BARC_060819_16913	ss107928182	SoyOPA-3	10	54.588				10	51.447
Gmax7x65_4836403	ss181352683	SoyOPA-4	10	54.641		10	53.496
BARC_059557_15913	ss107927182	SoyOPA-3	10	54.802				10	51.447
BARC_060547_16720	ss107927989	SoyOPA-3	10	55.304				10	51.059
Gmax7x19_535768	ss181346415	SoyOPA-4	10	55.357		10	54.104
Gmax7x65_834580	ss181352635	SoyOPA-4	10	55.357		10	54.104
Gmax7x65_1178407	ss181352636	SoyOPA-4	10	55.357		10	54.104
Gmax7x65_625735	ss181799997	SoyOPA-4	10	55.357		10	54.149
BARC_065823_19772	ss107930862	SoyOPA-3	10	55.385				10	51.037
Gmax7x19_97732	ss181346412	SoyOPA-4	10	55.418		10	54.164
Gmax7x19_9531211	ss181346517	SoyOPA-4	10	56.027		10	54.774
BARC_063417_18369	ss107929539	SoyOPA-3	10	56.155				10	51.061
Gmax7x37_7105757	ss181349470	SoyOPA-4	10	56.268		10	55.017
BARC_057195_14623	ss107925820	SoyOPA-3	10	56.381				10	51.035
Gmax7x19_9280112	ss181346515	SoyOPA-4	10	56.509		10	54.774
Gmax7x19_9316645	ss181346516	SoyOPA-4	10	56.509		10	54.774
BARC_060053_16322	ss107927591	SoyOPA-3	10	56.546				10	51.04
BARC_057795_14927	ss107926126	SoyOPA-3	10	56.658				10	51.074
Gmax7x37_5244478	ss181349442	SoyOPA-4	10	57.118		10	55.381
BARC_060521_16710	ss107927979	SoyOPA-3	10	58.443				10	53.084
BARC_044745_08785	ss107920616	SoyOPA-3	10	59.019				10	53.061
Gmax7x37_57972	ss181349365	SoyOPA-4	10	63.366		10	61.552
BARC_057979_15045	ss107926243	SoyOPA-3	10	63.429				10	58.492
Gmax7x37_16228	ss181349363	SoyOPA-4	10	63.49		10	61.676
Gmax7x207_16593	ss181360887	SoyOPA-4	10	65.839		10	64.038
Gmax7x207_45198	ss181360888	SoyOPA-4	10	66.203		10	64.403
Gmax7x207_744928	ss181360902	SoyOPA-4	10	71.519		10	69.723
Gmax7x207_751781	ss181360903	SoyOPA-4	10	71.519		10	69.723
Gmax7x207_761777	ss181360904	SoyOPA-4	10	71.64		10	69.843
Gmax7x141_8436	ss181358400	SoyOPA-4	10	72.003		10	70.207
Gmax7x141_75284	ss181358402	SoyOPA-4	10	72.551		10	70.754
Gmax7x141_77302	ss181358403	SoyOPA-4	10	72.551		10	70.754
BARC_060257_16508	ss107927777	SoyOPA-3	10	75.331				10	69.796
Gmax7x141_1711038	ss181358454	SoyOPA-4	10	82.453		10	81.199
Gmax7x271_278367	ss181361859	SoyOPA-4	10	84.027		10	82.78
Gmax7x271_214982	ss181361855	SoyOPA-4	10	84.087		10	82.84
Gmax7x271_245320	ss181361858	SoyOPA-4	10	84.087		10	82.84
Gmax7x271_103162	ss181361851	SoyOPA-4	10	84.512		10	83.265
Gmax7x271_76521	ss181361850	SoyOPA-4	10	84.998		10	83.751
Gmax7x271_23723	ss181799936	SoyOPA-4	10	85.416		10	84.332
Gmax7x271_11798	ss181799935	SoyOPA-4	10	85.503		10	84.261
Gmax7x215_784345	ss181799894	SoyOPA-4	10	90.565		10	89.346
Gmax7x215_326644	ss181361104	SoyOPA-4	10	91.996		10	90.78
Gmax7x215_297431	ss181361102	SoyOPA-4	10	92.606		10	91.39
Gmax7x215_138091	ss181361098	SoyOPA-4	10	93.527		10	92.318
Gmax7x279_245469	ss181361922	SoyOPA-4	10	94.137		10	92.93
Gmax7x279_174281	ss181361919	SoyOPA-4	10	94.379		10	93.173
Gmax7x279_24284	ss181799945	SoyOPA-4	10	95.175		10	93.969
Gmax7x300_135386	ss181799960	SoyOPA-4	10	95.927		10	94.717
Gmax7x130_176267	ss181357778	SoyOPA-4	10	106.955		10	105.939
Gmax7x130_108589	ss181357776	SoyOPA-4	10	107.942		10	106.923
Gmax7x130_18384	ss181357773	SoyOPA-4	10	108.124		10	107.104
Gmax7x874_3366	ss181800016	SoyOPA-4	10	108.124		10	107.104
Gmax7x51_5668204	ss181351031	SoyOPA-4	10	108.488		10	107.468
Gmax7x51_5657360	ss181351030	SoyOPA-4	10	108.548		10	107.528
Gmax7x51_5619474	ss181351027	SoyOPA-4	10	108.668		10	107.648
BARC_041383_07976	ss107913852	SoyOPA-3	10	109.659				10	105.133
BARC_028651_05984	ss107913536	SoyOPA-3	10	111.66				10	106.794
BARC_013297_00468	ss107914627	SoyOPA-3	10	120.884				10	114.927
BARC_008241_00035	ss4969617	SoyOPA-3	10	122.18				10	116.285
BARC_040575_07784	ss107913825	SoyOPA-3	10	124.471				10	117.377
BARC_057253_14649	ss107925846	SoyOPA-3	10	124.911				10	118.187
BARC_065783_19748	ss107930838	SoyOPA-3	10	126.277				10	117.856
BARC_063361_18346	ss107929516	SoyOPA-3	10	136.54				10	120.355
Gmax7x51_240812	ss181350863	SoyOPA-4	10	139.533		10	142.345
Gmax7x51_70417	ss181350859	SoyOPA-4	10	140.083		10	142.895
Gmax7x287_130972	ss181361939	SoyOPA-4	11	0		11	0
Gmax7x287_188800	ss181361940	SoyOPA-4	11	0		11	0
Gmax7x287_235498	ss181799951	SoyOPA-4	11	0.181		11	0.181
Gmax7x9_17331	ss181344723	SoyOPA-4	11	0.242		11	0.241
Gmax7x9_123126	ss181344726	SoyOPA-4	11	0.483		11	0.483
Gmax7x9_222903	ss181344732	SoyOPA-4	11	0.664		11	0.664
BARC_029533_06210	ss107918470	SoyOPA-3	11	0.86
Gmax7x52_5742747	ss181351182	SoyOPA-4	11	16.654		11	16.519
Gmax7x52_5519423	ss181351179	SoyOPA-4	11	17.089		11	16.948
Gmax7x52_5364933	ss181799988	SoyOPA-4	11	17.575		11	17.434
Gmax7x52_5305597	ss181351176	SoyOPA-4	11	18		11	17.859
Gmax7x52_5249918	ss181351174	SoyOPA-4	11	18.363		11	18.223
Gmax7x52_5181006	ss181351171	SoyOPA-4	11	18.964		11	18.817
Gmax7x52_5064552	ss181351170	SoyOPA-4	11	19.833		11	19.694
Gmax7x52_4940704	ss181351168	SoyOPA-4	11	21.334		11	21.194
BARC_062361_17760	ss107928932	SoyOPA-3	11	29.975
BARC_061085_17035	ss107928329	SoyOPA-3	11	45.724				11	45.43
Gmax7x52_17615	ss181351037	SoyOPA-4	11	50.978		11	50.686
Gmax7x247_32026	ss181361621	SoyOPA-4	11	51.409		11	51.117
Gmax7x247_99573	ss181361627	SoyOPA-4	11	51.897		11	51.604
Gmax7x247_262596	ss181361633	SoyOPA-4	11	53.206		11	52.909
Gmax7x247_280444	ss181361635	SoyOPA-4	11	53.266		11	52.97
Gmax7x247_366996	ss181361636	SoyOPA-4	11	54.188		11	53.891
Gmax7x247_405118	ss181799919	SoyOPA-4	11	54.43		11	54.133
Gmax7x247_441003	ss181361638	SoyOPA-4	11	54.49		11	54.193
Gmax7x136_103848	ss181358164	SoyOPA-4	11	55.475		11	55.178
Gmax7x136_282639	ss181799845	SoyOPA-4	11	57.103		11	56.803
Gmax7x136_331883	ss181358168	SoyOPA-4	11	57.284		11	56.984
BARC_016279_02316	ss107913072	SoyOPA-3	11	67.501				11	61.609
Gmax7x136_1814838	ss181358202	SoyOPA-4	11	68.009		11	67.737
Gmax7x79_53453	ss181353927	SoyOPA-4	11	68.805		11	68.533
Gmax7x79_94344	ss181353929	SoyOPA-4	11	69.046		11	68.774
Gmax7x79_96496	ss181353930	SoyOPA-4	11	69.046		11	68.774
Gmax7x79_1314739	ss181353957	SoyOPA-4	11	72.936		11	72.664
Gmax7x79_3490371	ss181353973	SoyOPA-4	11	73.135		11	72.863
Gmax7x79_3723104	ss181353977	SoyOPA-4	11	73.603		11	73.331
Gmax7x79_3779597	ss181353980	SoyOPA-4	11	73.664		11	73.395
BARC_061409_17191	ss107928491	SoyOPA-3	11	75.746				11	68.334
Gmax7x117_2069140	ss181357060	SoyOPA-4	11	75.875		11	75.605
BARC_059851_16137	ss107927406	SoyOPA-3	11	75.898				11	67.932
BARC_040309_07711	ss107913812	SoyOPA-3	11	76.491				11	69.17
Gmax7x117_1467685	ss181357042	SoyOPA-4	11	77.398		11	77.1
Gmax7x117_572133	ss181799833	SoyOPA-4	11	83.802		11	83.502
Gmax7x117_361380	ss181357005	SoyOPA-4	11	87.085		11	86.796
Gmax7x98_2823310	ss181355671	SoyOPA-4	11	90.097		11	89.812
BARC_041167_07925	ss107913846	SoyOPA-3	11	92.079				11	76.213
Gmax7x98_1281121	ss181355635	SoyOPA-4	11	95.083		11	94.808
Gmax7x98_707188	ss181355613	SoyOPA-4	11	95.733		11	95.457
Gmax7x193_731864	ss181360535	SoyOPA-4	11	96.119		11	95.844
Gmax7x193_615468	ss181360530	SoyOPA-4	11	96.3		11	96.025
Gmax7x193_736407	ss181360537	SoyOPA-4	11	96.3		11	96.025
Gmax7x193_567419	ss181360523	SoyOPA-4	11	96.42		11	96.146
Gmax7x193_329252	ss181360517	SoyOPA-4	11	96.662		11	96.388
Gmax7x193_99887	ss181360513	SoyOPA-4	11	97.087		11	96.812
Gmax7x102_38156	ss181355932	SoyOPA-4	11	97.45		11	97.176
Gmax7x102_1474634	ss181355946	SoyOPA-4	11	97.571		11	97.297
Gmax7x102_1529306	ss181355948	SoyOPA-4	11	97.571		11	97.297
Gmax7x102_1935174	ss181355953	SoyOPA-4	11	97.571		11	97.297
Gmax7x102_1939334	ss181799821	SoyOPA-4	11	97.571		11	97.297
BARC_059773_16088	ss107927357	SoyOPA-3	11	98.18				11	80.992
Gmax7x114_440794	ss181356915	SoyOPA-4	11	98.18		11	97.906
Gmax7x114_486061	ss181356918	SoyOPA-4	11	98.18		11	97.906
Gmax7x44_2580568	ss181350069	SoyOPA-4	11	98.483		11	98.209
Gmax7x44_4904729	ss181350074	SoyOPA-4	11	98.483		11	98.209
Gmax7x44_6685611	ss181350082	SoyOPA-4	11	98.483		11	98.209
Gmax7x80_1818541	ss181354017	SoyOPA-4	11	98.543		11	98.269
Gmax7x44_5567879	ss181350078	SoyOPA-4	11	98.664		11	98.389
Gmax7x80_2156366	ss181354027	SoyOPA-4	11	98.845		11	98.57
Gmax7x80_2245794	ss181354031	SoyOPA-4	11	98.905		11	98.63
Gmax7x80_2358631	ss181354032	SoyOPA-4	11	98.965		11	98.691
Gmax7x80_2658984	ss181800004	SoyOPA-4	11	99.692		11	99.417
Gmax7x80_2881724	ss181354049	SoyOPA-4	11	99.819		11	99.545
Gmax7x80_3133831	ss181354059	SoyOPA-4	11	100.061		11	99.786
Gmax7x80_3384761	ss181354065	SoyOPA-4	11	100.302		11	100.028
BARC_035379_07181	ss107919127	SoyOPA-3	11	100.512				11	94.765
Gmax7x80_3623299	ss181354071	SoyOPA-4	11	100.544		11	100.269
BARC_013547_01157	ss107912915	SoyOPA-3	11	100.776				11	96.889
Gmax7x239_44800	ss181799914	SoyOPA-4	11	100.785		11	100.511
Gmax7x138_153761	ss181358291	SoyOPA-4	11	101.961		11	101.686
BARC_021459_04106	ss107913311	SoyOPA-3	11	103.53				11	114.922
BARC_044669_08757	ss107920592	SoyOPA-3	11	105.493				11	110.169
BARC_025703_04996	ss107917851	SoyOPA-3	11	105.561				11	110.628
BARC_010169_00539	ss107913990	SoyOPA-3	11	105.633				11	111.29
Gmax7x138_1746711	ss181358330	SoyOPA-4	11	105.835		11	105.51
Gmax7x138_1820694	ss181358333	SoyOPA-4	11	105.835		11	105.51
Gmax7x97_114617	ss181800026	SoyOPA-4	12	0		12	0.12
Gmax7x97_139019	ss181355495	SoyOPA-4	12	0.12		12	0
Gmax7x97_157518	ss181355496	SoyOPA-4	12	0.18		12	0.06
BARC_016111_02282	ss107913064	SoyOPA-3	12	0.21				12	6.751
BARC_065503_19514	ss107930604	SoyOPA-3	12	6.703				12	10.15
BARC_016187_02305	ss107915316	SoyOPA-3	12	13.712				12	17.478
Gmax7x97_2819156	ss181355592	SoyOPA-4	12	13.712		12	15.199
Gmax7x97_2825796	ss181355593	SoyOPA-4	12	13.712		12	15.199
Gmax7x111_57724	ss181356651	SoyOPA-4	12	14.572		12	16.057
BARC_017095_02196	ss107915593	SoyOPA-3	12	15.571				12	18.079
BARC_014337_01324	ss107914873	SoyOPA-3	12	20.025				12	20.679
BARC_016807_02334	ss107915524	SoyOPA-3	12	23.05				12	26.894
BARC_055731_13669	ss107924882	SoyOPA-3	12	28.617				12	31.715
Gmax7x111_2397090	ss181356739	SoyOPA-4	12	31.004		12	34.13
Gmax7x241_490669	ss181361573	SoyOPA-4	12	32.314		12	35.458
Gmax7x241_391839	ss181361567	SoyOPA-4	12	33.049		12	36.171
Gmax7x241_342919	ss181361562	SoyOPA-4	12	33.169		12	36.291
Gmax7x241_255116	ss181799917	SoyOPA-4	12	33.533		12	36.655
Gmax7x241_159201	ss181361556	SoyOPA-4	12	34.644		12	37.767
Gmax7x234_201136	ss181361477	SoyOPA-4	12	39.976		12	43.003
Gmax7x234_160307	ss181361475	SoyOPA-4	12	40.341		12	43.367
Gmax7x234_147761	ss181361474	SoyOPA-4	12	40.707		12	43.73
Gmax7x219_35092	ss181361176	SoyOPA-4	12	41.706		12	44.715
Gmax7x219_47838	ss181361177	SoyOPA-4	12	41.706		12	44.715
Gmax7x219_278576	ss181361184	SoyOPA-4	12	42.979		12	45.988
Gmax7x219_340827	ss181361189	SoyOPA-4	12	44.065		12	47.066
Gmax7x219_423990	ss181361194	SoyOPA-4	12	44.429		12	47.43
Gmax7x219_490168	ss181361195	SoyOPA-4	12	44.61		12	47.611
BARC_062441_17792	ss107928964	SoyOPA-3	12	46.963				12	50.931
Gmax7x109_2382790	ss181356581	SoyOPA-4	12	47.338		12	50.425
BARC_019775_04370	ss107913253	SoyOPA-3	12	47.349				12	49.406
Gmax7x109_220977	ss181356506	SoyOPA-4	12	52.661		12	55.687
Gmax7x326_6700	ss181799968	SoyOPA-4	12	54.287		12	57.313
Gmax7x326_10136	ss181362019	SoyOPA-4	12	54.407		12	57.554
Gmax7x326_46436	ss181799967	SoyOPA-4	12	54.588		12	57.373
BARC_018577_02980	ss107913203	SoyOPA-3	12	55.043				12	57.756
Gmax7x96_2812360	ss181355494	SoyOPA-4	12	55.074		12	57.979
BARC_061687_17342	ss107928648	SoyOPA-3	12	55.174				12	57.662
Gmax7x144_45471	ss181799848	SoyOPA-4	12	55.255		12	58.16
BARC_062921_18158	ss107929330	SoyOPA-3	12	55.385				12	57.757
Gmax7x105_192158	ss181356153	SoyOPA-4	12	56.426		12	59.334
Gmax7x105_440938	ss181356156	SoyOPA-4	12	56.728		12	59.637
Gmax7x105_1192486	ss181356192	SoyOPA-4	12	56.849		12	59.758
Gmax7x105_931508	ss181799826	SoyOPA-4	12	57.091		12	59.999
Gmax7x105_1516923	ss181799825	SoyOPA-4	12	57.762		12	60.671
Gmax7x105_1352683	ss181356200	SoyOPA-4	12	57.883		12	60.791
Gmax7x27_3002648	ss181348056	SoyOPA-4	12	60.781		12	63.69
Gmax7x27_3127396	ss181348057	SoyOPA-4	12	60.781		12	63.69
Gmax7x27_3931770	ss181348072	SoyOPA-4	12	60.781		12	63.69
Gmax7x27_2895856	ss181348052	SoyOPA-4	12	60.902		12	63.81
Gmax7x27_2552865	ss181348044	SoyOPA-4	12	61.022		12	63.931
Gmax7x357_48104	ss181799980	SoyOPA-4	12	61.632	*	12	64.54
Gmax7x27_1837762	ss181348026	SoyOPA-4	12	62.035		12	64.946
Gmax7x27_1421013	ss181348019	SoyOPA-4	12	62.301		12	65.207
Gmax7x27_1434499	ss181348020	SoyOPA-4	12	62.421		12	65.327
Gmax7x8_9481960	ss181344706	SoyOPA-4	12	62.724		12	65.63
Gmax7x8_13735570	ss181800003	SoyOPA-4	12	62.791		12	65.871
Gmax7x8_4776711	ss181344696	SoyOPA-4	12	62.844		12	65.871
Gmax7x8_10403047	ss181344707	SoyOPA-4	12	62.905		12	65.811
BARC_029055_06058	ss107913558	SoyOPA-3	12	63.867				12	60.281
BARC_044073_08598	ss107920464	SoyOPA-3	12	75.194				12	74.864
Gmax7x8_287968	ss181344558	SoyOPA-4	12	79.509		12	84.211
BARC_064271_18603	ss107929793	SoyOPA-3	12	81.953				12	82.026
Gmax7x277_226269	ss181361906	SoyOPA-4	12	82.39		12	87.117
BARC_040047_07645	ss107919684	SoyOPA-3	12	82.784	*			12	82.951
Gmax7x379_41886	ss181362039	SoyOPA-4	12	84.07	*	12	88.81
Gmax7x379_45184	ss181362040	SoyOPA-4	12	84.07	*	12	88.81
Gmax7x379_44549	ss181799984	SoyOPA-4	12	84.07	*	12	88.81
Gmax7x151_1536879	ss181358971	SoyOPA-4	12	84.741	*	12	89.483
Gmax7x151_1514037	ss181358970	SoyOPA-4	12	84.983	*	12	89.729
Gmax7x151_1293345	ss181799850	SoyOPA-4	12	86.161	*	12	90.949
BARC_015079_02561	ss107913024	SoyOPA-3	12	89.34	*			12	89.379
Gmax7x151_310022	ss181358934	SoyOPA-4	12	92.505		12	97.588
Gmax7x151_233693	ss181799851	SoyOPA-4	12	92.752		12	97.834
Gmax7x151_153773	ss181358927	SoyOPA-4	12	93.239	*	12	98.318
Gmax7x151_167705	ss181358930	SoyOPA-4	12	93.36	*	12	98.197
BARC_045295_08926	ss107920731	SoyOPA-3	12	94.357	*			12	92.939
Gmax7x249_337531	ss181361667	SoyOPA-4	12	94.776	*	12	99.878
Gmax7x249_282164	ss181361665	SoyOPA-4	12	94.896	*	12	99.998
Gmax7x249_83577	ss181361661	SoyOPA-4	12	96.07	*	12	101.172
Gmax7x249_86958	ss181361662	SoyOPA-4	12	96.07	*	12	101.172
Gmax7x177_1121572	ss181360007	SoyOPA-4	12	96.742		12	101.846
BARC_029981_06767	ss107913614	SoyOPA-3	12	98.457				12	101.45
BARC_027816_06684	ss107918106	SoyOPA-3	12	100.277				12	103.505
Gmax7x204_837763	ss181360805	SoyOPA-4	12	103.872	**	12	109.369
Gmax7x204_443489	ss181360791	SoyOPA-4	12	105.434	*	12	110.931
Gmax7x204_345023	ss181799890	SoyOPA-4	12	106.045	*	12	111.541
Gmax7x204_338641	ss181360788	SoyOPA-4	12	106.167	*	12	111.661
Gmax7x6_15505795	ss181344398	SoyOPA-4	13	0	*	13	0
BARC_057223_14632	ss107925829	SoyOPA-3	13	0.114				13	36.697
BARC_063977_18520	ss107929709	SoyOPA-3	13	0.117				13	36.697
Gmax7x6_13162908	ss181344338	SoyOPA-4	13	0.425	*	13	0.439
BARC_062009_17616	ss107928790	SoyOPA-3	13	0.674				13	36.736
Gmax7x6_6540577	ss181344290	SoyOPA-4	13	0.727	*	13	0.742
Gmax7x6_10282260	ss181344307	SoyOPA-4	13	0.727	*	13	0.742
Gmax7x6_10764610	ss181344313	SoyOPA-4	13	0.727	*	13	0.742
Gmax7x6_11026466	ss181344317	SoyOPA-4	13	0.727	*	13	0.742
BARC_020233_04500	ss107913270	SoyOPA-3	13	1.135				13	36.681
BARC_018487_03200	ss107916002	SoyOPA-3	13	1.33				13	36.402
BARC_023255_03843	ss107917127	SoyOPA-3	13	3.269				13	34.624
BARC_061813_17543	ss107928711	SoyOPA-3	13	3.945				13	34.843
BARC_023161_03793	ss107917081	SoyOPA-3	13	4.066				13	33.93
BARC_046112_10273	ss107920816	SoyOPA-3	13	6.445				13	32.135
BARC_058031_15072	ss107926270	SoyOPA-3	13	7.77				13	31.361
Gmax7x6_575599	ss181344131	SoyOPA-4	13	13.97		13	14.208
Gmax7x6_365181	ss181344124	SoyOPA-4	13	14.272		13	14.511
Gmax7x176_1272497	ss181799872	SoyOPA-4	13	15.015		13	15.254
Gmax7x176_1151613	ss181359966	SoyOPA-4	13	15.521		13	15.752
Gmax7x99_2828983	ss181355740	SoyOPA-4	13	23.964		13	24.116
Gmax7x176_51459	ss181359935	SoyOPA-4	13	23.964		13	24.116
Gmax7x176_68149	ss181359939	SoyOPA-4	13	23.964		13	24.116
Gmax7x176_45072	ss181799873	SoyOPA-4	13	23.964		13	24.116
Gmax7x99_2559329	ss181800027	SoyOPA-4	13	24.205		13	24.358
Gmax7x99_2331551	ss181355736	SoyOPA-4	13	24.265		13	24.418
BARC_065851_19789	ss107930879	SoyOPA-3	13	27.039				13	12.508
Gmax7x99_123679	ss181355674	SoyOPA-4	13	30.46		13	30.926
Gmax7x99_14041	ss181355672	SoyOPA-4	13	30.581		13	31.047
Gmax7x83_12439	ss181800006	SoyOPA-4	13	30.581		13	31.047
BARC_025691_04995	ss107913420	SoyOPA-3	13	30.695				13	10.117
Gmax7x83_457596	ss181354274	SoyOPA-4	13	35.412		13	35.748
BARC_024259_04819	ss107917420	SoyOPA-3	13	47.736
Gmax7x83_2009248	ss181800007	SoyOPA-4	13	50.711		13	51.636
Gmax7x83_2208586	ss181800008	SoyOPA-4	13	51.887		13	52.82
Gmax7x83_2348125	ss181354321	SoyOPA-4	13	52.068		13	53.002
Gmax7x83_2495462	ss181354325	SoyOPA-4	13	53.116		13	54.052
Gmax7x83_2992298	ss181800009	SoyOPA-4	13	54.872		13	55.809
Gmax7x83_3582684	ss181354353	SoyOPA-4	13	56.819		13	57.757
Gmax7x252_57281	ss181799923	SoyOPA-4	13	57.005		13	57.944
Gmax7x252_183753	ss181361702	SoyOPA-4	13	57.677		13	58.616
Gmax7x252_360877	ss181361710	SoyOPA-4	13	58.223		13	59.162
Gmax7x252_389194	ss181361713	SoyOPA-4	13	58.492		13	59.435
Gmax7x175_155019	ss181359903	SoyOPA-4	13	59.769		13	60.71
Gmax7x175_842685	ss181359927	SoyOPA-4	13	61.008		13	61.948
Gmax7x199_803667	ss181360694	SoyOPA-4	13	61.741		13	62.682
Gmax7x199_899260	ss181360699	SoyOPA-4	13	61.741		13	62.682
Gmax7x199_180034	ss181360670	SoyOPA-4	13	62.044		13	63.104
Gmax7x199_184825	ss181360671	SoyOPA-4	13	62.044		13	63.103
Gmax7x199_259926	ss181799886	SoyOPA-4	13	62.044		13	63.103
Gmax7x199_454815	ss181360682	SoyOPA-4	13	62.164		13	62.863
Gmax7x199_465877	ss181360683	SoyOPA-4	13	62.164		13	62.863
Gmax7x199_439943	ss181360681	SoyOPA-4	13	62.225		13	62.923
Gmax7x199_344404	ss181360679	SoyOPA-4	13	62.345		13	63.043
Gmax7x266_76801	ss181361824	SoyOPA-4	13	62.526		13	63.706
Gmax7x218_192349	ss181361163	SoyOPA-4	13	62.647		13	63.345
Gmax7x218_10033	ss181799896	SoyOPA-4	13	62.647		13	63.586
Gmax7x218_435505	ss181361171	SoyOPA-4	13	62.776		13	63.465
BARC_025897_05144	ss107913443	SoyOPA-3	13	63.833				13	49.424
BARC_064707_18784	ss107929998	SoyOPA-3	13	63.956				13	52.218
Gmax7x125_1404933	ss181357508	SoyOPA-4	13	64.524		13	65.137
Gmax7x125_1866641	ss181357514	SoyOPA-4	13	66.798		13	67.356
Gmax7x125_1943775	ss181357516	SoyOPA-4	13	67.04		13	67.598
BARC_030899_06963	ss107918836	SoyOPA-3	13	68.091				13	56.609
Gmax7x171_36319	ss181359813	SoyOPA-4	13	68.709		13	69.288
Gmax7x171_168367	ss181359816	SoyOPA-4	13	68.83		13	69.158
Gmax7x171_199423	ss181359817	SoyOPA-4	13	68.83		13	69.158
Gmax7x171_80826	ss181799870	SoyOPA-4	13	68.83		13	69.158
BARC_010501_00676	ss107914112	SoyOPA-3	13	68.923				13	56.243
Gmax7x29_119991	ss181348228	SoyOPA-4	13	69.377		13	69.826
Gmax7x29_110796	ss181799952	SoyOPA-4	13	69.377		13	69.826
BARC_030359_06859	ss107918763	SoyOPA-3	13	77.019				13	65.095
BARC_061189_17109	ss107928404	SoyOPA-3	13	77.591				13	64.119
BARC_024045_04714	ss107917362	SoyOPA-3	13	85.363				13	68.704
BARC_041649_08056	ss107920004	SoyOPA-3	13	85.484				13	68.55
BARC_032717_09021	ss107913720	SoyOPA-3	13	92.887				13	71.221
Gmax7x143_133793	ss181358535	SoyOPA-4	13	100.213		13	104.294
BARC_063121_18247	ss107929418	SoyOPA-3	13	100.609				13	74.334
Gmax7x143_216674	ss181358539	SoyOPA-4	13	101.009		13	104.476
BARC_027622_06625	ss107913481	SoyOPA-3	13	101.761				13	74.541
BARC_018177_02535	ss107913190	SoyOPA-3	13	104.899				13	75.947
BARC_028583_05961	ss107913529	SoyOPA-3	13	105.539				13	75.921
Gmax7x143_1711306	ss181358582	SoyOPA-4	13	109.936		13	113.914
Gmax7x143_1745505	ss181799847	SoyOPA-4	13	109.936		13	113.914
Gmax7x275_279083	ss181799943	SoyOPA-4	13	110.171		13	114.151
Gmax7x275_232718	ss181799942	SoyOPA-4	13	110.178		13	114.156
Gmax7x275_227251	ss181361885	SoyOPA-4	13	110.539	*	13	114.53
Gmax7x275_150847	ss181361882	SoyOPA-4	13	110.862	*	13	114.84
Gmax7x275_91717	ss181361879	SoyOPA-4	13	111.025		13	115.005
Gmax7x275_113009	ss181799941	SoyOPA-4	13	111.025		13	115.005
Gmax7x275_30801	ss181361876	SoyOPA-4	13	111.45		13	115.43
BARC_039175_07463	ss107913764	SoyOPA-3	13	111.741				13	80.29
Gmax7x81_389076	ss181354078	SoyOPA-4	13	113.591		13	117.582
Gmax7x81_443933	ss181800005	SoyOPA-4	13	114.016		13	118.007
Gmax7x81_529684	ss181354081	SoyOPA-4	13	114.69		13	118.681
BARC_025915_05157	ss107917941	SoyOPA-3	13	128.204				13	98.455
Gmax7x133_114248	ss181357992	SoyOPA-4	13	132.445	*	13	136.944
Gmax7x81_3620824	ss181354171	SoyOPA-4	13	132.626	*	13	137.125
Gmax7x133_86702	ss181357991	SoyOPA-4	13	132.686	*	13	137.065
Gmax7x133_69162	ss181799844	SoyOPA-4	13	132.686	*	13	137.065
BARC_014363_01336	ss107914881	SoyOPA-3	13	140.52				13	108.255
Gmax7x133_1577684	ss181358046	SoyOPA-4	13	141.308		13	145.718
BARC_064221_18586	ss107929776	SoyOPA-3	13	142.908				13	111.074
Gmax7x189_18480	ss181360412	SoyOPA-4	13	143.827		13	147.976
Gmax7x189_189665	ss181360418	SoyOPA-4	13	144.392		13	148.577
Gmax7x189_893277	ss181360442	SoyOPA-4	13	147.206		13	151.384
Gmax7x254_304314	ss181361722	SoyOPA-4	13	148.255		13	152.682
Gmax7x254_339409	ss181361724	SoyOPA-4	13	148.375		13	152.561
BARC_056099_14080	ss107925283	SoyOPA-3	13	148.607				13	110.334
Gmax7x254_214874	ss181361717	SoyOPA-4	13	148.617		13	152.802
Gmax7x89_169207	ss181354876	SoyOPA-4	14	0		14	0
Gmax7x89_201583	ss181800018	SoyOPA-4	14	0.06		14	0.061
Gmax7x89_286959	ss181354878	SoyOPA-4	14	0.735		14	0.74
BARC_065623_19586	ss107930676	SoyOPA-3	14	7.611				14	11.344
BARC_061557_17270	ss107928577	SoyOPA-3	14	9.951				14	12.589
BARC_060237_16491	ss107927760	SoyOPA-3	14	10.114				14	12.589
BARC_065411_19443	ss107930533	SoyOPA-3	14	12.725				14	13.099
Gmax7x181_210466	ss181360141	SoyOPA-4	14	19.018		14	22.319
Gmax7x181_212121	ss181799875	SoyOPA-4	14	19.018		14	22.319
Gmax7x181_949652	ss181360178	SoyOPA-4	14	21.833		14	25.099
Gmax7x50_90044	ss181350826	SoyOPA-4	14	24.119		14	27.365
Gmax7x50_269230	ss181350838	SoyOPA-4	14	25.789		14	29.023
Gmax7x251_165617	ss181361692	SoyOPA-4	14	26.693		14	29.894
BARC_044973_08857	ss107920676	SoyOPA-3	14	29.273				14	25.48
BARC_031281_07037	ss107913675	SoyOPA-3	14	29.369				14	22.673
Gmax7x251_452048	ss181799922	SoyOPA-4	14	30.58		14	34.852
Gmax7x180_1087337	ss181360138	SoyOPA-4	14	31.892		14	33.365
BARC_015539_02002	ss107915148	SoyOPA-3	14	32.847				14	27.381
Gmax7x180_135543	ss181360103	SoyOPA-4	14	37.276		14	40.759
Gmax7x180_181368	ss181360106	SoyOPA-4	14	37.276		14	40.759
Gmax7x180_103299	ss181360101	SoyOPA-4	14	37.64		14	41.124
Gmax7x178_961190	ss181360050	SoyOPA-4	14	39.232		14	42.735
BARC_059691_16004	ss107927267	SoyOPA-3	14	41.406				14	35.521
BARC_020449_04623	ss107913279	SoyOPA-3	14	42.821				14	35.757
BARC_016505_02073	ss107913081	SoyOPA-3	14	45.422				14	39.862
Gmax7x178_111301	ss181360018	SoyOPA-4	14	45.609		14	48.407
Gmax7x178_90125	ss181360017	SoyOPA-4	14	45.85		14	48.649
Gmax7x534_6169	ss181362046	SoyOPA-4	14	46.031		14	48.83
Gmax7x178_8749	ss181799874	SoyOPA-4	14	46.031		14	48.83
Gmax7x534_6082	ss181799989	SoyOPA-4	14	46.031		14	48.83
Gmax7x206_746736	ss181360882	SoyOPA-4	14	46.459		14	49.255
Gmax7x206_685376	ss181360877	SoyOPA-4	14	46.947		14	49.741
Gmax7x206_178366	ss181360851	SoyOPA-4	14	50.33		14	52.988
Gmax7x206_185290	ss181360853	SoyOPA-4	14	50.33		14	52.988
Gmax7x73_7323	ss181800001	SoyOPA-4	14	51.066		14	53.723
Gmax7x73_383480	ss181353340	SoyOPA-4	14	51.492		14	54.148
BARC_055677_13598	ss107924811	SoyOPA-3	14	57.051				14	53.921
BARC_014309_01312	ss107912954	SoyOPA-3	14	57.41				14	54.505
BARC_059265_15700	ss107926963	SoyOPA-3	14	59.114				14	55.501
Gmax7x13_10968968	ss181345558	SoyOPA-4	14	59.635		14	62.572
Gmax7x13_11089078	ss181345562	SoyOPA-4	14	59.635		14	62.572
Gmax7x73_3822518	ss181353422	SoyOPA-4	14	59.756		14	62.452
BARC_061965_17599	ss107928773	SoyOPA-3	14	60.928				14	56.343
Gmax7x13_8784999	ss181345521	SoyOPA-4	14	62.663		14	65.264
Gmax7x13_5452785	ss181345505	SoyOPA-4	14	62.844		14	65.445
Gmax7x13_4058453	ss181345450	SoyOPA-4	14	63.276		14	65.87
Gmax7x13_4270273	ss181345455	SoyOPA-4	14	63.276		14	65.87
Gmax7x4_14283890	ss181343862	SoyOPA-4	14	63.336		14	65.93
Gmax7x4_14678261	ss181343865	SoyOPA-4	14	63.336		14	65.93
Gmax7x4_16022304	ss181343873	SoyOPA-4	14	63.336		14	65.93
Gmax7x4_16073661	ss181343875	SoyOPA-4	14	63.336		14	65.93
Gmax7x13_3383050	ss181345442	SoyOPA-4	14	63.336		14	65.93
Gmax7x13_3449255	ss181345443	SoyOPA-4	14	63.336		14	65.93
Gmax7x13_3616879	ss181345445	SoyOPA-4	14	63.336		14	65.93
Gmax7x39_6183400	ss181349651	SoyOPA-4	14	63.457		14	66.051
Gmax7x39_6323996	ss181349653	SoyOPA-4	14	63.457		14	66.051
Gmax7x39_4084121	ss181349620	SoyOPA-4	14	64.066		14	66.661
Gmax7x39_4172337	ss181349622	SoyOPA-4	14	64.066		14	66.661
Gmax7x39_3615346	ss181349609	SoyOPA-4	14	64.8		14	67.394
BARC_059375_15776	ss107927045	SoyOPA-3	14	64.983				14	63.481
Gmax7x32_2544359	ss181348689	SoyOPA-4	14	65.162		14	67.758
Gmax7x32_5814687	ss181348703	SoyOPA-4	14	65.162		14	67.758
Gmax7x155_1415487	ss181799853	SoyOPA-4	14	65.162		14	67.758
BARC_058131_15103	ss107926301	SoyOPA-3	14	65.238				14	63.481
Gmax7x35_1586708	ss181799978	SoyOPA-4	14	65.466		14	68.061
BARC_064945_19021	ss107930113	SoyOPA-3	14	66.376				14	63.487
Gmax7x35_2078551	ss181349142	SoyOPA-4	14	66.449		14	69.047
BARC_061125_17061	ss107928356	SoyOPA-3	14	67.075				14	63.487
BARC_065259_19300	ss107930391	SoyOPA-3	14	67.098				14	63.483
BARC_049657_09098	ss107921856	SoyOPA-3	14	68.261				14	64.211
BARC_064159_18573	ss107929764	SoyOPA-3	14	68.599				14	64.715
BARC_063857_18474	ss107929660	SoyOPA-3	14	78.723				14	73.942
BARC_065655_19613	ss107930703	SoyOPA-3	14	84.142				14	80.24
BARC_013273_00464	ss107914625	SoyOPA-3	14	84.19				14	80.364
Gmax7x35_7289270	ss181349308	SoyOPA-4	14	87.919		14	93.074
Gmax7x35_7302469	ss181799979	SoyOPA-4	14	88.101		14	93.26
Gmax7x155_94110	ss181799854	SoyOPA-4	14	88.779		14	93.942
BARC_040821_07850	ss107919846	SoyOPA-3	14	93.376				14	85.48
Gmax7x155_847362	ss181359125	SoyOPA-4	14	98.13		14	104.097
Gmax7x155_940490	ss181359131	SoyOPA-4	14	98.555		14	104.529
BARC_064301_18614	ss107929807	SoyOPA-3	14	99.095				14	86.941
BARC_012703_00380	ss107912880	SoyOPA-3	14	102.233				14	98.88
BARC_040761_07846	ss107919843	SoyOPA-3	14	108.281				14	96.014
BARC_029687_06322	ss107913595	SoyOPA-3	14	109.532				14	96.798
Gmax7x87_3379086	ss181354800	SoyOPA-4	15	0		15	0
Gmax7x87_3405551	ss181354803	SoyOPA-4	15	0		15	0
BARC_018959_03045	ss107913236	SoyOPA-3	15	6.664				15	5.655
BARC_065535_19545	ss107930635	SoyOPA-3	15	8.875				15	10.814
BARC_062899_18147	ss107929319	SoyOPA-3	15	12.686				15	14.796
Gmax7x87_192934	ss181354682	SoyOPA-4	15	16.102		15	15.636
Gmax7x87_86185	ss181354678	SoyOPA-4	15	16.547	*	15	16.083
Gmax7x69_4389848	ss181353172	SoyOPA-4	15	17.521		15	17.047
Gmax7x69_4158440	ss181353167	SoyOPA-4	15	18.76		15	18.285
BARC_065965_17516	ss107930937	SoyOPA-3	15	27.713				15	17.013
BARC_029599_06237	ss107918494	SoyOPA-3	15	31.248				15	28.326
Gmax7x69_259159	ss181353048	SoyOPA-4	15	41.833		15	46.422
Gmax7x69_303161	ss181353049	SoyOPA-4	15	42.087		15	46.179
Gmax7x270_180609	ss181361842	SoyOPA-4	15	44.043		15	48.118
Gmax7x188_967649	ss181360410	SoyOPA-4	15	45.612		15	49.682
Gmax7x188_781604	ss181360403	SoyOPA-4	15	46.349		15	50.418
Gmax7x188_208355	ss181360387	SoyOPA-4	15	50.108		15	54.177
BARC_025663_04988	ss107917848	SoyOPA-3	15	50.88				15	47.9
Gmax7x292_46117	ss181361964	SoyOPA-4	15	50.966		15	55.037
Gmax7x292_12512	ss181799954	SoyOPA-4	15	50.966		15	55.037
Gmax7x292_84106	ss181361965	SoyOPA-4	15	51.086		15	55.157
Gmax7x292_219197	ss181799955	SoyOPA-4	15	51.696		15	55.767
BARC_018901_03270	ss107916149	SoyOPA-3	15	52.569				15	47.292
Gmax7x212_223316	ss181361030	SoyOPA-4	15	53.456		15	57.3
Gmax7x212_275401	ss181361034	SoyOPA-4	15	53.671		15	57.506
Gmax7x212_731600	ss181361048	SoyOPA-4	15	57.707		15	61.679
Gmax7x212_778643	ss181361050	SoyOPA-4	15	57.949		15	61.922
Gmax7x222_150220	ss181361250	SoyOPA-4	15	58.934		15	62.919
Gmax7x222_176067	ss181361252	SoyOPA-4	15	58.934		15	62.919
Gmax7x222_352488	ss181361258	SoyOPA-4	15	59.605		15	63.59
Gmax7x222_442638	ss181361267	SoyOPA-4	15	59.726		15	63.711
Gmax7x222_527811	ss181361276	SoyOPA-4	15	60.089		15	64.074
Gmax7x222_499938	ss181361271	SoyOPA-4	15	60.215		15	64.197
BARC_017755_03124	ss107915739	SoyOPA-3	15	65.604				15	59.379
Gmax7x119_1238237	ss181357170	SoyOPA-4	15	69.62		15	73.587
Gmax7x119_1839955	ss181357189	SoyOPA-4	15	72.216		15	76.167
Gmax7x119_2251159	ss181357210	SoyOPA-4	15	74.113		15	78.064
Gmax7x144_712706	ss181358601	SoyOPA-4	15	74.756		15	78.686
BARC_058111_15096	ss107926294	SoyOPA-3	15	75.503				15	68.056
BARC_058671_17458	ss107926609	SoyOPA-3	15	75.798				15	69.692
BARC_058675_17461	ss107926612	SoyOPA-3	15	75.897				15	68.056
BARC_058689_17465	ss107926616	SoyOPA-3	15	76.002				15	68.056
BARC_062799_18070	ss107929243	SoyOPA-3	15	76.17				15	66.033
Gmax7x144_1658392	ss181358637	SoyOPA-4	15	78.209		15	82.133
Gmax7x144_1701020	ss181358638	SoyOPA-4	15	78.573		15	82.497
Gmax7x96_228526	ss181355415	SoyOPA-4	15	79.812		15	83.735
Gmax7x96_475643	ss181355420	SoyOPA-4	15	80.796		15	84.72
Gmax7x96_906304	ss181355435	SoyOPA-4	15	81.344		15	85.267
Gmax7x96_1145851	ss181800025	SoyOPA-4	15	81.83		15	85.754
BARC_060905_16966	ss107928260	SoyOPA-3	15	81.866				15	71.419
Gmax7x96_1255303	ss181355449	SoyOPA-4	15	82.942		15	86.864
Gmax7x104_77721	ss181356054	SoyOPA-4	15	84.244		15	88.167
BARC_062569_17914	ss107929088	SoyOPA-3	15	84.313				15	74.805
Gmax7x104_83927	ss181356055	SoyOPA-4	15	84.364		15	88.287
Gmax7x104_120219	ss181356057	SoyOPA-4	15	84.364		15	88.287
Gmax7x461_22864	ss181362042	SoyOPA-4	15	84.364		15	88.287
Gmax7x461_23139	ss181799987	SoyOPA-4	15	84.364		15	88.287
Gmax7x104_157383	ss181799823	SoyOPA-4	15	84.484		15	88.407
BARC_057755_14919	ss107926118	SoyOPA-3	15	86.711				15	74.805
Gmax7x94_2790287	ss181355325	SoyOPA-4	15	87.481		15	91.38
Gmax7x330_19981	ss181799975	SoyOPA-4	15	87.481		15	91.38
BARC_062397_17769	ss107928941	SoyOPA-3	15	87.507				15	76.873
Gmax7x94_2376387	ss181355321	SoyOPA-4	15	87.541		15	91.32
BARC_061007_17001	ss107928295	SoyOPA-3	15	87.808				15	76.873
Gmax7x94_92640	ss181355280	SoyOPA-4	15	88.086		15	90.895
Gmax7x94_115451	ss181355282	SoyOPA-4	15	88.086		15	90.895
Gmax7x104_2629466	ss181356144	SoyOPA-4	15	88.086		15	90.895
Gmax7x104_2416648	ss181799824	SoyOPA-4	15	88.086		15	90.895
BARC_057349_14704	ss107925901	SoyOPA-3	15	88.437				15	75.711
BARC_059689_16003	ss107927266	SoyOPA-3	15	88.636				15	76.596
Gmax7x7_15206206	ss181344537	SoyOPA-4	15	89.191		15	91.858
Gmax7x7_278548	ss181344410	SoyOPA-4	15	89.311		15	91.987
Gmax7x7_377037	ss181344412	SoyOPA-4	15	89.311		15	91.987
Gmax7x7_6024208	ss181344486	SoyOPA-4	15	89.311		15	91.987
Gmax7x7_6223676	ss181344487	SoyOPA-4	15	89.311		15	91.987
BARC_061277_17149	ss107928449	SoyOPA-3	15	89.371				15	78.712
Gmax7x7_7148760	ss181344494	SoyOPA-4	15	89.398		15	91.987
Gmax7x7_4756035	ss181344477	SoyOPA-4	15	89.431		15	91.987
Gmax7x7_5286975	ss181344481	SoyOPA-4	15	89.431		15	91.987
Gmax7x7_11243701	ss181344525	SoyOPA-4	15	89.431		15	91.987
Gmax7x7_12813777	ss181799999	SoyOPA-4	15	89.431		15	91.987
BARC_057969_15031	ss107926229	SoyOPA-3	15	89.831				15	77.038
Gmax7x54_1674450	ss181351399	SoyOPA-4	15	89.856		15	92.525
Gmax7x54_1891434	ss181351409	SoyOPA-4	15	89.976		15	92.655
Gmax7x54_1915877	ss181351411	SoyOPA-4	15	89.976		15	92.655
Gmax7x54_5802417	ss181351503	SoyOPA-4	15	93.083		15	95.902
Gmax7x54_5786902	ss181351502	SoyOPA-4	15	93.204		15	96.022
Gmax7x53_4899642	ss181351367	SoyOPA-4	15	93.628		15	96.447
BARC_064319_18620	ss107929813	SoyOPA-3	15	93.702				15	80.399
Gmax7x53_5372032	ss181351376	SoyOPA-4	15	93.749		15	96.568
Gmax7x53_4684283	ss181351358	SoyOPA-4	15	93.809		15	96.628
Gmax7x53_4327093	ss181351344	SoyOPA-4	15	93.991		15	96.809
Gmax7x53_3880087	ss181351339	SoyOPA-4	15	94.608		15	97.425
BARC_016131_02290	ss107913067	SoyOPA-3	15	120.175	**			15	88.471
BARC_042937_08466	ss107913902	SoyOPA-3	15	124.453	*			15	92.366
BARC_014957_01937	ss107913015	SoyOPA-3	15	124.483	*			15	93.375
Gmax7x53_72537	ss181351185	SoyOPA-4	15	125.566		15	130.413
BARC_060081_16350	ss107927619	SoyOPA-3	15	125.59	*			15	93.742
Gmax7x243_447091	ss181361596	SoyOPA-4	15	127.192		15	132.039
BARC_057281_14664	ss107925861	SoyOPA-3	15	127.376				15	93.739
Gmax7x243_235693	ss181361583	SoyOPA-4	15	127.614		15	132.463
Gmax7x243_117426	ss181361579	SoyOPA-4	15	127.917		15	132.766
Gmax7x183_60682	ss181360216	SoyOPA-4	16	0	*	16	0
Gmax7x183_71365	ss181360218	SoyOPA-4	16	0		16	0
Gmax7x183_87461	ss181360221	SoyOPA-4	16	0	*	16	0
BARC_028423_05867	ss107913518	SoyOPA-3	16	2.718				16	4.908
Gmax7x183_706467	ss181360248	SoyOPA-4	16	2.758		16	2.762
Gmax7x183_827082	ss181360259	SoyOPA-4	16	3.453	*	16	3.453
BARC_063377_18348	ss107929518	SoyOPA-3	16	5.128				16	8.184
Gmax7x183_1096072	ss181360264	SoyOPA-4	16	5.606		16	5.328
Gmax7x160_1486549	ss181799859	SoyOPA-4	16	6.659		16	6.38
BARC_028199_05787	ss107913502	SoyOPA-3	16	9.885				16	11.211
Gmax7x160_260395	ss181359315	SoyOPA-4	16	13.439		16	13.516
Gmax7x154_1552387	ss181359108	SoyOPA-4	16	15.683		16	15.75
Gmax7x154_1446379	ss181359104	SoyOPA-4	16	16.481		16	16.548
BARC_060265_16514	ss107927783	SoyOPA-3	16	20.972				16	26.028
BARC_059355_15761	ss107927030	SoyOPA-3	16	21.213				16	24.282
Gmax7x154_353905	ss181359068	SoyOPA-4	16	23.962		16	23.929
Gmax7x154_147922	ss181359059	SoyOPA-4	16	26.161		16	26.124
Gmax7x154_137603	ss181359056	SoyOPA-4	16	26.281		16	26.245
Gmax7x154_50428	ss181359052	SoyOPA-4	16	26.645		16	26.609
Gmax7x161_59067	ss181799860	SoyOPA-4	16	27.441		16	27.406
Gmax7x161_405624	ss181359369	SoyOPA-4	16	29.133		16	29.095
Gmax7x161_787316	ss181359378	SoyOPA-4	16	34.451		16	34.413
Gmax7x161_885287	ss181359385	SoyOPA-4	16	34.451		16	34.413
Gmax7x161_963995	ss181359386	SoyOPA-4	16	34.937		16	34.899
Gmax7x161_1078697	ss181359388	SoyOPA-4	16	35.362		16	35.324
Gmax7x161_1241562	ss181359393	SoyOPA-4	16	35.766		16	35.737
Gmax7x161_1400481	ss181359402	SoyOPA-4	16	36.459		16	36.422
Gmax7x161_1442228	ss181359403	SoyOPA-4	16	36.761		16	36.725
Gmax7x345_50800	ss181362031	SoyOPA-4	16	38.128		16	38.091
Gmax7x345_27853	ss181362030	SoyOPA-4	16	38.369		16	38.332
Gmax7x345_12821	ss181799977	SoyOPA-4	16	38.611		16	38.574
Gmax7x274_265521	ss181361875	SoyOPA-4	16	38.913		16	38.877
Gmax7x274_257421	ss181361874	SoyOPA-4	16	39.094		16	39.058
Gmax7x274_88248	ss181799940	SoyOPA-4	16	41.047		16	41.01
Gmax7x327_113321	ss181799969	SoyOPA-4	16	41.228		16	41.191
Gmax7x274_33147	ss181799939	SoyOPA-4	16	41.348		16	41.311
Gmax7x327_93732	ss181362022	SoyOPA-4	16	41.469		16	41.432
Gmax7x274_15961	ss181799938	SoyOPA-4	16	41.469		16	41.191
Gmax7x327_116199	ss181799970	SoyOPA-4	16	41.469		16	41.191
Gmax7x276_81665	ss181361887	SoyOPA-4	16	42.205	*	16	42.159
Gmax7x276_109112	ss181361889	SoyOPA-4	16	42.936		16	42.9
Gmax7x276_119314	ss181361890	SoyOPA-4	16	43.057		16	43.02
Gmax7x276_136301	ss181361892	SoyOPA-4	16	43.359		16	43.323
Gmax7x276_163472	ss181361895	SoyOPA-4	16	43.728		16	43.701
Gmax7x16_34797	ss181345990	SoyOPA-4	16	44.162		16	44.136
BARC_028159_05778	ss107913499	SoyOPA-3	16	44.603				16	41.631
BARC_060769_16868	ss107928137	SoyOPA-3	16	50.01				16	44.343
Gmax7x60_3839492	ss181799993	SoyOPA-4	16	50.487		16	50.242
Gmax7x16_10168636	ss181346134	SoyOPA-4	16	50.609		16	50.368
Gmax7x16_10693072	ss181799858	SoyOPA-4	16	50.729		16	50.489
Gmax7x16_8065073	ss181346127	SoyOPA-4	16	50.85		16	50.113
BARC_059707_16019	ss107927282	SoyOPA-3	16	50.882				16	44.603
BARC_058115_15097	ss107926295	SoyOPA-3	16	50.899				16	44.597
BARC_025801_05075	ss107913431	SoyOPA-3	16	50.909				16	44.612
BARC_061873_17563	ss107928737	SoyOPA-3	16	50.932				16	44.615
BARC_059701_16014	ss107927277	SoyOPA-3	16	50.94				16	44.612
BARC_058125_15101	ss107926299	SoyOPA-3	16	50.948				16	44.597
Gmax7x60_2448298	ss181352036	SoyOPA-4	16	50.97		16	50.73
BARC_041381_07975	ss107913851	SoyOPA-3	16	52.094				16	47.004
Gmax7x57_4998520	ss181351764	SoyOPA-4	16	52.207	*	16	51.953
Gmax7x57_5255071	ss181351766	SoyOPA-4	16	52.207	*	16	51.95
BARC_058075_15082	ss107926280	SoyOPA-3	16	52.277				16	46.753
BARC_057903_14994	ss107926192	SoyOPA-3	16	52.641				16	46.102
BARC_061473_17226	ss107928529	SoyOPA-3	16	53.011				16	46.102
Gmax7x60_1352884	ss181799992	SoyOPA-4	16	53.063	*	16	51.589
BARC_062135_17666	ss107928839	SoyOPA-3	16	53.097				16	46.657
BARC_062825_18078	ss107929250	SoyOPA-3	16	53.125				16	46.652
BARC_060225_16485	ss107927754	SoyOPA-3	16	53.136				16	46.652
BARC_059379_15786	ss107927055	SoyOPA-3	16	53.256				16	47.279
BARC_061749_17368	ss107928678	SoyOPA-3	16	53.295				16	47.277
BARC_059493_15859	ss107927128	SoyOPA-3	16	53.326				16	47.279
BARC_015035_01962	ss107915042	SoyOPA-3	16	55.395				16	47.299
Gmax7x57_500100	ss181351612	SoyOPA-4	16	57.066		16	56.211
Gmax7x57_90959	ss181351601	SoyOPA-4	16	57.799		16	56.944
Gmax7x147_1624861	ss181358744	SoyOPA-4	16	58.041		16	57.186
Gmax7x147_784701	ss181358715	SoyOPA-4	16	60.328	*	16	59.476
Gmax7x147_281057	ss181358698	SoyOPA-4	16	61.826	*	16	60.974
Gmax7x884_1045	ss181362049	SoyOPA-4	16	63.454	**	16	62.6
Gmax7x884_5794	ss181800017	SoyOPA-4	16	63.454	*	16	62.6
Gmax7x142_50370	ss181358464	SoyOPA-4	16	64.375	*	16	63.522
Gmax7x142_64131	ss181358465	SoyOPA-4	16	64.375	*	16	63.522
BARC_031917_07226	ss107913698	SoyOPA-3	16	66.404				16	60.927
BARC_043081_08519	ss107913908	SoyOPA-3	16	72.792				16	66.003
BARC_059845_16134	ss107927403	SoyOPA-3	16	73.489				16	66.489
Gmax7x142_1686089	ss181358527	SoyOPA-4	16	78.982		16	79.451
Gmax7x85_52283	ss181800013	SoyOPA-4	16	80.033		16	80.5
Gmax7x306_45089	ss181361994	SoyOPA-4	16	80.153		16	80.621
Gmax7x278_64559	ss181799944	SoyOPA-4	16	81.205		16	81.791
Gmax7x278_31539	ss181361909	SoyOPA-4	16	81.325		16	81.669
Gmax7x278_180070	ss181361914	SoyOPA-4	16	82.436		16	82.902
Gmax7x278_219525	ss181361917	SoyOPA-4	16	82.922		16	83.388
Gmax7x267_21539	ss181361827	SoyOPA-4	16	83.383		16	83.847
Gmax7x267_32155	ss181361829	SoyOPA-4	16	83.711		16	84.178
Gmax7x267_120936	ss181361831	SoyOPA-4	16	84.074		16	84.542
Gmax7x267_168894	ss181361836	SoyOPA-4	16	84.074		16	84.542
Gmax7x246_377515	ss181361618	SoyOPA-4	16	85.376		16	85.844
Gmax7x246_386609	ss181799918	SoyOPA-4	16	85.376		16	85.844
Gmax7x246_355374	ss181361614	SoyOPA-4	16	85.497		16	85.964
Gmax7x246_357177	ss181361616	SoyOPA-4	16	85.497		16	85.964
Gmax7x246_373861	ss181361617	SoyOPA-4	16	85.497		16	85.964
Gmax7x134_260846	ss181358056	SoyOPA-4	16	86.356		16	86.823
BARC_042131_08181	ss107920109	SoyOPA-3	16	86.779				16	73.898
BARC_030433_06867	ss107913640	SoyOPA-3	16	89.186				16	76.614
Gmax7x134_759278	ss181358085	SoyOPA-4	16	89.986		16	90.572
BARC_042413_08255	ss107920168	SoyOPA-3	16	90.05
Gmax7x134_1780550	ss181358095	SoyOPA-4	16	90.106		16	90.693
Gmax7x229_473339	ss181361390	SoyOPA-4	16	90.592		16	91.179
Gmax7x229_455458	ss181361389	SoyOPA-4	16	90.841		16	91.425
Gmax7x229_87903	ss181361371	SoyOPA-4	16	93.785		16	94.368
Gmax7x149_18751	ss181358803	SoyOPA-4	16	94.764		16	95.33
Gmax7x149_51646	ss181358806	SoyOPA-4	16	95.404		16	95.982
Gmax7x149_69717	ss181358807	SoyOPA-4	16	95.404		16	95.982
BARC_011625_00310	ss107914365	SoyOPA-3	16	99.824				16	85.577
BARC_019229_03401	ss107916239	SoyOPA-3	16	100.646				16	85.841
Gmax7x149_1349585	ss181358868	SoyOPA-4	16	102.49		16	103.101
Gmax7x149_1550319	ss181358878	SoyOPA-4	16	103.538		16	104.151
BARC_030817_06946	ss107913656	SoyOPA-3	16	103.906				16	88.929
Gmax7x149_1654751	ss181358880	SoyOPA-4	16	104.21		16	104.823
Gmax7x24_418567	ss181347382	SoyOPA-4	17	0		17_extra	3.995			Linked to chromosome 17 by the presence of SoyOPA-3 SNPs
Gmax7x24_267703	ss181347378	SoyOPA-4	17	0.364		17_extra	4.358			Linked to chromosome 17 by the presence of SoyOPA-3 SNPs
BARC_029483_06201	ss107913579	SoyOPA-3	17	2.958				17	5.758
Gmax7x659_3221	ss181362047	SoyOPA-4	17	5.07		17_extra	0			Linked to chromosome 17 by the presence of SoyOPA-3 SNPs
BARC_018767_03009	ss107916109	SoyOPA-3	17	17.985				17	11.449
BARC_057345_14694	ss107925891	SoyOPA-3	17	19.425				17	13.83
BARC_018791_03018	ss107916120	SoyOPA-3	17	22.462				17	16.144
BARC_065705_19668	ss107930758	SoyOPA-3	17	22.826				17	16.381
BARC_044417_08703	ss107920551	SoyOPA-3	17	31.231				17	20.357
BARC_022037_04267	ss107916999	SoyOPA-3	17	48.197				17	33.628
BARC_021191_03999	ss107916790	SoyOPA-3	17	48.323				17	33.622
BARC_058841_15463	ss107926727	SoyOPA-3	17	50.404				17	32.99
BARC_062955_18179	ss107929350	SoyOPA-3	17	53.868	*			17	39.48
BARC_035383_07190	ss107913739	SoyOPA-3	17	54.954	*			17	41.59
BARC_012687_00367	ss107912878	SoyOPA-3	17	55.804				17	42.449
Gmax7x24_9095361	ss181347614	SoyOPA-4	17	57.933		17	0
Gmax7x24_9190845	ss181347615	SoyOPA-4	17	57.933		17	0
Gmax7x170_5956	ss181799869	SoyOPA-4	17	59.888		17	1.954
Gmax7x170_121946	ss181359779	SoyOPA-4	17	60.436		17	2.503
Gmax7x170_207992	ss181359781	SoyOPA-4	17	60.617		17	2.684
Gmax7x170_1297906	ss181799868	SoyOPA-4	17	67.804		17	9.866
Gmax7x191_250453	ss181360490	SoyOPA-4	17	68.854		17	10.919
BARC_057467_14765	ss107925962	SoyOPA-3	17	70.163				17	56.614
Gmax7x191_510023	ss181360495	SoyOPA-4	17	70.529		17	12.613
Gmax7x191_725331	ss181360505	SoyOPA-4	17	71.327		17	13.409
Gmax7x191_784281	ss181799881	SoyOPA-4	17	71.508		17	13.59
Gmax7x280_4943	ss181799948	SoyOPA-4	17	72.429		17	14.512
Gmax7x280_32392	ss181799947	SoyOPA-4	17	72.61		17	14.693
Gmax7x280_69387	ss181361925	SoyOPA-4	17	73.035		17	15.117
Gmax7x280_126866	ss181361927	SoyOPA-4	17	73.956		17	16.039
Gmax7x280_167939	ss181799946	SoyOPA-4	17	74.017		17	16.099
Gmax7x280_178486	ss181361929	SoyOPA-4	17	74.137		17	16.219
Gmax7x280_206619	ss181361930	SoyOPA-4	17	74.935		17	17.023
Gmax7x159_1544356	ss181359309	SoyOPA-4	17	75.421		17	17.509
Gmax7x159_1508802	ss181799857	SoyOPA-4	17	75.971		17	18.057
BARC_017059_02191	ss107915590	SoyOPA-3	17	79.853				17	64.734
Gmax7x159_498796	ss181359264	SoyOPA-4	17	80.757		17	22.895
Gmax7x159_321401	ss181359259	SoyOPA-4	17	81.461		17	23.604
BARC_021991_04246	ss107916984	SoyOPA-3	17	85.991				17	72.218
Gmax7x66_4330618	ss181352769	SoyOPA-4	17	86.023		17	28.18
BARC_061179_17101	ss107928396	SoyOPA-3	17	89.186				17	74.478
Gmax7x66_739730	ss181352699	SoyOPA-4	17	89.376		17	31.429
BARC_062213_17705	ss107928878	SoyOPA-3	17	89.455				17	74.476
Gmax7x66_134086	ss181352690	SoyOPA-4	17	89.748		17	31.819
Gmax7x30_48353	ss181348443	SoyOPA-4	17	89.846		17	31.912
Gmax7x30_51419	ss181348444	SoyOPA-4	17	89.932		17	32.002
BARC_064515_18710	ss107929905	SoyOPA-3	17	89.952				17	74.684
BARC_059719_16041	ss107927305	SoyOPA-3	17	89.981				17	75.061
Gmax7x18_1712387	ss181346245	SoyOPA-4	17	90.603		17	32.674
Gmax7x18_3277035	ss181346253	SoyOPA-4	17	90.603		17	32.674
Gmax7x18_4416892	ss181346267	SoyOPA-4	17	90.603		17	32.674
Gmax7x18_4808279	ss181346280	SoyOPA-4	17	90.603		17	32.674
Gmax7x18_5284610	ss181346285	SoyOPA-4	17	90.663		17	32.734
Gmax7x18_5487425	ss181346289	SoyOPA-4	17	90.727		17	32.796
BARC_065239_19278	ss107930369	SoyOPA-3	17	90.809				17	75.845
BARC_058573_15320	ss107926508	SoyOPA-3	17	91.244				17	75.057
BARC_059555_15910	ss107927179	SoyOPA-3	17	91.46				17	75.443
Gmax7x18_10171742	ss181346406	SoyOPA-4	17	95.261		17	37.217
Gmax7x18_9809924	ss181346392	SoyOPA-4	17	95.503		17	36.975
BARC_061049_17016	ss107928310	SoyOPA-3	17	95.594				17	77.388
Gmax7x140_91969	ss181358344	SoyOPA-4	17	96.677		17	38.139
BARC_064095_18554	ss107929745	SoyOPA-3	17	98.388				17	79.94
Gmax7x140_423085	ss181358358	SoyOPA-4	17	98.554		17	39.8
BARC_013653_01222	ss107912928	SoyOPA-3	17	105.024				17	86.446
Gmax7x140_1650751	ss181358392	SoyOPA-4	17	106.256		17	47.635
Gmax7x305_359	ss181799961	SoyOPA-4	17	112.983		17	54.213
Gmax7x186_122328	ss181360317	SoyOPA-4	17	114.245		17	55.478
Gmax7x186_335779	ss181360324	SoyOPA-4	17	116.407		17	57.63
Gmax7x186_363330	ss181360327	SoyOPA-4	17	116.894		17	58.119
Gmax7x186_416562	ss181799880	SoyOPA-4	17	117.565		17	58.791
BARC_011591_00299	ss107914356	SoyOPA-3	17	118.254				17	99.549
BARC_013709_01242	ss107914749	SoyOPA-3	17	118.256				17	99.69
Gmax7x186_595591	ss181360333	SoyOPA-4	17	119.801		17	61.078
Gmax7x186_604183	ss181360334	SoyOPA-4	17	119.801		17	61.078
Gmax7x186_689107	ss181360338	SoyOPA-4	17	120.66	*	17	61.941
Gmax7x186_833090	ss181360346	SoyOPA-4	17	121.582		17	62.868
BARC_029859_06448	ss107913610	SoyOPA-3	17	123.467				17	104.308
Gmax7x152_46804	ss181358978	SoyOPA-4	17	125.228		17	66.738
Gmax7x152_257547	ss181358981	SoyOPA-4	17	127.463		17	68.979
Gmax7x152_256179	ss181799852	SoyOPA-4	17	127.463		17	68.979
BARC_029645_06277	ss107918528	SoyOPA-3	17	132.347				17	109.722
BARC_060181_16456	ss107927725	SoyOPA-3	17	136.9				17	113.896
BARC_019021_03292	ss107916176	SoyOPA-3	17	137.111				17	111.257
Gmax7x152_1390654	ss181359017	SoyOPA-4	17	140.655		17	82.894
Gmax7x152_1434813	ss181359019	SoyOPA-4	17	141.019		17	83.258
Gmax7x120_116556	ss181799834	SoyOPA-4	18	0		18	0
BARC_052957_11678	ss107923378	SoyOPA-3	18	0.477				18	0
BARC_029601_06241	ss107918498	SoyOPA-3	18	1.437				18	0.923
BARC_016837_02349	ss107915537	SoyOPA-3	18	2.202				18	7.529
BARC_060195_16470	ss107927739	SoyOPA-3	18	2.342				18	1.637
BARC_040479_07752	ss107913819	SoyOPA-3	18	10.051				18	9.437
Gmax7x120_1913480	ss181357268	SoyOPA-4	18	14.947		18	16.207
Gmax7x120_2024289	ss181357270	SoyOPA-4	18	16.285		18	17.536
BARC_015067_02556	ss107915058	SoyOPA-3	18	17.232				18	12.005
Gmax7x120_2242236	ss181357280	SoyOPA-4	18	17.747		18	19.01
Gmax7x187_521322	ss181360372	SoyOPA-4	18	22.085		18	23.351
Gmax7x187_271071	ss181360368	SoyOPA-4	18	23.581		18	24.847
Gmax7x187_144038	ss181360360	SoyOPA-4	18	24.693		18	25.959
Gmax7x187_164421	ss181360361	SoyOPA-4	18	24.693		18	25.959
Gmax7x187_23429	ss181360354	SoyOPA-4	18	25.303		18	26.569
Gmax7x135_2013705	ss181358161	SoyOPA-4	18	25.364		18	26.629
Gmax7x135_1999674	ss181358160	SoyOPA-4	18	25.606		18	26.871
Gmax7x135_62218	ss181358100	SoyOPA-4	18	40.271		18	41.557
Gmax7x248_497249	ss181799920	SoyOPA-4	18	40.844		18	42.125
Gmax7x248_278260	ss181361651	SoyOPA-4	18	41.954		18	43.237
Gmax7x248_73719	ss181361645	SoyOPA-4	18	43.002		18	44.288
Gmax7x248_7390	ss181361639	SoyOPA-4	18	43.183		18	44.469
Gmax7x248_9615	ss181361640	SoyOPA-4	18	43.183		18	44.469
Gmax7x248_34736	ss181361643	SoyOPA-4	18	43.303		18	44.348
BARC_042201_08212	ss107913876	SoyOPA-3	18	46.111				18	38.962
BARC_063581_18909	ss107929576	SoyOPA-3	18	47.759				18	41.17
BARC_059933_16218	ss107927487	SoyOPA-3	18	49.384				18	41.455
BARC_016509_02080	ss107915398	SoyOPA-3	18	51.012				18	45.391
BARC_065163_19199	ss107930290	SoyOPA-3	18	51.827				18	46.375
BARC_059783_16090	ss107927359	SoyOPA-3	18	53.29				18	47.508
BARC_064283_18606	ss107929796	SoyOPA-3	18	53.816				18	48.209
BARC_046920_12786	ss107921054	SoyOPA-3	18	57.662				18	52.035
BARC_046872_12776	ss107921044	SoyOPA-3	18	57.687				18	52.035
BARC_046922_12787	ss107921055	SoyOPA-3	18	57.698				18	52.035
BARC_057295_14678	ss107925875	SoyOPA-3	18	57.983				18	52.035
Gmax7x2006_650	ss181799887	SoyOPA-4	18	58.381		18	59.789
Gmax7x3_12633972	ss181343457	SoyOPA-4	18	58.864		18	60.235
BARC_058413_15279	ss107926466	SoyOPA-3	18	59.241				18	53.378
BARC_055557_13432	ss107924645	SoyOPA-3	18	59.995				18	54.445
Gmax7x36_149681	ss181349311	SoyOPA-4	18	60.526		18	61.412
Gmax7x3_18814285	ss181343605	SoyOPA-4	18	60.646		18	61.532
Gmax7x36_703117	ss181349314	SoyOPA-4	18	60.646		18	61.532
Gmax7x36_1706684	ss181349324	SoyOPA-4	18	60.646		18	61.532
Gmax7x36_3851041	ss181349343	SoyOPA-4	18	60.646		18	61.532
Gmax7x38_1596137	ss181349477	SoyOPA-4	18	60.646		18	61.532
Gmax7x38_2398218	ss181349487	SoyOPA-4	18	60.646		18	61.532
Gmax7x38_3170323	ss181349493	SoyOPA-4	18	60.646		18	61.532
Gmax7x38_6015281	ss181349525	SoyOPA-4	18	60.646		18	61.532
Gmax7x38_6049672	ss181349526	SoyOPA-4	18	60.646		18	61.532
Gmax7x38_7189639	ss181349531	SoyOPA-4	18	60.646		18	61.532
Gmax7x38_1671443	ss181799985	SoyOPA-4	18	60.646		18	61.532
BARC_062847_18118	ss107929290	SoyOPA-3	18	60.927				18	56.183
Gmax7x150_87179	ss181358884	SoyOPA-4	18	60.949		18	61.835
Gmax7x150_1437731	ss181358916	SoyOPA-4	18	60.949		18	61.835
Gmax7x263_194664	ss181361803	SoyOPA-4	18	61.069		18	61.955
Gmax7x263_327155	ss181361807	SoyOPA-4	18	61.069		18	61.955
Gmax7x263_342105	ss181361809	SoyOPA-4	18	61.189		18	62.076
Gmax7x88_138332	ss181354806	SoyOPA-4	18	61.614		18	62.501
BARC_010349_00609	ss107914052	SoyOPA-3	18	61.714				18	56.711
BARC_057533_14803	ss107926000	SoyOPA-3	18	61.714				18	56.711
BARC_057509_14780	ss107925977	SoyOPA-3	18	61.716				18	56.711
BARC_065685_19659	ss107930749	SoyOPA-3	18	61.716				18	56.711
Gmax7x88_2689151	ss181354852	SoyOPA-4	18	62.037		18	62.926
Gmax7x88_2733395	ss181354853	SoyOPA-4	18	62.037		18	62.926
Gmax7x88_2870825	ss181354859	SoyOPA-4	18	62.158		18	63.046
Gmax7x88_2891104	ss181354860	SoyOPA-4	18	62.158		18	63.046
Gmax7x88_2973633	ss181354863	SoyOPA-4	18	62.158		18	63.046
Gmax7x88_3297838	ss181354870	SoyOPA-4	18	62.644		18	63.532
Gmax7x90_99033	ss181354978	SoyOPA-4	18	62.644		18	63.532
Gmax7x90_178219	ss181354982	SoyOPA-4	18	62.644		18	63.532
Gmax7x90_565298	ss181354993	SoyOPA-4	18	62.644		18	63.532
Gmax7x90_4084	ss181800020	SoyOPA-4	18	62.644		18	63.532
Gmax7x90_55838	ss181800021	SoyOPA-4	18	62.644		18	63.532
Gmax7x90_1055227	ss181355003	SoyOPA-4	18	62.765		18	63.653
BARC_055575_13456	ss107924669	SoyOPA-3	18	64.225				18	59.994
Gmax7x90_2984354	ss181800019	SoyOPA-4	18	64.634		18	65.539
Gmax7x90_3120288	ss181355069	SoyOPA-4	18	65.059		18	65.964
Gmax7x20_134469	ss181346523	SoyOPA-4	18	66.361		18	67.266
Gmax7x20_212866	ss181346527	SoyOPA-4	18	66.361		18	67.266
BARC_065381_19412	ss107930502	SoyOPA-3	18	69.169
Gmax7x2628_522	ss181799934	SoyOPA-4	18	79.419		18	81.01
BARC_017681_03105	ss107913148	SoyOPA-3	18	85.134				18	77.373
BARC_059017_15576	ss107926840	SoyOPA-3	18	87.498				18	78.894
BARC_041331_07965	ss107919928	SoyOPA-3	18	90.453				18	80.96
BARC_041705_08069	ss107920015	SoyOPA-3	18	90.477				18	80.96
BARC_044363_08678	ss107920529	SoyOPA-3	18	105.834				18	100.44
BARC_057845_14952	ss107926150	SoyOPA-3	18	107.516				18	103.109
BARC_043995_08576	ss107920446	SoyOPA-3	18	110.044				18	104.092
Gmax7x20_9480712	ss181346948	SoyOPA-4	18	112.441		18_extra	0			Linked to chromosome 18 by the presence of SoyOPA-3 SNPs
Gmax7x20_9524382	ss181346950	SoyOPA-4	18	112.805		18_extra	0.369			Linked to chromosome 18 by the presence of SoyOPA-3 SNPs
Gmax7x20_9813947	ss181346954	SoyOPA-4	18	113.867		18_extra	1.427			Linked to chromosome 18 by the presence of SoyOPA-3 SNPs
Gmax7x223_529002	ss181361294	SoyOPA-4	19	0		19	0
Gmax7x223_425978	ss181799901	SoyOPA-4	19	1.398		19	1.392
BARC_060177_18775	ss107927718	SoyOPA-3	19	1.418				19	0.091
Gmax7x223_56840	ss181361279	SoyOPA-4	19	4.16		19	4.185
Gmax7x216_567034	ss181361131	SoyOPA-4	19	8.906		19	8.942
Gmax7x216_441314	ss181361127	SoyOPA-4	19	11.051		19	11.091
Gmax7x216_210652	ss181361118	SoyOPA-4	19	12.94		19	12.982
Gmax7x216_187826	ss181361117	SoyOPA-4	19	13.121		19	13.163
Gmax7x216_176292	ss181361115	SoyOPA-4	19	13.181		19	13.223
Gmax7x195_994026	ss181360590	SoyOPA-4	19	14.419		19	14.461
Gmax7x195_1000395	ss181799883	SoyOPA-4	19	14.419		19	14.461
Gmax7x195_977404	ss181360588	SoyOPA-4	19	14.539		19	14.581
Gmax7x195_531285	ss181360582	SoyOPA-4	19	18.74		19	18.825
Gmax7x195_172532	ss181360569	SoyOPA-4	19	20.963		19	21.06
Gmax7x1_25281	ss181342328	SoyOPA-4	19	22.722		19	22.848
BARC_065445_19463	ss107930553	SoyOPA-3	19	23.795				19	18.022
Gmax7x1_1708244	ss181342396	SoyOPA-4	19	27.234		19	27.529
Gmax7x1_1841068	ss181342406	SoyOPA-4	19	27.844		19	28.139
Gmax7x1_2718952	ss181342448	SoyOPA-4	19	28.64		19	28.935
Gmax7x1_3276886	ss181342470	SoyOPA-4	19	29.486		19	29.785
Gmax7x1_3679128	ss181342475	SoyOPA-4	19	30.677		19	30.969
BARC_057829_14944	ss107926142	SoyOPA-3	19	32.43				19	27.382
Gmax7x1_19573935	ss181342684	SoyOPA-4	19	33.974		19	34.474
Gmax7x41_3567161	ss181349952	SoyOPA-4	19	34.034		19	34.414
BARC_058347_15244	ss107926433	SoyOPA-3	19	34.094				19	29.32
BARC_058601_15327	ss107926515	SoyOPA-3	19	34.094				19	29.32
Gmax7x1_8439415	ss181342560	SoyOPA-4	19	34.094		19	34.354
Gmax7x1_9651892	ss181342571	SoyOPA-4	19	34.094		19	34.474
Gmax7x1_12163473	ss181342617	SoyOPA-4	19	34.094		19	34.354
Gmax7x1_12516779	ss181342622	SoyOPA-4	19	34.094		19	34.354
Gmax7x1_13949524	ss181342627	SoyOPA-4	19	34.094		19	34.354
Gmax7x1_20280210	ss181342689	SoyOPA-4	19	34.094		19	34.474
Gmax7x41_3438145	ss181349951	SoyOPA-4	19	34.094		19	34.474
Gmax7x41_4240775	ss181349955	SoyOPA-4	19	34.094		19	34.474
Gmax7x41_4826117	ss181349959	SoyOPA-4	19	34.094		19	34.474
BARC_061139_17079	ss107928374	SoyOPA-3	19	34.113				19	29.32
BARC_060631_16759	ss107928028	SoyOPA-3	19	34.124				19	29.32
BARC_065719_19673	ss107930763	SoyOPA-3	19	34.141				19	29.32
BARC_061553_17266	ss107928573	SoyOPA-3	19	34.15				19	29.32
Gmax7x1_7308053	ss181342552	SoyOPA-4	19	34.154		19	34.294
Gmax7x41_2817241	ss181349945	SoyOPA-4	19	34.215		19	34.547
BARC_057953_15022	ss107926220	SoyOPA-3	19	34.343				19	26.633
Gmax7x41_2067814	ss181349930	SoyOPA-4	19	34.455		19	34.837
Gmax7x41_2490672	ss181349937	SoyOPA-4	19	34.455		19	34.837
Gmax7x41_2509186	ss181349939	SoyOPA-4	19	34.455		19	34.837
BARC_061163_17087	ss107928382	SoyOPA-3	19	34.462				19	29.32
Gmax7x41_358236	ss181349903	SoyOPA-4	19	34.979		19	35.323
Gmax7x41_260729	ss181349902	SoyOPA-4	19	35.039		19	35.385
Gmax7x63_461049	ss181352306	SoyOPA-4	19	37.758		19	38.101
BARC_062231_17720	ss107928893	SoyOPA-3	19	37.833				19	28.707
BARC_061089_17037	ss107928331	SoyOPA-3	19	38.854				19	32.773
Gmax7x63_61023	ss181352291	SoyOPA-4	19	39.361		19	39.638
Gmax7x108_2134388	ss181356484	SoyOPA-4	19	39.909		19	40.187
Gmax7x108_2275720	ss181356488	SoyOPA-4	19	40.029		19	40.307
Gmax7x108_2299760	ss181356490	SoyOPA-4	19	40.029		19	40.307
Gmax7x108_2363312	ss181356498	SoyOPA-4	19	40.098		19	40.37
BARC_020457_04632	ss107913281	SoyOPA-3	19	42.763				19	35.779
Gmax7x108_71662	ss181356403	SoyOPA-4	19	47.889		19	48.406
Gmax7x76_4167612	ss181353770	SoyOPA-4	19	48.749		19	49.265
BARC_030187_06826	ss107918740	SoyOPA-3	19	60.425				19	51.634
BARC_007554_00101	ss4969682	SoyOPA-3	19	61.965
BARC_060587_16731	ss107928000	SoyOPA-3	19	63.974				19	56.987
BARC_059657_15973	ss107927236	SoyOPA-3	19	63.991				19	56.987
BARC_044415_08701	ss107913933	SoyOPA-3	19	72.138	*			19	55.881
Gmax7x76_37923	ss181353627	SoyOPA-4	19	72.526		19	71.327
Gmax7x76_33653	ss181353626	SoyOPA-4	19	72.646		19	71.447
Gmax7x164_1294058	ss181359546	SoyOPA-4	19	73.631		19	72.432
Gmax7x164_1244237	ss181359544	SoyOPA-4	19	73.994		19	72.795
BARC_014885_01914	ss107915007	SoyOPA-3	19	78.919	*			19	61.475
Gmax7x164_105271	ss181359508	SoyOPA-4	19	80.348		19	78.898
Gmax7x164_112774	ss181359509	SoyOPA-4	19	80.348		19	78.898
Gmax7x232_11268	ss181361441	SoyOPA-4	19	80.59		19	79.139
Gmax7x164_14786	ss181359504	SoyOPA-4	19	80.65		19	79.2
Gmax7x232_45658	ss181361444	SoyOPA-4	19	80.831		19	79.381
BARC_044913_08839	ss107920660	SoyOPA-3	19	81.19				19	62.309
Gmax7x232_122945	ss181361446	SoyOPA-4	19	81.377		19	79.683
Gmax7x232_499870	ss181361460	SoyOPA-4	19	83.461		19	81.768
Gmax7x232_534873	ss181799910	SoyOPA-4	19	83.582		19	81.888
Gmax7x232_527871	ss181361461	SoyOPA-4	19	83.642		19	81.949
Gmax7x40_46316	ss181349659	SoyOPA-4	19	84.254		19	82.565
BARC_035235_07156	ss107919111	SoyOPA-3	19	89.915				19	74.759
BARC_029975_06765	ss107913613	SoyOPA-3	19	92.226				19	78.085
BARC_065769_19741	ss107930831	SoyOPA-3	19	93.482	*			19	73.011
BARC_021733_04193	ss107913330	SoyOPA-3	19	95.304				19	80.749
BARC_030101_06809	ss107918727	SoyOPA-3	19	98.612				19	84.05
BARC_064609_18739	ss107929955	SoyOPA-3	19	102.353				19	86.302
BARC_018175_02534	ss107915850	SoyOPA-3	19	106.578				19	88.791
BARC_013129_01447	ss107914602	SoyOPA-3	19	108.951				19	90.442
BARC_013173_01465	ss107914610	SoyOPA-3	19	109.441				19	92.562
BARC_060161_16424	ss107927692	SoyOPA-3	19	112.989				19	91.133
BARC_014385_01342	ss107912964	SoyOPA-3	19	121.606				19	100.692
Gmax7x40_6959412	ss181349891	SoyOPA-4	19	121.935
BARC_057049_14550	ss107925746	SoyOPA-3	20	0				20	17.031
BARC_027552_06609	ss107913479	SoyOPA-3	20	5.841				20	18.908
Gmax7x115_1545735	ss181356965	SoyOPA-4	20	17.954		20	0
Gmax7x48_354115	ss181350486	SoyOPA-4	20	18.074		20	0.12
Gmax7x48_519237	ss181350488	SoyOPA-4	20	18.074		20	0.12
Gmax7x115_1538711	ss181356964	SoyOPA-4	20	18.074		20	0.12
Gmax7x115_2008023	ss181356975	SoyOPA-4	20	18.074		20	0.12
Gmax7x115_1244365	ss181356949	SoyOPA-4	20	18.255		20	0.301
Gmax7x115_1348506	ss181356957	SoyOPA-4	20	18.255		20	0.301
Gmax7x115_1381469	ss181356959	SoyOPA-4	20	18.255		20	0.301
Gmax7x115_306238	ss181356937	SoyOPA-4	20	18.558		20	0.847
Gmax7x115_806807	ss181356940	SoyOPA-4	20	18.678		20	0.726
Gmax7x115_1032145	ss181356944	SoyOPA-4	20	18.678		20	0.726
Gmax7x115_40957	ss181356924	SoyOPA-4	20	18.859		20	1.148
Gmax7x61_2757538	ss181352072	SoyOPA-4	20	18.98		20	1.028
Gmax7x61_2980420	ss181352078	SoyOPA-4	20	18.98		20	1.028
Gmax7x61_4908711	ss181352096	SoyOPA-4	20	18.98		20	1.025
Gmax7x61_4993400	ss181352101	SoyOPA-4	20	18.98		20	1.028
Gmax7x61_1573387	ss181799994	SoyOPA-4	20	19.404		20	1.694
BARC_024933_10367	ss107917773	SoyOPA-3	20	19.466				20	29.561
BARC_061743_17365	ss107928675	SoyOPA-3	20	19.491				20	29.561
BARC_053751_12016	ss107923716	SoyOPA-3	20	19.525				20	29.561
BARC_060115_16397	ss107927666	SoyOPA-3	20	19.525				20	29.561
Gmax7x0_16516852	ss181342284	SoyOPA-4	20	19.525		20	1.573
Gmax7x203_882876	ss181360781	SoyOPA-4	20	19.525		20	1.573
BARC_029827_06444	ss107913608	SoyOPA-3	20	20.082				20	29.561
BARC_049431_10315	ss107921802	SoyOPA-3	20	20.194				20	29.561
BARC_061665_17318	ss107928624	SoyOPA-3	20	20.421				20	29.561
BARC_065999_17517	ss107930938	SoyOPA-3	20	20.432				20	29.561
BARC_046570_12662	ss107920930	SoyOPA-3	20	20.437				20	29.561
BARC_066003_17519	ss107930940	SoyOPA-3	20	20.457				20	29.561
Gmax7x0_6679040	ss181342143	SoyOPA-4	20	20.737		20	2.804
Gmax7x0_7289512	ss181342152	SoyOPA-4	20	20.737		20	2.804
BARC_041129_07912	ss107913844	SoyOPA-3	20	22.888				20	33.207
BARC_060119_16401	ss107927670	SoyOPA-3	20	40.984				20	43.261
BARC_029461_06196	ss107913577	SoyOPA-3	20	42.464				20	43.987
Gmax7x0_165343	ss181341943	SoyOPA-4	20	46.064		20	28.646
Gmax7x0_58764	ss181341938	SoyOPA-4	20	46.488		20	29.071
Gmax7x132_2033945	ss181799843	SoyOPA-4	20	46.913		20	29.496
BARC_029803_06418	ss107913604	SoyOPA-3	20	48.279				20	50.849
Gmax7x132_1762809	ss181357979	SoyOPA-4	20	48.659		20	30.737
Gmax7x132_163199	ss181357920	SoyOPA-4	20	59.003		20	41.282
Gmax7x132_35019	ss181357918	SoyOPA-4	20	59.554		20	41.835
Gmax7x126_386253	ss181799836	SoyOPA-4	20	60.996		20	43.277
Gmax7x126_1925663	ss181357581	SoyOPA-4	20	70.107		20	52.648
Gmax7x126_2057031	ss181357589	SoyOPA-4	20	71.04		20	53.582
Gmax7x86_55479	ss181354553	SoyOPA-4	20	71.651		20	54.196
Gmax7x86_112242	ss181354557	SoyOPA-4	20	72.076		20	54.621
Gmax7x86_177744	ss181354558	SoyOPA-4	20	73.252		20	55.798
Gmax7x86_213860	ss181354561	SoyOPA-4	20	73.738		20	56.284
BARC_045029_08866	ss107920678	SoyOPA-3	20	84.059				20	88.643
Gmax7x86_3018755	ss181354664	SoyOPA-4	20	87.642		20	70.367
Gmax7x86_3002177	ss181354663	SoyOPA-4	20	87.763		20	70.231
Gmax7x86_3204019	ss181354670	SoyOPA-4	20	89.03		20	71.498
Gmax7x86_3390156	ss181800014	SoyOPA-4	20	89.872		20	72.355
Gmax7x86_3475662	ss181800015	SoyOPA-4	20	90.658		20	73.127
Gmax7x308_103981	ss181362002	SoyOPA-4	20	90.961		20	73.43
Gmax7x308_80099	ss181799962	SoyOPA-4	20	90.961		20	73.43
Gmax7x84_162616	ss181800010	SoyOPA-4	20	91.51		20	73.984
Gmax7x84_496555	ss181354370	SoyOPA-4	20	92.803		20	75.258
BARC_059937_16229	ss107927498	SoyOPA-3	20	93.199				20	100.02
BARC_058481_15299	ss107926487	SoyOPA-3	20	95.979				20	105.111
BARC_042229_08217	ss107920141	SoyOPA-3	20	97.452				20	105.669
BARC_064735_18787	ss107930001	SoyOPA-3	20	98.896				20	106.953
BARC_058605_15330	ss107926518	SoyOPA-3	20	99.924				20	109.262
BARC_062771_18047	ss107929220	SoyOPA-3	20	100.668				20	109.07
BARC_018065_02506	ss107913178	SoyOPA-3	20	102.722	*			20	109.58
Gmax7x84_3076226	ss181800011	SoyOPA-4	20	105.599		20	86.892
Gmax7x84_3034377	ss181354447	SoyOPA-4	20	105.84		20	86.644
Gmax7x84_3430341	ss181354455	SoyOPA-4	20	107.53		20	88.322
Gmax7x84_3449049	ss181354456	SoyOPA-4	20	107.53		20	88.322
